# Supplementary material for: Molecular exaptation by the integrin αI domain
Source: Sci Adv. 2025 Sep 10;11(37):eadx9567. doi: 10.1126/sciadv.adx9567 (PMC12422189; doi:10.1126/sciadv.adx9567)
Supplement: Supplementary file 2 — Movies S1 to S3 [file sciadv.adx9567_movies_s1_to_s3.zip]

Archive with 3 entries (3 files):
- adx9567_movie_s1.mp4
- adx9567_movie_s2.mp4
- adx9567_movie_s3.mp4
