# Supplementary material for: Molecular exaptation by the integrin αI domain
Source: Sci Adv. 2025 Sep 10;11(37):eadx9567. doi: 10.1126/sciadv.adx9567 (PMC12422189; doi:10.1126/sciadv.adx9567)
Supplement: Supplementary file 3 — Data S1 to S5 [file sciadv.adx9567_data_s1_to_s5.zip]

Archive with 5 entries (5 files):
- adx9567_data_s1.txt
- adx9567_data_s2.txt
- adx9567_data_s3.txt
- adx9567_data_s4.txt
- adx9567_data_s5.txt
