# Supplementary material for: Molecular exaptation by the integrin αI domain
Source: Sci Adv. 2025 Sep 10;11(37):eadx9567. doi: 10.1126/sciadv.adx9567 (PMC12422189; doi:10.1126/sciadv.adx9567)
Supplement: Supplementary file 3 — Data S1 to S5 [file sciadv.adx9567_data_s1_to_s5.zip › adx9567_data_s2.txt]

53 contacts
    atom1           atom2       overlap  distance
/A MN 2004 MN   /A THR 261 OG1   0.312    1.848
/C GLU 31 OE2   /A MN 2004 MN    0.187    1.953
/C ASP 90 OD2   /A ARG 331 CD    0.141    3.039
/A SER 259 O    /C GLU 31 CG     0.133    3.047
/A SER 259 O    /C GLU 31 HG2    0.099    2.381
/C ASP 90 OD2   /A ARG 331 HD3   0.083    2.397
/C GLY 32 O     /A PHE 298 HZ    0.027    2.453
/C GLY 32 O     /A PHE 298 CZ    0.024    3.156
/C ASP 90 CG    /A ARG 331 HD3   0.013    2.687
/C ASP 90 CG    /A ARG 331 CD    -0.101    3.501
/A GLU 326 OE2  /C LYS 28 HE3    -0.107    2.587
/C ASP 1 OD1    /A LYS 328 HD2   -0.139    2.619
/A MN 2004 MN   /A SER 192 OG    -0.149    2.309
/A PHE 298 CE2  /C GLY 32 O      -0.149    3.329
/A SER 194 OG   /A MN 2004 MN    -0.152    2.312
/A LYS 328 HD2  /C ASP 1 CG      -0.160    2.860
/A ARG 331 CG   /C ASP 90 OD2    -0.161    3.341
/A PHE 298 CD2  /C GLU 31 CB     -0.189    3.589
/C SER 83 HG    /A GLU 299 OE2   -0.194    2.274
/C ASN 84 ND2   /A GLU 299 C     -0.196    3.521
/A GLU 299 CA   /C ASN 84 ND2    -0.222    3.547
/A MN 2004 MN   /A THR 261 HG1   -0.227    1.887
/C LYS 28 CB    /A PHE 298 CE1   -0.235    3.635
/A PHE 298 CE1  /C VAL 88 CG2    -0.239    3.639
/C GLU 31 OE2   /A SER 194 OG    -0.243    2.823
/C GLU 31 HG2   /A VAL 260 HA    -0.259    2.259
/A SER 194 CB   /C GLU 31 OE2    -0.273    3.453
/C GLU 31 CB    /A PHE 298 CE2   -0.276    3.676
/C VAL 88 HG21  /A PHE 298 HE1   -0.291    2.291
/A LYS 328 HZ2  /C ASP 1 OD2     -0.293    2.373
/C VAL 88 CG2   /A PHE 298 HE1   -0.295    2.995
/A PHE 298 CE1  /C VAL 88 HG21   -0.302    3.002
/A ARG 331 CG   /C ASP 90 CG     -0.304    3.704
/A PHE 298 CE1  /C LYS 28 HB2    -0.304    3.004
/A GLU 299 C    /C ASN 84 HD21   -0.315    3.015
/C GLU 31 OE2   /A THR 261 HG1   -0.318    2.398
/A PHE 298 CZ   /C VAL 34 HG22   -0.321    3.021
/A PHE 298 HE1  /C VAL 88 HG13   -0.331    2.331
/C ASN 84 ND2   /A GLU 299 CB    -0.331    3.656
/C GLY 32 O     /A PHE 298 HE2   -0.333    2.813
/A NAG 817 C8   /C ASN 86 CG     -0.340    3.740
/A GLU 299 CD   /C SER 83 HG     -0.342    3.042
/A GLU 326 OE2  /C LYS 28 CE     -0.344    3.524
/A NAG 817 C8   /C ASN 86 OD1    -0.347    3.527
/A PHE 298 CZ   /C VAL 34 CG2    -0.354    3.754
/C VAL 34 HG22  /A PHE 298 HZ    -0.355    2.355
/A ARG 331 HD3  /C ASP 90 OD1    -0.367    2.847
/A LYS 328 CD   /C ASP 1 OD1     -0.372    3.552
/C ASN 84 ND2   /A GLU 299 HB3   -0.376    3.001
/A PHE 298 CD1  /C LYS 28 CB     -0.382    3.782
/A PHE 298 CD2  /C GLU 31 HB3    -0.390    3.090
/C GLU 31 OE2   /A THR 261 OG1   -0.391    2.971
/C VAL 34 CG2   /A PHE 298 HZ    -0.398    3.098
