# Supplementary material for: Molecular exaptation by the integrin αI domain
Source: Sci Adv. 2025 Sep 10;11(37):eadx9567. doi: 10.1126/sciadv.adx9567 (PMC12422189; doi:10.1126/sciadv.adx9567)
Supplement: Supplementary file 3 — Data S1 to S5 [file sciadv.adx9567_data_s1_to_s5.zip › adx9567_data_s3.txt]

 82  208 
>n4_1
QGCPMHPVDVAVLMDGSGSVNQLDFKRAKKFVIELMKSFKN--RDAQLAVVQYSTRSRIELSFSQYKNNPE--KIISAINQKTGGTNTATAIKFVLHRLLTPTCA---------------------------------------------------------------------------------------------------NKRR
>n5_1
KECPSAPSDMVMLIDGSGSVMDSDFVSIKSFIKEIISSFKEKNTQV--------------------------------------------------------------------------------------------------------------------------------------------------------------FFTV
>n2_1
-----------------------------------------------------------------------------------------------------------------------------------------MKVIRYAIGVGDAFGRRELEAMASKPVSDYVFSVTNFNFLSELLKQLEEKIFAIEGEGD-TSFEMELASAG
>n13
-----------------------------------------------FAAVQFSKNVTEVFSFRNFAKTQDLRSLLENVEHLKSVTNTYSAIKYVAEKLFTKEQGSREGATRVLMLITDGKSTDITPKDQAISATKSNDVITYAIGIGNDFNQNDLKSLVSQPVDQHFLKVSNYDKLSGILKDLQSKIFAIEGSESKISFQMELSQGG
>n9
--------------------------------------MDIGPQQTQVGIVQYGQNVVHEFNLNTYMTTDDVVIAAKSIHQRGAQTMTALGIDTARKEAFTEARGARRGVKKVMVIVTDGESHDNYRLEDVIKDCEHENIQRFSIAILGSYFVEEIKSIASDPTEKHFFNVSDELALLTIVETLGERIFALEATTDQASFEMEMSQAG
>n1_1
QSCGP-YKDIVIILDGSNSIYP--WSDVRHFLMKTVQSFHIGVDQTRVGVVQYGEYPVHEFTLENYRTSAEVVKAAGRIEQLRNMTQTGDGIDFARVEAFSKENGARRNAKKVMIVVTDGESHNKHKLKETIKACEGDNIERYAIAVLRSYLVNEVRSIASDPVEKHFFNVTSEATLVDIVGTLEDRIFSLEGTENQTAFDMEMSQTG
>n1_2
QRCTT-YMDIVIVLDGSNSIYP--WYEVKNFLRNILNFYFFNPGVAVVGVLQYGEVAVHEWSLKDYQTVKEVLAAAKNISRQKQETRTAYAINMACTEAFSPERGAREGATKLMIVVTDGESHDGEELPQALAECEKRNVTRYAIAVLGHYFINEIKYIASDPDEKYFFNVTDEAALNDIVDALGDRIFSLEGTGVYTSFELEMSQIG
>n2_2
QRCST-YMDIVIVLDGSNSIYP--WYEVQNFLSNILSKFFIDPNQIQVGVLQYGEKAVHEWTLQDYQTAEEVVEAAKNISRQERETRTAFAIHKACSEAFSPEKGGREGATKLMIVVTDGESHDGDELPAALVECKKRNITRYAIAVLGHYFINEIKYIASDPDEKYFFNVTDEAALNDIVDALGDRIFSLEGTHGYSSFELEMSQIG
>n3_2
QRCPT-YMDVVIVLDGSNSIYP--WSEVQTFLRRLVGKLFIDPEQIQVGLVQYGESPVHEWSLGDFRTKEEVVRAAKNLSRRERETKTAQAIMVACTEGFSQSHGGRPEAARLLVVVTDGESHDGEELPAALKACEAGRVTRYGIAVLGHYFLREIRTIASDPDERFFFNVTDEAALTDIVDALGDRIFGLEGSHAESSFGLEMSQIG
>n4_2
QRCET-YMDIVIVLDGSNSIYP--WVEVQNFLINILQKFYIGPGQIHVGVVQYGEDVVHEFHLNDYKTVDQVVEAARHIEQRGTETRTAFGIEIARSEAFK--RGGRKGAKKVMIVITDGESHDSPDLKKVIEDSEKDNITRYAVAVLGYYFLNEIKFIASDPDEKHFFNVTDEAALKDIVDALGERIFSLEGTST-TSFGLEMSQAG
>n5_2
QRCQT-YMDIIIVLDGSNSIYP--WVEVQHFLINILKKFYIGPGQIQVGVVQYGEDVVHEFHLNDYRSVKDVVEAASHIEQRGTETRTAYGIEFARSEAFQ--KGGRKGAKKVMIVITDGESHDSPDLEKVIEDSEKDNVTRYAVAVLGYYFLNEIKFIASDPDDKHFFNVTDEAALKDIVDALGERIFSLEGTNK-ISFGLEMSQTG
>n6_1
QKCGL-YRDIVIVLDGSNSIYP--WHDVQSFLINILKRFHIAPGQTRVGLVQYGEIAVHEFSLSDYQTTEQVEYAARRIQKRGRETRTAFAINFAREEAFSPAFGAREGASKVLIVVTDGESHDSDDLKKAIAACEKDGITRYAIAVLGYYFISEIKSISSLPLEKHFLNVADEAALNDIVATLGERIFSLEGSVSVASFDMEMSQVG
>n6_2
QRCQT-YMDIVIVLDGSNSIYP--WVEVQHFLINILKKFYIGPGQIQVGVVQYGEDVVHEFHLNDYRSVKDVVEAASHIEQRGTETRTAFGIEFARSEAFQ--KGGRKGAKKVMIVITDGESHDSPDLEKVIQQSERDNVTRYAVAVLGYYFLNEIKYIASDPDDKHFFNVTDEAALKDIVDALGDRIFSLEGTNK-TSFGLEMSQTG
>n7
QECRN-VLDVVLVLDGSNSIYP--WEKVNEFLLKLLKNIDVGPDKMQVGILQYGENVTNEFSLNKYSTTKEVQKAAKNIRQRGMQTMTALGIHTASAVAFKEENGARKGVKKIMVVVTDGESHDNHNLKQVIDNCENEGIERFSIAVLGSYFVEEIKSIASEPVNKHFFNVSDEVALVSIAEALGERIFALEATSEKVSFELEMSQAG
>n8_1
QRCGL-FMDIVIVLDGSNSIYP--WQEVQNFLINIVKKFHIGPGQTRVGLVQYGETAVHEFTLSDYETTEQVVQAAKYIEQRGRETRTAYAVNHARSEAFSPLFGAREGASKVMIVVTDGESHDSEDLTEAIAACERDNITRYAIAVLGYYFISELKAISSEPEEKHFINVADEAALNDIVGTLGERIFSLEGTVTQTSFDMEMSQVG
>n8_2
QECST-QLDIVIVLDGSNSIYP--WESVTAFLNDLLKRMDIGPKQTQVGIVQYGANVTHEFNLNKYSSTEEVLVAANKIGRRGLQTMTALGIDTARKEAFTEARGARRGVKKVMVIVTDGESHDNYRLKQVIQDCEDENIQRFSIAILGHYFVEEIKSIASEPTEKHFFNVSDELALVTIVKALGERIFALEATADQASFEMEMSQTG
>n10
QNCSS-FMDIVIVLDGSNSIWP--WNPIQNFLEKLIQGLNIGPKSAQVSIVQYANNPRVEFNLNSYTTKEELVKAATKITQMSDQTNTFKAINYARQNLFSSANGGRKEASKVMVVVTDGESHDNSLLSTTISACDQERITRFGIAVLGYYLINEIKSIASNPTEKYFFNVSEEKALLEIAGTLGERIFSIEATCTKEALQMEMSQVG
>E1.A.new_p
QSCGP-YKDIVIILDGSNSIYP--WSDVRHFLMKTVQSFHIGVDQTRVGVVQYGEYPVHEFTLENYRTSAEVVKAAGHIEQLRNMTQTGDGIDFARVEAFSKENGARRNAKKVMIVVTDGESHNKHKLKETIKACEGDNIERYAIAVLRSYLVNEVRSIASDPVEKHFFNVTSEATLVDIVGTLEDRIFSLEGTENQTAFDMEMSQTG
>XP_0328046
QRCGL-FMDIVIVLDGSNSIYP--WQEVQNFVINIVKKFHIGPGQSRVGLVQYGESAVHEFTLSDYETTEQVVQAAKYIEQRGRETRTAYAVNHARSEAFSPLFGAREGASKVMIVVTDGESHDSEDLTEAIAACERDNITRYAIAVLGYYFISELKAISSEPEEKHFINVADEAALNDIVGTLGERIFSLEGTVTQTSFDMEMSQVG
>X07803.1_i
QSCGS-FIDIVIVLDGSNSIWP--WDPVQNFLTELVSSLDIGPGKAQVGVVQYAETARFEFKLSDHKTKAEAVKASARVSQMLSETNTAHGIRFARNQAFSLDNGRRKGATKVLVVVTDGESHDSGILPSEIAACETERIIRFGIAVLGYYLIKEIKSIASEPKEKHFFNVSSEGALLEIASALGERIFSIEGTSNKDTFLLEMAEVG
>XP_0079082
QRCET-YMDIVIVLDGSNSIYP--WYEVQTFLISILKKFYIGPGQIRLGIVQYGETAVHEFELRDYTSVSGVVKAARSIEQRGTETNTAHGIEIARSEAFSTSRGAREGAKKVMIVITDGESHDSPHLKKVIENSERDNITRYSIAVLGYYFLKEIKSIASEPWDKHFFNVSDEAALKDIVDALGARIFSLEGTNVQTSFQLEMSQAG
>XP_0078903
KACKS-RLDIMIVLDGSNSIYP--WPSVNKFLIKLLEKIKIGPQETQVGIMQYGHSVTHIISLNQYNTTEDLLEAAKKIKQYGNQTKTALGIESARTEEFTTQRGMRKGVSKVMVVVTDGESHDSHNLESVINNCKKDNITMFAIAVLGSYFLKEIESIASSPKDKHFFNVSDEKALVTIAETLGEEIFALEATPDKTSFKMEMSQVG
>X320977_in
QKCGS-YMDIVFVLDGSNSIYP--WSDVQNFLVKTLQSFHIGPDQTQVGIVQYGEVATHEFDLGDFRSTEEAVDAARRVRQLRNETHTAKGVFTARSEAFSPERGARPDAQKVMIVVTDGESHDKYLLPEVIDQCERDGITRYAIAVLRSYLINEVRSIASHPVERHFFNVTSEATLIDIVGTLGERIFSLEGTREKTSFDLELSQAG
>XP_0328092
TGCRS-FLDIVLVLDGSNSIWP--WPSVLDFLSSILETFSIGPGQTQVGIMQYGETVSNEMNLNQFTNKAQLKIAASKIPQRGKVTNTAMGIEAARATAFLPENGGRAEASKVMIVVTDGESSDAYKLPGVIKDCNDDGITRFGIAVLDYYLQAEIRSIASTPTEKYYFDVKSTGALVDITKALGERIYSLEGTSD-STFEMELSEAG
>n11_1
TGCRS-FLDIVFVLDGSNSIWP--WPSVLDFLSSILETFPIGPGQTQVGIMQYGETVSNEMSLNKFTNKAQLKIAASKIPQRGQVTNTAMGIETARATAFLPENGGRAEASKVMIVVTDGESSDAYKLPGVIEACNNDGITRFGIAVLDYYLQAEIRSIASTPTEKYYFDVKSTGALVDITKALGERIYSLEGTSD-STFEMEMSEAG
>n11_2
QPCPS-LIDVVVVCDESNSIYP--WDAVKNFLEKFVQGLDIGPTKTQVGLIQYANNPRVVFNLNTYKTKEEMIVATSQTSQYGDLTNTFGAIQYARKYAYSAASGGRRSATKVMVVVTDGESHDGSMLKAVIDQCNHDNILRFGIAVLGYLLIKEIKAIASIPTERYFFNVSDEAALLEKAGTLGEQIFSIEGTVQ-DNFQMEMSQVG
>n12
QNCSS-FIDVVVVCDESNSIYP--WSAVSAFLKKFAQGLDIGPTKTQVGLIQYGNEPRVVFNLSTYKTKDGVVEAMSQTYQKGDLTNTFKAIDYARRHAFSPESGGRPTATKVMVVVTDGESHDGSRLNEVITQCNEDKITRFGIAVLGYLLIKEIKGIASLPTTKYFFNVSSEAALLEEAGTLGERIFSIEGTDQ-DTFQMEMSQVG
>n14
QECIKGNVDLVFLFDGSMSLQPDEFQKILDFMKDVMKKLSN--TSYQFAAVQFSTSYKTEFDFSDYVKRKDPDALLKHVKHMLLLTNTFGAINYVATEVFREELGARPDATKVLIIITDGEATDSGNIDA------AKDIIRYIIGIGKHFSQETLHKFASKPASEFVKILDTFEKLKDLFTELQKKIYVIEGTSKQTSFNMELSSSG
>n15
VDCLKGNVDLVFLFDGSGSMTDEQFQAILDFMISVMEKL--GNSTIRFAAVQFSLDVRIEFDFNAYKENPNPRMLLGKVRHMKSLTFTFKAIHTVAEQVFTPKRGAREDAKRVMIMITDGDPSDSGDV----KAAEKKNIVRYIIGIGNNF-FGILKQFASEPVSQFVKVLDSFDKLKNLFSELQAKIYDIEGTRTSSSFHLELSSSG
>n16
PDCPKISLDIAFLIDGSSSVQSDDFEKMKSFMKEIIGRFKR-PTNEEFAVMQYSNLFMLHFDFQKFKRENNPENLVNAIKQRGGQTFTPTGIRKVVREIFIENAGSRTNATKILLVITDGKTYDKTKLSEVTAEADDKGILRFAIGVGSVFAKKELHEIASKPASEFVFQVENFSVLGRILDKLQKNIFAIEGTQSMSSFQLEMSQEG
>n17
AECSSAGIDIVFLVDGSGSVDGNDFVKMKDFMKNIIRKFIDRN--TQENAKAF--------------------CRCTKSHKLSKQTCTTTSLFIFSESVFVPSQGARSDAVKVLITVTDGQSNDRRTFSEAIAAADRKKIIRYAIGVGDAFAKQELATIASSPDTEYVFQVNNFDALNGIQDQIQEKIFTIEGTQQSSSFQLEMSEGG
>n18
PECPKRAMDIALLFDGSGSIKPVDFRKMKTFLSEIMKRFHG--TDTQFALMQYSDTFKEHFDFTEYSRNHDPDDLIRRVEQLRRWTHTATAIQKVVQELFTSGSGTRDEATKILIVITDGEKNDLLPYSAVIPEAERAGITRYAIGVGDAFAQRELREIASEPTDQHVFRVDNFDALQGIQSQLQEKIFAIEGTQSQSSFQLEMSQAG
>n19
RGCPQEDSDIAFLIDGSGSIIPHDFRRMKEFVSTVMEQLKK--SKTLFSLMQYSEEFRIHFTFKEFQNNPNPRSLVKPITQLLGRTHTATGIRKVVRELFNITNGARKNAFKILVVITDGEKFDPLGYEDVIPEADREGVIRYVIGVGDAFSRQELNTIASKPPRDHVFQVNNFEALKTIQNQLREKIFAIEGTQTGSSFEHEMSQEG
>n20
QECPRQEQDIVFLIDGSGSISSRNFATMMNFVRAVISQFQR--PSTQFSLMQFSNKFQTHFTFEEFRRSSNPLSLLASVHQLQGFTYTATAIQNVVHRLFHASYGARRDAAKILIVITDGKKEDSLDYKDVIPMADAAGIIRYAIGVGLAFSWKELNDIASKPSQEHIFKVEDFDALKDIQNQLKEKIFAIEGTETTSSFELEMAQEG
>n21
----DSGTEIAIVLDGSGSIEPEDFKRAKAFISNMMKTFYEKCFECDFALVQYGEEIRTEFDLKDSWNANATFQKVQNITQLGNVTKTASAIQHVLDSIFNESQGSQKNAAKIIVVLTDGEIFDPMNLTTVINSSKMAGIDRYAIGVGDAFALSELQLIASDPDESHLFRVTNYSALDGLLSTLQQKIIATEGTAG-DITEYELAQTG
>n22
EEEEEAGTEIAIILDGSGSIDPPDFQRAKDFISNMMRNFYEKCFECNFALVQYGGVIQTEFDLRDSQDVMASLARVQNITQVGSVTKTASAMQHVLDSIFTSSHGSRRKASKVMVVLTDGGIFDPLNLTTVINSPKMQGVERFAIGVGEEFTARELNLIASDPDETHAFKVTNYMALDGLLSKLRYNIISMEGTVG-DALHYQLAQIG
>XP_0078946
EEEDDGGMEIAIILDGSGSIDAPDFQRAKTFIINIITNIWKVCFECDFALVQYGTKIETIFDLNESRTNSSIFSIVKNMRQLGNVTKTASAIQHALDHIFNEEKGSKANAKKFIVVVTDGEIYDPLDISDVVNSLKMNNVERFAIGVGDATPVEELKLIASDPDDKHLFSVDNYAALDGLLENLEKNIVGIEGTQG--AFEMQLAQAG
>n23
------GTEIAIVLDGSGSIAPEDFQRARDFISNIMKTFWKKCYSCEFAVVQYGEEIQTEFDLRESKDSYAVLEKVQNITQLGKVTKTASALQHVLDNIFTEEKGSNKDADKIIVVLTDGEIFDPLNLTTVINSPAMANIERYAIGVGESFALLELQLISTDPDVNHLFRVDNYDALGGLLSMLEQNIVGIEGTQG-AALQFELAQAG
>E05.A.new
QGCPMHPVDVAVLMDGSGSVNRIDFGRAKKFVIELMKSFNN--RDAQLAVVQYSTRSRIELSFSQYKNNP--EKIISAINQKTGGTNTATAIKFVLENIFVSRSGARADAKKILVIITDGQSQDSNKYPTVTSQAEKMKVIRYAIGVGDAFGRRELEAMASKPVSDYVFSVTNFNFLSQLLKQLEEKIFAIEAGSYFEVCAVDLQGDG
>E07.A.new
KECPSAPSDMVMLIDGSGSVMDSDFVSMKSFIKEIISSFKE--KNTQIAVVQYSDTVKEEFSFKAFSKSSR---DISGAPLAPDATVQCLEIELLRDNTFSEACGGRPTAKKLLVLITDGKSSDSRSLFNAISRADSEQIERYVIGVGTEVDQNELEEIASKPLDKHVFRVENFKALNETKAGLENKNYIIEDSST-SNFQLEMMSSG
>XP_0328347
QDCPISPIDMVILIDGSGSVSDTDFERTKDFVKAIIRTFKK-KDNTQIAVVQFSRNYRLELSFLQFASSPHVEAIVSAIKQMRTTTQTANAINFIMNQVFTPSGGAKARAQKVLVVVTDGESNGG-GLAAAIRRTQAERVVTYAIGVGDAFAYAELTQLASDPDSEHMFPVDDYNALNSVLRRLEEKIFSIEGASG-STFEMELAATG
>XP_0421876
PECPKSPIDIGFLIDGSGSVGSVDFNKMKQFIIALMRKFGD--KNAQFSVTQYSRRVYPQFSFTDYINAPDKQNLVNQISQAGGGTRTFTALEYSANTMFEKNKGGRPGATRILITITDGESQDRGSADRAVQAANRKNIKRYAVGVGRAFAKIELKTIASSP--EHVFAVSDFSALDGIQNELENRIFAIEGTQGTSSFEQEMSQEG
>E3.A.new_p
KLCKHVVVDIVVLFDGSRSVVDNQFLAILDFVKNIMAEIRG--TSIRLALVQFSSQVKTEFSFTDYEEANHPEKMLEKIEQMKAGTNAYVALSHVVSNVFSVEQKTSPASLKVLVIISDGESDRGKAIKEPLDQLDALNVSRYAVGIGDVFALDQLEKMASSK--GNLFKLQRYEDLNNVLNTLQGAFMSIEGQSG-RTLENEFAQAG
>n3_1
R------------------------------------------AVFMVAVAQYATKFKKEFDFHNFSQSPDPTRLVSRIQHMYGGTLTASAMLDVLKMMFLPEVGARKQAKKVMLVITDGETYDDKYFKTVIEESEKKDVIRFAVGVGKASGKLQLEIIASKPIENHLFFVTDYRALAGILHKLQENIFIIEGESS-TSFITELAEPG
>XP_0422028
EECLFVSTDIVILFDGSNSLSKRDFIKNKKFVEHIMNESNS--EFVQFAVVQFSAEVKLEIDFTTYHKNKNLSPLMDAINHMEQVTDTAKAIKFVVSEVFAEKTGAREGAKKLLIVITDGDSTDFG-LQEAIELAKRKNIVRWVIAVGNNFGKKELNDIASYP--ENLYNIADYTQLNNVLKSLKEKMYLIEGTQESASFKMEMSQGG
>C3.B.RecNa
--CR-NPLDIIFLLDGSGSVGASNFEKVKQFTKKTISGFDISPSGTQVGVIQYSTRTRQEFSMNSFLTKETLSSAIDEVQYMRGGTLTGKAIRYVTKYGFGKSDGARPGVPKVVIVVTDGVSYDAVAAP--ALEAQQKGITVYAIGVSGY-DADQLEQIASNN--NTLAFVDNFNLLDNLRNTLLTGV--------------------
>Hr.C.MTP20
GSCTEGKMDLVFLIDGSDSVIQKDFDAMIRWLKSVISGLPLGRSLTRVGVVQYTSRPRIEFDLHRYFTLEEAREAINRISHMGGTTATGRAIEYVTEIMFSKDRGSRHDAKHVAVVITDGKSQDNVIHP--STKAKDEGILIFAIGVGVA-VLSELRNISSDPDDQFVYFVNSYDALNEIKSILQKRLFNLESQGE--AFSTEQCQAG
>XP_0266918
QVCNSGKLDLIFLIDESTSVLENDFDGIKVWLRNTISSFPIGEEYTQIGLATYSDNPRIIFHLNKYHKLDDIRKAVLEVEHTSGGTATGKAILYLTNNMFTHENGVRPNAKRLVVVLTDGKSQDDVIVP--SRIAKESGIVMFAIGVGKV-VMGELRAIASDP-DRYVYKINDFSALESIRRELSHSIASLESQGK--TSTKEQGQAG
>Pm.C.MTP20
IR----------QVD---------------------------QHRYRVLAPQFC-----------------AEGLVSGTPYGGGSTYTEGAINEAVTQ-FD--TNGRSTVPHLMVVITDGAAVDSPG--DAAEIARERGIIIAAIGVGR-ANSNELKDIANGGSDERVFNVKDYSSLNKVLLSLQKIIN-----------------DT
>Hr1.g10598
----------------------------------------------------------------------------------------------AADSLFS--VSARTDTTKVMVVVTDGDSNYPADTISAALDARGRGITMVAVGVGNNIKTEELMQIANGGDASRVLAVTNFQNLNNILSDLSAVIISLEGGSS-STTELTLCQFG
>Ha.C.MTP20
----------------------------------------------------------------------------------------------AADALFS--VSARTDTTKVMVVVTDGDSYSPSATITAAQNARSRGITMVAVGVGNNIKNEELMQIANGGGDARVLAVTNFQDLNNILSNLSAVIISLEGGSS-STTELTQCQFG
>Pm4808.g18
--------------------------------------------------VNYGTTARLSISLKKRSA-VFLYELVLNSSYAESGTHTYKGINAAANE-FKS-VQTGNNISRLMIVMTDGQSAYPDKVNDSAKNARNDNITIVSVGIGSGIVDSELLGIAGL--REHVLEVSNFDALSQILSKLTKVIKQLEGTVSNATSELTNGQLG
>K.C9
PGCPKIIADIMFVLDDSSSVDDTAFRSALNWIIQVVSYFSIDSGDLRVGVYGFSN------------------------------------------------------------------------------------------------------------------------------------------------------DDH
>Mc.C.ELv1
E----------------------------------------------------------------------------------------------------------------------------------VKKSRELNATIITVGVAK-YNADELIAISNG--TRNFFPVRKFSELSKIRDKLRNLVSVLEGGTSHSSKDLQHCQLG
>K619.v2.A.
QVCNSGKLDLIFLIDESTSVLENDFDGIKVWLRNTISSFPIGEEYTQIGLATYSDNPRIIFHLNKYHKLDDIRKAVLEVEHTSGGTATGKAILYLTNNMFTHENGVRPNAKRLVVVLTDGKSQDDVIVP--SRIAKESGIVMFAIGVGKV-VMGELRAIASDP-DRYVYKINDFSALESIRRELSHSIASLESQVLRKTSTKEQGQAG
>Mu.C.ELv1
PGCFSTNIDFTFIVDGSASITEENFRKIKTWMIEFLRAPKDLGKSVHVTVVEYGHRD-SEFDPSKLSTYACLEREIMKLQYLRALTYTYYGLRRAVEVELPK-SPNHEDSSKVFIIITDGEANDKNDIRDNWNLASSYNITSFAVGIGKDINPTELNILAQG-KPKNVFTIDNYEELNDIIANLTNEIESFEGQNETNVNKFTSAQFG
>Mu112143.g
TECPG-GLDLMVLWDGSSSLT-LPFNTMKQWLRAIVRGFEIDSREIAIGLIQYSGTSQVELQLDTYNH-HYVQDTIDLLTLLRGCTLTGYAINQTIQQ-FS--TGGRQDSGRVMLVVTDGESYDD--VKAVSDHARSLNISMIAVGVGSRVDVNELREIADN--ENTTISV-SFDELDDVLNLLDSQIRFIENAASSSSNELTQCQLG
>Bo.C.SB_v3
-------------MDGSGSVGSTNFRKGLDWIVEVLQRFSIDLRNVQSGYVLFDHKVYDTSSIRPRSF-YDLKVSIEKINNGAGGTATNKAIDEGAKL-LE---SSPRTVPKVMITITDGASNNAGLTTTSAFNARNKGIIMIAVGVGNA-NEQELGRIANGNSSERVMTVTNYDNLDSILDELSQVIKAPEGSGN-GTTELTNCQFG
>Pf.C.MTP20
SVCPKLTVDIMFVVDQSGSVLTTNFKKALQWITRVASGFSIDSGNVRVGVVKYNDFAYLSVRLAKRNF-ASLSTMVLRITYGKGGTRTYRGIDRAVAE-FKA-AKTSENIPRLMIVMTDGVSSGPDEVRISANAARAAGITVVAVGIGAGIRQSELLTIAGQ-DASHVLEASNFDTLNQILDTLTVVIQQLEGSLGNSTSELTNCQLG
>Pf612.g058
WACPSSMVDLVFVVDDSRSVRPANFDTGLDWLLAIVANFKIDNGEYRIALILFSHRVAVSFSLNTYVQYAGLTASINSTEYIGYETHTGTAIESAYQE-LA--TNGRLGSTRLMIVMTDGESKGKGTVTSSSNAARAKGIITVGVGVGG-FNQSEIDTIAGS--SKRALTATNYTKLEGILQEIVAVIKGLEGSTSNSTNDVSQCQLG
>Pm113.01.p
ALCSGAIVDMVFAIDESSSVSEADFRLSLTWLTNLTYGFKIDNGDVRVGVYTFSEQPTARILLQKRSF-AELQASISSITQNFGGTDIRKALLGVAGE-FI--FRGRPNVPYQMVILTDGFTNSDDV-TNTATFLRST-HTIVSVGVGL-SDKSQLLAIAGN--ESRVFAVGNFTNLFNVVDGLRLVIKTLEGSGNNGTDFLSRCQIG
>Pm260.g062
WACPGSMVDLVFVVDDSRSVKKTNFDTGLNWLLAIVANFKIDNGEYRIALILFSHRVAVYFSLNTYVQYAGLTTAISKTGYIGRSTRTGRAIESAIEE-LA--TNGRPGSTRLMIVLTDGGSNGEGTVTASSNDARAAGIITVGVGVGG-FKQSEIDTIAGS--PNRALTATDYTKLDGILQEIVAVIKSLEGSTSNSTNDVSQCQLG
>Pm434.g086
SACSNAGLDLIFVVDGSGSVGPSGFNKALQWIVDVVSAYKINSGVVRVGFVQFGNRDETEFILAQYTF-ADLETQILGVKWNKGATFTHIGIRTGRDM-FS--SEGRVNSTRLMIVITDGMSESESKTVSQANAARNSGIRIVAVGVAN-YELKELQGIADS--DSMVLFTDNFDNLASIVGELQSVINNLEGTDGNSTNEFSQCQLG
>Pm559.g100
AVCPKLTVDIMFVVDQSGSVLLENFNKALLWIVNVASGFSIDSGDVRVGVVKYNDHAHLSVRLRKQSF-LTLSQLVLAITYSRGGTRTYRGIDRAVAE-FQA-AIPGENIPKLMIVMTDGVSTGPDEVRMSANAARAAGITMVAVGIGGGPRESELLTIAGQ-DRSHVLEATNFDTLNQILNTLTEVIQQLEGSLGNSTSEFTNCQLG
>Pm278.g065
TSCPAGELDVMFVLDESASILHGDFNVTLVWITEVLRSFRIDKGTVHVGLVTFATKSIIKLELKHHPY-DNFTASIINIPHAGGATKTPLGIKQAAIE-FHR-DLTRRNVPKMMIVVTDGKADKGSELADVAKKQRDGKVTMVAVGVGRQFSREQLLSIAGK--KENVLEVSSFKNLDSLLETLRQVIIILEGANLNATNELAQSQQG
>XP_0021221
TVCPQGIVDIIILLDGSTSVFPSNFELGKSWIKNLLQSFSIDKHNVVVGLYSFSNIIKREIPLSARTY-STLSGMIDAVRYPYGQTFIHTAINEAVQE-YQ--RAGRASVPKLLIVITDGEATVPSAVAPSANAARAAGIILTAVGIGSSVNENELTTIAGA--AERVFRVSDFSSLGSILAPLQKVITSIEGSGKNTTTELTQCQIG
>Pm3243.g17
SACGNTDLDLIFVVDGSGSVKANGFLKALEWIVDVVSAYKIDSGVVRVGFVQFSDKVETEFILAQYTF-ANLEAQILGVMWNGRRTYTGRGIRKGRNM-FS--NQLRADSTRLMIVITDGKSTEDDT-VFQANKTRNLGIRIVAVGVAN-SNLKELQGIADS--NAMVLFTDNFDNLASIVRELQNVINNLEGTDGNSTNEFSQCQLG
>XP_0266913
TACPTETADIIFVVDESGSVDVDEYRDSLNWMKQVISSFRIDKGDVHVGVIGFSRLNNTRIRLQAWSY-TSLTSQINNMRSLNGLTYIGYAINLTITE-FD--DHGRESVPKEMILLTDGAATKPENVKPAAERARANGIVTVSVGVGSRVDETQLLTIAGN--ASRVFKATNYDNLDSVVEGVKSTIQKLEGDITNTTNELAECQLG
>X21722_int
TMCVSEIVDIIFVLDESGSVSLSSYKQALRWVVELLTSFRVDKGNVHVGVVAFHSWAGTRIALGAFEF-SNLQARIIALGRNYGGTNIAPAIDETLRE-FN--RNGRTGIQKQMILMTDGYSSYPNAISPAAQRARAQGVVTVAVGVGGSS-YAQLLNIAGN--QTRVFYATNFNRLGEVVESVRSFITSREGVISNTTNLLYECQLG
>XP_0266917
TACPIGTADIIFVVDESGSVDTVEYLSSLNWMKQVISSFRIDTGDVAVGVIGFSYDDDTRIRLQRWAY-LSLISQIDNMRSTLGLTYIGYAINLAITE-FN--SNGRKSIPREMILLTDGRATDPANVQPAAEKARANGIVTVSVGVGSGIIEDQLLTIAGA--ASRVFKATDYDNLASVVEGVKSTIQKLEGQITNTTSLLAECQLG
>X21785_int
TACSRKFADIIFVLDESGSVDDTEYQSSLEWMKEVTSSFRIENGDVIVGVIAFGSETDTRIPLRRWTY-DVLERSISYLGRRYGGTLIGPVISLTITQ-FN--RYGRQDTPKEMILLTDGHAFDSDRIKETSEEARANGIVTVSVGVGSGTNDKQLLTIAGA--ASRVFKATDYDNLASVVEGVKLTIQKLEGQITNTTNKLDACQLG
>XP_0392475
TDCPG-GLDIVFLVDSSGSVTEENFNQTKDWLVAIMEGFRMKHGEVNVGVIQYSGTTDIELPLGSYDL-EAARAKVMESTRLRKCTLTGDAINATVDE-FL--LHGRKENAAVMIVITDGRSSDD--VTGPSNHAKQNDINMLAVGVGEKFVMSELEIIANN--NLSIFTVESFANLNSILTDLQQAILTLEGSSGNSTTELTQCLMG
>XP_0392717
RRCPQGVADLVFVVDASGSVGSTDFRKGLIWIITILEMFSIDQKNLHVGYVIFNGLPYRIAEPTQKSF-HELRDEILSVPYNGGGTRTDKAIEASKDV-LT---NSRNKVSKIMITVTDGNSNEQELTESAALDARNEGIVMISVGVGSEVSTDELRIIATGDNSTRVMTVTNYDNLAQIIDELSQVIKGLEGAESNSTTELTNCQFG
>XP_0392748
IACPQGSANIVFVIDGSGSVGAGNFGEGLKWIVNVLKKFSINLGNIHVGFVPFNGGVYESSSLAAGTF-YDFRDKALGIGYHRGGTNTPQAITTATNL-LMS-STARTKVAKLMITMTDGGSTSGSP-DASAAAAETNGITMIAVGIGSGIKYSELREIARH--SSRILSVTDYSKLDGIIDTLSKVIESLEGGSSNSTTEMTNCQFG
>XP_0392641
TGCIRGKIDIVLLIDQSGSVNQCNFQKVKRWLRNIVRGFTIGPNDQDIGIVIYSSEEYTELGFEKYGNSGKMLEGLRKLPYEAGKTYTGLAFKFANEL-LWG-PSARPDAKKMVILLTDGETSDKSQLITQVNITRSGNATILAVGVAK-FNASELISISGT--SQNFFPVKDFSQLEQVRDTLRQSVSNLEGSKG--SDSMQNCQMG
>CA.i.alpha
IKCPPVSSDIMFVLDGSSSVGNVSFDKVKAWTATLTSYFDL--TKTQVGVIQYSHYYKTEVGLGSCTNIQCFNKSVSNISLHGYTTYTSHALNKTVLD-FKSSSRSNNSYSKVLILLTDGRSSDPAELPQAAKYVRSLGITTFAVGVGSDIVQSELGIIATDPSTERVYTVADFTDLESIVANLRKAILSLEGAVDNYAYNEELGENG
>H1.A.new_p
TECPSPGVDVLFVLDGSGSVG-NDFRKVKDWVKNITAKLDIGKGIVRVGVVQYSHYVITEISIGEFKILDNFENAVDRINLQGYTTYTGRALQKVIKD-FDDA---YNGNKQVLLLLTDGKAKDKKLILPNANRLRNKGIATFAVGVGQ-YDISELKLIASGTSEDRVFTVTDFGELDSIVKSLQTEIQVLEGGKSTAGYGMHYGENG
>BA.i.alpha
TECPSSGVDVLFVLDGSGSVG-KNFDKVKDWVKNITAKLDIGKEIVRVGVVQYSHYVTTEISIGEFKLLDNFENAVDRIQLQGYTTYTGRALQKVIRD-FDDA---YIGNKQVLLLLTDGQAKDNKLILPNANRLRNKGIATFAVGVGE-YDISELKLIASGTSTDRVFTVTDFGELDSIVKSLQTEIQVLEGGKSAAGYEMHFGENG
>Pm1662.g15
KVCNTGQLDLIFLIDESSTVLGHNFINIRYWLRNIISSLPIGKEYIQVGVAVFNADPRVIFHLNEFHKIQDFREALNRAQYRGGGTGTGKAIDYITKQMFSPENGMRKNAKHVAVVITDGKSNDDVTQP--ARNAKGKGISIIAIGVGSEVVKSELIEIASNI--GSVYSESDYVALEAIRGQIKQSITALESQGK--TYTTEQSQAG
>XP_0021241
IPCFKNYLDLVYVVDSSNSISDANFTIMKQIIVNASEAFEASIDTTQVAVLQYGNLDSAAFDLGDCNDIDCFNRAIANMTHLAANTFTSLAIRRAVEFDFAQ-SKNKDKAKKILVLITDGQANFQSQLIVSYRLTQSHNITVYAIGVAL-KSDAELRISANGGSKERVLDANNYSELSKALRNLTETIAQSSGEGQAGGITLENAVLG
>XP_0266944
DSCFERDIDLMFVVDGSYSVGNESFDKVKVWIKEVTNGFEIK-QQVQVGVVQYSYFYKTEISLGQFKNKTLFDQAVDAIYYQQYTTYTAHAINKTVKEDFNSGTSRYPSARRVMILLTDGNADDATQLPGATAYAEAQGVESFAVGVGQ-YKLKQLELIAGSK--DRIITVDNFDDLSSVVSQLQRGIQIMEGSTAPVTNELMQCQAG
>XP_0392700
SKCFDKTIEIIFVVDGSRSIGVSNFELVKQWLINVTASLINDFDAVRTEVLQFSNGDKPPVPLQDKVNIEKITELITDMPYLNSSTYTYYALQRTMEVEFSK-SGYYDTSVKMVVVLTDGEANDGASLGGW-HDKYKHMITPFAVGVGNYEFLNQLQNIANGGGNERVLTVADFGALQGIIKDLTSVIKSLEGRKGISGKDIDNAQVG
