# Supplementary material for: Molecular exaptation by the integrin αI domain
Source: Sci Adv. 2025 Sep 10;11(37):eadx9567. doi: 10.1126/sciadv.adx9567 (PMC12422189; doi:10.1126/sciadv.adx9567)
Supplement: Supplementary file 3 — Data S1 to S5 [file sciadv.adx9567_data_s1_to_s5.zip › adx9567_data_s4.txt]

>A0A7M7NKJ4_STRPU/43-229_(2)
-T----------Q--P-VSELVFILDSSGSVA---QSD--FI-------I-S-VEFLKFA
SKI-I-------S--V----S------A----S-TTRVAVISYSS------CN--Q----
------IHI---R-----V-N-----Y--I-SSPENKN------K-----------C---
--TFD---------ND---L-T----SV-N---Y------H-----P----G---G-TCT
--A---------GA-LEAAGRDVL--S----------------H--GR----P---GAQ-
------RVVMLLTD-GASN--------D---------G--------GP--PH------A-
---------------NAQ------------K-------------L-K--SEGVKI-FTIG
IGS-------I----------K----LSELNAI-A-T-S--V--D---E--------YV-
-YI-L---A---DF-G-D--V-RNL----A--TVVKDD-I-----KD
>A0A7M7TH56_STRPU/130-320_(2)
-RR--V---S--N--G-QVELVFLVDSSASVG---IEN--FF-------N-E-LKFVKKL
LAD-F-------T--V----A------P----D-ATRVAIITFSS------KH--R----
------VEL---N-----V-N-----Q--L-D-----N------SIAGKHHHKC--A---
--LLN---------ED---L-P----KI-T---Y------V-----G----G---G-TYT
--K---------GA-FELAKKV-----------L--Q------G--AR----A---NST-
------QAVFLLTD-GLSN--------G---------P--------NP---V------P-
---------------VAV------------S-------------L-K--DDGVEV-FSFG
IRD-------G----------Y----IPELLQM-A-S-E--K--K--DE--------HC-
-YI-L---D---SF-A-E--F-EAL----A--RRAL---H-----ED
>A0A7M7P346_STRPU/232-397_(2)
-Q---K---------L-QTTTVLVLDISGSME---GER--LV-------L-L-QQASANI
IEN------------V----L------P----M-GSRLGIIAFSE------YA--T----
------VRH---D-----I-V-----E--I-D-----S------Q-----------D---
--TRR---------SL---L-N----SL-P-K-K------A-----D----G---R-TSI
--G---------RG-VELAVQKLR--E---------Y---------ES----D---PAG-
------STLIVITD-GEQN--------S-HP------Y--------I----Q------D-
---------------V--------------L-------------Q-K--TDNLTV-NTVA
VGG--E----A---------------DGELELL-A-V-H--T--G--GD--------SF-
-SH-T------------------D-------------K-S-----SE
>A0A2G8JEJ9_STIJA/31-130
--S--H------D--T-GLDIYFMFDGSSSVG---EDN--FK-------K-T-KRFAKEL
VKE-I-------G--V----SD----RP----N-SLRVGALVFNS------ET--E----
------IGF---H-----T-V-----A--F-D-----S------T-----------D---
--DVL---------DA---I-D----SM-Q---Y------R-----G----E---A-TEG
--G---------DA-QADARE---------------------------------------
------------------------------------------------------------
------------------------------------------------------------
------------------------------------------------------------
---------------------------------------V-----EL
>A0A7M7NFW3_STRPU/67-247
-SK--C------S--G-GLDLYFVLDKSGSVS---HIH--FQ-------QQT-VNFTALL
LSR-F-------T--S----------------S-KVRASFITFST------FA--E----
------VVT---R-----L-T-----S----------D------S-----------A---
--ALT---------KG---I-Q----RL-R---A----VVP-----D----G---N-THL
--H---------YG-IEKAKTQIM---------S------------SG----G---DTA-
------SVIITLTD-GKLN--------D---------V--------PE--SV------A-
---------------EAN------------I-------------V-R--NLGASV-LAVR
VGD-------S----------N----TIDLINV-A-D-K--PTSQ------------HI-
-FR-G---D---TF-N-D--L-DSI----I--DQIV---N-----TS
>A0A2G8JKS2_STIJA/277-439
-V---R------S--K-VMRIVLVLDTSGSMS---TSD--RH-------TKI-ADTARTY
I---L-------T--M----A------A----P-GTFIGIVDFNS------GA--T----
------IVS---Y-----L-R-----K--M-T-----S------D-----------R---
---RR---------DA---L-A----NL-VPE-D------A-----N----G---N-TCI
--G---------CG-LDKAIKVLK---------A--H------G--D-----P---EGG-
-------KILLMTD-CMDG--------D-GE------S--------T----K------Y-
---------------ALK------------K-------------V-I--EKKVTI-DIVA
ITD--A----E----------I----SQNIENL-A-T-K--T------------------
-----------------------------------GKK-R-----NQ
>A0A2G8LG53_STIJA/342-506
-R---A---------R-PAQMVLVLDTSGSMN---SYGR-IQ-------K-Q-ATTAQNF
IVT------------T----L------V----Q-GTLLGIVHFSD------EA--F----
------ELS---N-----F-T-----L--V-E-----S------D-----------K---
--VRR---------NL---A-G----KV-P-Q-S------A-----T----G---S-TCI
--G---------CG-LEKALEILE--R---------N---------NN----S---AAG-
------ATVLLITD-GQNT--------K-SP------E--------K----L------E-
---------------EMQ------------A-------------L--YPEKQVKI-NCVA
FTN--N----A---------------DGILRNL-S-S-S--T--A---------------
-ID--------------------A-------------V-F-----SD
>A0A2G8K3F6_STIJA/10-129
-TV--R---------D-EIDE---------------------------------------
------------------------------------------------------------
------------------------------------------------------------
---------------A---L-S----LL-R---E----ISP-----E----G---G-TIL
--S---------GG-LRHATQQIE---------L------------EG----G---NSA-
------SVIITLTD-GLIR--------N---------D--------KD--SV------Y-
---------------EAD------------V-------------A-R--SYGSTV-MAVR
VGQ-------S----------Q----IDDLLGV-A-N-P--PSET------------HI-
-FK-G---D---TF-D-D--L-ESI----I--AKIV---N-----TS
>A0A7M7P2K9_STRPU/463-653
-S---N------S--S-ALDIYFAFDASNSVG---LEN--FE-------K-G-KRFAKLL
VDK-L-------D--E----NI----LA----G-GTRVGALYYSS------QS--M----
------RAF---N-----V-N-----E--Y-R-----S------T-----------D---
--GVT---------SA---I-D----TLIH---Y------K-----S----D---G-TNL
--P---------AA-LINIKEMVA-------E-T--L--G---D--TP----D---NTR-
------RVLFIITD-GFSN--------V-GG------A--------P----S------E-
---------------HAL------------T-------------L-K-EDLGFKI-HCIG
ISQ--K----T----------D----KKALAEI-A-S-R--P--I--IE--------HV-
-FY-L---S---DY-I-E--L-DEA----V--DIIT-N-T-----KR
>G5DD14_STIJA/406-596
--S--H------D--T-GLDLYFMFDGSSSIG---EDN--FN-------V-G-KRFAKKL
VKE-I-------G--V----TN----RQ----N-SLRIGALVFNS------EV--E----
------IGF---H-----T-V-----A--F-D-----S------T-----------D---
--DVL---------AV---I-D----RI-P---Y------R-----G----G---G-TNI
--A---------KA-FQILSTVML--P----L-T--S--R---H--NR----E---NSF-
------KTVFLITD-GYAT--------E-GG------D--------P----Q------R-
---------------YAK------------E-------------V-R--DQGVTI-HCIG
ISE--N----A----------T----RRSLSAL-A-S-E--P--L--HE--------HL-
-FF-L---K---DY-S-T--L-ERL----I--KVVTNQ-T-----ID
>A0A2G8KUV3_STIJA/275-443
-K---K---------E-STRTVIVMDVSGSMH---GEK--IR-------L-L-RAAVYNL
LNL------------V----L------R----K-GHQVGLVAFSH------KS--V----
------VLA---N-----L-T-----E--T-D-----E------------------E---
--GKA---------ML---L-D----RL-PPE-R------I-----G----G---G-TSI
--A---------KG-VYEALAVLA--N---------G---------HG----S---AAG-
------GKLLVITD-GRET--------S-HP------K--------L----Q------R-
----------------LT------------D-------------Q-D--LEGVVV-DTIA
VGP--S----A---------------DPSLEQL-A-Q-R--T--G--GQ--------SY-
-YH-L---D--------------G-------------T-S-----DI
>A0A2G8KRF6_STIJA/363-535
-----------------PRRVVVVMDTSISML---NDDRNYK-------Q-A--SAVAHY
ISS------------T----I------L----D-GTSLGLISFST------KA--R----
------IDS---E-----M-S-----L--I-A-----S------D-----------T---
--DRE---------EM---L-T----VI-N-QNE------P-----S----G---G-TCI
--Q---------CG-LEEALKILQ--N-------------------AG----T---TDG-
------AIILLITD-GDET--------V-G-------N--------L----M------E-
---------------AAK------------D-------------I-I--SANVVV-DAVA
FSE--D----A---------------DSKLSYL-A-S-Q--T--G--GA--------FY-
-LQ-T---D---DV-G-S----SGI---------Y--Q-G-----LG
>A0A2G8K3G5_STIJA/46-228
-SQ--C------R--G-GFDVYFLLDSSSSVT---NEH--FQ-------KQT-VDFVEAL
VGR-F-------T--S----------------A-DLRISFISFSS------ET--R----
------AETI-LE-----L-T-----E----------N------R-----------G---
--SIQ---------RG---I-K----SL-R---Q----HVT-----G----G---G-TFL
--Y---------PG-LELANDQIQ---------Y------------RG----G---DAA-
------SVIIALTD-GKLD--------D---------R--------RE--AT------Q-
---------------QAD------------K-------------S-R--KMGASV-LAVR
VGE-------S----------E----VRDLQDV-A-D-K--PSRE------------HI-
-FR-G---D---SF-N-D--L-ENI----I--DKIV---N-----TS
>A0A7M7SVV2_STRPU/318-482
-Q---P------A--G-SLRIVLVLDTSFSMD---GPR--FN-------K-M-IRGAKNF
IQS------------I----V------P----N-NSYVAIVEFNS------VS--K----
------VNS---N-----M-I-----E--L-S-----S------V-----------I---
--SRK---------NL---A-S----LL-P-T-V------A-----E----N---N-TCI
--G---------CG-ILTAIEVAQ--Y---------N---------GL----D---SRG-
------VYLILLSD-GQEN--------I-YE------DIT-----LV----A------D-
---------------TLD------------D-------------I-E--SSGVTV-HSIA
FYG--A----D----------------TQLEEL-A-Q-M--T--G---------------
----------------------GR-------------S-A-----TC
>A0A2G8K7U8_STIJA/188-355
---------------L-RKNVVFVIDISDSMA---GAK--LQ-------Q-V-KDALKTI
LDD-M-------R--P------------------NDKFNILPFHS------QV--E----
------FLD---RY-KMVE-A-----S--R-A-----N------I-----------I---
--TAK---------RF---V-D----DL-----V------E-----Q----E---A-TNL
--N---------KA-IIDGVNQLR--Q----E-E--E-RN---R--GE----E---KVV-
------SMLIVLTD-GEPT--------Y---------G--------E----KDEAQIER-
---------------NVR------------E-------------V-I--DGDYSL-FALG
FGE--D----V----------D----FPFLTRL-A-L-Q--N--H------------G--
---------------------------------------------VA
>A0A2G8LK03_STIJA/206-382
-Q-------------R-PARYVIVIDNSASMF---ARL--LP---------L-RQAIYIF
INE------------V----L------V----D-GEELGLVNFND------NG--M----
------VIS---N-----L-T-----T--V-N-----D------N-----------T---
--RT----------TL---F-M----DL-P-T-Q------A-----E----G---A-TTI
--G---------GG-VEKGLDVLN--T---------T------G--DI----N---TLG-
------GRLIVLTD-GEEN--------K-DP------R--------I----S------D-
---------------I--------------I-------------N-T--TGSVLI-HTIA
IGD--K----V---------------DQNLESL-A-T-R--T--G--GR--------QF-
-LH-Q---D---SS-T-A--L-FDI----F--SQF--G-V----DVR
>A0A7M7SU21_STRPU/62-219
-Q---P------S--G-SLRIVLVLDTSGSMD---GER--FD-------K-M-IIGAKNF
IQS------------I----V------P------NSYVAIVEFNY------GA--I----
------VDS---N-----M-T-----E--L-T-----S------A-----------I---
--SRK---------DL---A-S----LL-P-T-Y------A-----D----G---A-TCI
--G---------CG-IQTAIQVAQ--Y---------N---------GM----D---SRG-
------VYLILLSD-GQEN--------S-GT------L--------I----A------D-
---------------TLD------------D-------------I-E--GSGVIV-HSIA
FYE--A----D----------------TQLEDL-A-Q-M--T--G---------------
---------------------------------------G-----IS
>A0A7M7SVZ2_STRPU/67-247
-SK--C------S--G-GLDLYFVLDKSGSVS---HIH--FQ-------QQT-VNFTALL
LSR-F-------T--S----------------S-KVRASFITFST------FA--E----
------VVT---R-----L-T-----S----------D------S-----------A---
--ALT---------KG---I-Q----RL-R---A----VVP-----D----G---N-THL
--H---------YG-IEKAKTQIM---------S------------SG----G---DTA-
------SVIITLTD-GKLS--------D---------V--------PE--SV------A-
---------------EAN------------I-------------V-R--NLGASV-LAVR
VGD-------S----------N----TIDLINV-A-D-K--PTSQ------------HI-
-FR-G---D---TF-N-D--L-DSI----I--DQIV---N-----TS
>A0A2G8L4Q0_STIJA/35-209
-----------------PKQTIFIIDISGSMA---GTK--LM-------Q-T-KSGIIAI
LRS-L-------P--I------------------DDKFNIVTFAN------NA--Y----
------KWK---PD--FVF-A-----S--K-K-----Q------I-----------T---
--SAS---------RF---I-N----ML-----H------P-----H----G---G-TNI
--K---------EA-LIVAAKSFK----------------------DV----Q---RIY-
------RSIVFLTD-GVPS--------V---------G--------S----TDSARITT-
---------------SVT------------N-------------I-C--RDRIAI-FCIG
IGN--E----L----------D----ESLLRNL-A-R-N--N--R------------GR-
-YSQI---E---A--S-D---------------KASDE-M----RTF
>F1JTA0_STIJA/453-642
--S--H------D--T-GLDLYFMFDGSSSVG---EDN--FN-------M-A-KKFAKEL
VKE-I-------G--V----TD----RP----N-SLRVGALVFNS------EA--E----
------IGF---H-----T-V-----A--F-D-----S------T-----------A---
--DVL---------DA---I-D----SM-E---Y------K-----E----G---G-TNI
--A---------KA-FEVLSNVMI--P----Q-T--A--K---L--NR----E---KSF-
------KTVFLITD-GDAT--------E-GG------D--------A----Q------E-
---------------DAR------------A-------------V-R--DQDVTI-HCIG
ISE--N----A----------T----RRTLSGM-A-S-E--P--L--SE--------HL-
-FF-L---K---DY-S-T--L-EEF----I--QIVTNQ-------TI
>A0A7M7P471_STRPU/461-652
-----L------S--S-GMDIYFAFDASNSVG---IDN--FR-------T-G-KRFAKLL
VGK-L-------Q--V----NT----SP----G-GTRVGAVSYSS------EA--R----
------RLF---N-----V-N-----D--F-T-----T------T-----------V---
--NVV---------NA---I-E----ANVN---Y------T-----N----K---G-TNL
--P---------AA-LDTIGVMIA--E----T---AE--E---S--GY----S---SRK-
------RILFIITD-GFSN--------V-GG------A--------P----S------K-
---------------SAQ------------P-------------L-K-EDAALKI-HCIG
ISR--N----T----------D----KTALAEI-A-S-P--P--V--SE--------HV-
-FY-L---S---DY-N-K--L-ERA----V--EAITST-N-----RS
>A0A2G8LG53_STIJA/1340-1510
-R---V---------R-SLRLVLVLDTSGSMV---EYNR-IE-------K-Q-AAATMNF
IMT------------T----A------V----D-GISLGIVDFDS------TG--K----
------QIS---G-----L-V-----K--L-D-----S------E-----------D---
--TRR---------KL---A-Q----KI-P-Q-E------A-----Q----G---G-TCI
--G---------CG-LEVALEILQ--G---------G---------GQ----S---AEG-
------GIVILITD-GKDS--------T-VS------N--------S---LK------T-
---------------TAM------------K-------------L-KYSELRVKI-NSVA
FSN--D----A---------------DTVVPDL-A-S-A--T--G--GR--------FF-
-LQ--------------------T-------------DD------IG
>A0A2G8JXJ7_STIJA/37-165
--S--H------D--T-GLDLYFMFDGSSSVG---EDN--FN-------I-G-KRFAKEL
VKE-I-------G--V----TD----RP----N-SLRVGALVINY------ET--E----
------IGF---H-----A-V-----A--F-D-----S------T-----------D---
--EVL---------YA---I-D----RI-P---Y------R-----G----G---G-ENI
--A---------NA-FQILSNVML--P----N-T--A--M---L--NR----G---NTF-
------KTVFLITD-GTGM-----------------------------------------
------------------------------------------------------------
------------------------------------------------------------
------------------------------------YL-N-----NK
>A0A7M7PUK7_STRPU/1036-1210
-N----------A--L-NKQVVFVIDVSASMY---GNK--LS-------Q-T-KEALKTM
LDR-L-------N--P------------------RDYFSIITFSD------GV--R----
------YWK---GSSRLAP-A-----H--P-R-----Y------I-----------E---
--EAK---------AY---V-D----GL-----R------D-----D----S---E-TNL
--N---------EA-ILRADELLD--S----E-T--V-YN---R--PG----D---EYL-
------SMIIVLTD-GIPS--------V---------G--------V----TDPQEILD-
---------------NAR------------E-------------A-I--AGEHSL-YTLG
FGR--L----A----------D----FDLLVKL-A-Y-E--N--D------------GI-
-AR-----------------------------------------MIY
>A0A2G8L7X4_STIJA/178-347
-----V---------R-PLRLVLVLDTSGSMG---DYNR-IE-------K-Q-AAATMNF
IMT------------T----A------V----D-GISLGIVDFDS------TG--K----
------QIS---G-----L-V-----K--L-D-----S------E-----------D---
--TRR---------KL---A-Q----KI-P-Q-E------A-----Q----G---G-TCI
--G---------CG-LEVALEILQ--G---------G---------GQ----T---AEG-
------GIVILITD-GKDS--------G-SN------G--------E----K------T-
---------------TAM------------K-------------L-KYSELRVKI-NSVA
FSN--D----A---------------DTVVPDL-A-S-A--T--G--GR--------FF-
-LQ--------------------T-------------DDI-----GS
>A0A2G8JEJ9_STIJA/113-182
------------------------------------------------------------
------------------------------------------------------------
------------------------------------------------------------
------------------------------------------------------------
------------------------------------------------------------
---------------GEAT--------E-GG------D--------A----Q------A-
---------------DAR------------E-------------V-E--LQGVTI-HCIG
ISE--N----A----------T----RRSLSAL-A-S-E--P--L--HE--------HL-
-FF-L---K---DY-S-T--L-ERL----I--KVVTNQ-------TI
>A0A7M7PUK7_STRPU/224-400
------------A--V-KKRVVFVLDFSASMY---GNK--IK-------Q-T-KEAMYTI
LDE-M-------N--D------------------SDRFNVLPFSD------YV--Y----
------SGW---NSG-QMVDV-----N--P-Y-----N------I-----------R---
--DAK---------DF---I-R----QL-----D------I-----Q----R---G-TNL
--N---------DA-LLGGLSLLE--S----T-G--SMNS---T--SS----N---PMV-
------CILFVLTD-GKPS--------E---------G--------V----TSLSEIER-
---------------NVR------------N-------------A-N--NQRCSI-VTLG
FGR--L----V----------N----YNFLVRL-A-L-Q--N--R------------GM-
-ARKI---Y------------------------------------ED
>A0A2G8JT65_STIJA/97-287
--S--H------D--T-GLDLYFMFDGSSSVG---EDN--FK-------K-T-KRFAKEL
VKE-I-------G--V----SD----RP----N-SLRVGALVFNS------ET--E----
------IGF---H-----T-V-----A--F-D-----S------T-----------A---
--DVL---------DA---I-D----SM-Q---Y------R-----G----G---G-TNI
--A---------KA-FEILSNVMI--P----Q-T--A--M---L--NR----E---KSF-
------KTVFLITD-GEAT--------E-GG------D--------A----Q------A-
---------------DAR------------E-------------V-E--RQGVTI-HCIG
ISE--N----A----------T----RRSLSAL-A-S-E--P--L--HE--------HL-
-FF-L---K---DY-S-T--L-ERL----I--KVVTNQ-T-----ID
>A0A7M7PUK7_STRPU/1665-1829
---------------L-RKNIIFVIDISGSMS---GTK--LA-------Q-V-KDALSTI
LDD-M-------S--E------------------TDKFNILPFSD------DV--H----
------FLE---ST-GMLY-S-----T--K-E-----N------V-----------R---
--RAK---------RF---V-M----GL-----Q------E-----M----D---N-TNL
--H---------KA-IISGVNMLR--A----E-S--E-QD---P--QE----E---EIV-
------SMLIVLTD-GNPN--------H---------G--------E----IDKTIIER-
---------------NVH------------E-------------A-I--NGDFSL-FCIG
FGA--D----A----------D----YPFLRRL-S-L-Q--N------------------
----------------------------------------------H
>A0A7M7N8D9_STRPU/379-551
-----L------G--D-GIEVVFLIDNSGSEG---TDD--FE-------A-K-RAMLRQF
IDR-L-------D--L----AT-----Q----G-GIRLLFATFAY------TI--R----
------VEN---N-----L-Y-----DIIV-G-----S------K-----------E---
--SAL---------KS---L-Q----DI-S---Y------E-----G----G---E-TRL
--R---------LA-LRTAMNNIF--A----H--------------SR----N---NAR-
------QVLYVMTD-GLFA--------D-ND------F--------P----E------S-
---------------SAT------------K-------------L-Q--KRGIEV-YALP
TNE--F----Y----------D----DDALASL-T-S-Y--A-----VD--------HV-
-VL-V---N---SA-------------------------D-----DI
>A0A7M7LP67_STRPU/145-318
---------------------HNLHDVSSSKT---FNP--YQ-------R-V-LSIIGST
LEQ-F-------D--S------------------DHMIPVYGFGD------KI--T----
------QDE---A-----V-F-----P--F-K-----E------T---------G-Q---
--PCVGFIDVLEKYHR---V-A----RT-V---Q------L-----G----G---P-TSF
--E---------PI-IRKAIEIVQ-----------------------E----K---QSY-
------HLLLIITD-GQIK--------D---------A--------E----R------TG
E--------------AIV------------K-------------A-S--NHPISI-IVIG
VGD-------G----------P----WDEMENY-D-D-NL-P--K------------RK-
-FD-N---F---QF-V-N--F-HQ----------VC-S-K-----AK
>O96442_STRPU/384-575
-----L------S--D-GMDIYFAFDASNSVG---LKN--FE-------I-G-KTFAKQL
VGK-L-------Q--V----NT----SP----G-GTRVGAVSYSS------EA--R----
------RLF---N-----V-N-----D--F-T-----S------T-----------V---
--DVV---------KA---I-E----ANVN---Y------T-----N----K---G-TNL
--P---------AA-LETIGVMIT--E----T---AD--E---S--GY----S---SRK-
------RILFIITD-GFSN--------V-GG------A--------P----S------K-
---------------SAQ------------P-------------L-K-EDAALKI-HCIG
ISR--N----T----------D----KTALAEI-A-S-P--P--V--SE--------HV-
-FY-L---S---DY-N-E--L-ERA----V--EAITST-N-----RS
>A0A2G8KYT6_STIJA/239-415
-R---Q---------R-PARYVLVIDNSASMF---ARL--LP---------L-RQAIYIF
INE------------V----L------V----D-GEELGLVSFNN------IA--I----
------AIR---N-----L-T-----T--I-N-----D------I-----------T---
--RN----------TI---F-M----DL-P-T-Q------A-----T----G---A-TTI
--G---------GG-VQKGLEVLN--T---------T------G--EI----N---TLG-
------GRLIVLTD-GEEN--------K-KP------F--------I----S------D-
---------------I--------------I-------------N-T--TGSVLI-HTIA
IGE--Q----V---------------DQNLESL-A-I-R--T--G--GR--------QF-
-LH-Q---D---SS-T-A--L-FDI----F--SQF--G-V-----DM
>A0A2G8LAG9_STIJA/282-447
-P----------P--A-PKKVIFVIDVSASMW---GPK--MT-------Q-T-TAAMVSI
LDE-L-------R--D------------------IDSFNILLFSN------DV--E----
------YWK---ES--PVP-A-----S--I-E-----N------K-----------L---
--EAQ---------EY---V-R----CL-----R------A-----K----S---A-TNI
--Y---------DA-LVAATDQF--------------------N--VT----D---DAY-
------PAIVFLTD-GRPN--------I---------G--------V----TDPRDIVD-
---------------SVN------------K-------------A-I--GKRVAL-FCIG
IGP--D----V----------D----DALLEAL-A-T-E--N--Q------------GL-
-YR-----------------------------------------KVF
>A0A7M7N568_STRPU/318-475
-Q---P------S--G-SLRIVLVLDTSGSMD---GER--FD-------K-M-IRGAKNF
IQS------------I----V------P----N-NSYVAIVEFNY------ES--I----
------VDS---Y-----M-T-----E--L-T-----S------V-----------I---
--SRK---------DL---A-S----LL-P-T-L------A-----D----G---A-TCI
--G---------CG-IVTAIQVAQ--Y---------N---------DM----D---SRG-
------VYLILLSD-GEEN--------H-GT------P--------I----A------D-
---------------TMD------------D-------------I-E--GSGVIV-HSIA
FYE--A----D----------------TQLEDL-A-Q-M--T------------------
---------------------------------------G-----GI
>A0A2G8K3G1_STIJA/19-113
-----------------------------------NDL--FK-------L-A-K------
------------------------------------------------------------
------------------------------------------------------------
------------------------------------------------------------
------------SV-L--------------------K------F--AR----A---NAT-
------KAVFLITD-GYSN--------G-G-------D--------P----R------H-
---------------IAK------------A-------------L-Q--RDGVEI-FTFG
IKN-------G----------N----VQELLDM-S-S-E--PLIE------------HC-
-YI-L---S---SF-E-E--F-ESL----A--RRALH--E-----DL
>A0A7M7LTR8_STRPU/1804-1973
------------V--L-RKNVIFIIDVSGSMA---GVK--LR-------Q-V-KDALTTI
LND-M-------P--E------------------TDKFNIIPFSD------DV--N----
------FLD---RN-KMLF-S-----T--S-S-----N------V-----------R---
--RAK---------RF---V-K----SL-----Q------E-----R----D---N-TNL
--H---------KA-IIAGVRMLR--D----E-S--DQNV---R--PD----E---NVV-
------SMLIVLSD-GNPN--------H---------G--------E----IDKEIIER-
---------------NVE------------E-------------A-I--RGDFSL-FNLG
FGE--D----L----------D----FPFLERM-A-Y-Q--N--H------------G--
---------------------------------------------VA
>A0A7M7PNZ6_STRPU/463-653
-S---N------S--S-ALDIYFAFDASNSVG---LEN--FE-------K-G-KRFAKLL
VNK-L-------D--E----NI----SA----G-GTRVGALYYSS------QS--M----
------RAF---N-----V-N-----E--Y-R-----S------T-----------D---
--GVT---------SA---I-D----TLIH---Y------K-----S----D---G-TNL
--P---------AA-LINIKEMVA-------E-T--L--G---D--TP----D---NTR-
------RVLFIITD-GFSN--------V-GG------A--------P----S------E-
---------------HAL------------T-------------L-K-EDLGFKI-HCIG
ISQ--K----T----------D----KKALAEI-A-S-R--P--I--IE--------HV-
-FY-L---S---DY-I-E--L-DEA----V--DIIT-N-T-----KR
>A0A7M7LVY0_STRPU/400-589
-----L------S--S-GMDIYFAFDASRSVG---IEN--FK-------I-G-KKFAKLL
VRK-L-------Q--V----TS----SP----G-GTRVGAVSYSS------QA--S----
------RLF---N-----V-N-----D--Y-S-----S------S-----------E---
--AVV---------NA---I-E----GLVN---Y------K-----N----K---G-TNL
--P---------AA-LNEIKEMIT--G----E-T-LE--P---Y--GN----S---SRK-
------RIIFIITD-GFSN--------V-GG------D--------P----S------E-
---------------RAQ------------P-------------L-K-EDLAVKI-HCIG
ISQ--N----I----------N----KQALAEI-A-S-L--P--V--SE--------HI-
-FL-L---S---GY-P-A--L-ERA----V--EAI----T-----CT
>A0A7M7PNP5_STRPU/329-515
-AN--V---P--S--L-GLDIVLAYDRSSSLD---VTD--FQ-------L-V-VNFTKQL
LSN-F-------G--V----SY----DE----G-GTRVAALTFSS------TA--E----
------MAF---N-----Y-S-----AG-V-E-----T------E-----------E---
--QVF---------AR---L-D----AL-T---E-----NI-----G----G---A-TGL
--K---------EG-LSMVATEIY--P----T--------------MR----E---RAK-
------HVLFIFTD-GQHN--------T-A-------D--------P----F------L-
---------------VAN------------D-------------L-K--EKGLDI-FAVG
VGR--Q----I----------N----QTALQQI-A-S-Y--P--P--TS--------HF-
-FY-I---E---SF-Q-D--L-QTL----T--GLV----N-----SS
>A0A2G8LDC4_STIJA/37-228
--S--H------D--T-GLDLYFMFDGSSSVG---EDN--FN-------I-G-KRFAKEL
VKE-I-------G--V----TD----RP----N-SLRVGALVINY------ET--E----
------IGF---H-----A-V-----A--F-D-----S------T-----------D---
--EVL---------YA---I-D----RI-P---Y------R-----G----G---G-ENI
--A---------NA-FQIMSNVML--P----N-T--A--M---L--NR----G---NTF-
------KTVFLITD-GTGE--------AGGG------D--------A----Q------Q-
---------------DAR------------E-------------F-R--DLGVTI-HCIG
ISQ--N----A----------S----RRSLSGL-A-S-E--P--L--QE--------HL-
-FF-L---K---DY-S-T--L-ERF----I--KAVTNQ-------TP
>A0A7M7PH43_STRPU/226-391
-S-------------S-VRSVVLVLDISGSME---GNR--FD-------R-M-IQSSVVY
IMS------------V----I------P----T-GSKLGIVVFDS------TS--Q----
------ISG---N-----L-T-----D--I-T-----E------T-----------A---
--SRQ---------RL---V-N----AL-P-P-S------P-----V----G---G-TCI
--G---------CG-ILSGIEVLG--S-------------------------Y---AQG-
------GYIILLSD-GEET--------D-AP------F--------I----M------D-
---------------TYD------------E-------------I-K--NSGVII-DTIT
ISD--S----A---------------DQQMEDL-S-T-N--T--S--GI--------AN-
-FC-S---D---DA-RTG----------------------------I
>A0A2G8KGH5_STIJA/4-161
------------------------------------TK--LM-------Q-T-KSGIIAI
LRS-L-------P--I------------------DDKFNIVTFAN------NA--Y----
------KWK---PD--FVF-A-----S--K-K-----Q------I-----------T---
--SAS---------RF---I-N----ML-----H------P-----H----G---G-TNI
--K---------EA-LIVAAKSFK----------------------DV----Q---RIY-
------RSIVFLTD-GVPS--------V---------G--------S----TDSARITT-
---------------SVT------------N-------------I-C--SDRIAI-FCIG
IGN--E----L----------D----ESLLRNL-A-R-N--N--R------------GR-
-YSQI---E---A--S-D---------------KASDE-M-----RT
>A0A7M7PQY9_STRPU/461-652
-----L------S--D-GMDIYFAFDASNSVG---LEN--FE-------I-G-KTFAKQL
VGK-L-------Q--V----NT----SP----G-GTRVGAVSYSS------EA--R----
------RLF---N-----V-N-----D--F-T-----S------T-----------V---
--DVV---------KA---I-E----ANVN---Y------T-----N----K---G-TNL
--P---------AA-LETIGVMIT--E----T---AD--E---S--GY----S---SRK-
------RILFIITD-GFSN--------V-GG------A--------P----S------K-
---------------SAQ------------P-------------L-K-EDAALKI-HCIG
ISR--N----T----------D----KTALAEI-A-S-P--P--V--SE--------HV-
-FY-L---S---DY-N-E--L-ERA----V--EAITST-N-----RS
>A0A7M7LTR8_STRPU/363-552
------------P--V-NKRVVFVLDFSASMY---PRK--LR-------Q-T-KAAMDAI
LDQ-M-------S--E------------------NDQFNIMPFSD------DI--Y----
------WWK---ENA-MIP-A-----S--P-D-----S------I-----------T---
--EAK---------NY---I-K----RF-----N------Y-----K----R---G-TNL
--N---------DA-MLEGFGLLE--A----T-G--SMDS---S--SE----N---PMV-
------CILFLLTD-GKPS--------T---------G--------T----TDINVIER-
---------------NVR------------A-------------A-N--RKRCSL-VTLG
FGK--L----V----------D----FNFLGRL-A-L-Q--N--R------------GI-
-ARKI---Y---ET-S-S--A-TVQ----L--QGV--Y-N-----EV
>A0A7M7NS43_STRPU/287-467
-S---T------G--D-ECRVVLVLDTSGSMG---TSNR-ID-------K-V-NSAATAF
VN-------------L----V------D----D-GISIGIVTFTG------SP--T----
------TRH---A-----L-T-----Q--I-N-----T------Q-----------A---
--DRD---------SL---R-D----IF-Q-L-T------A-----S----G---G-TCI
--G---------CG-LEQGLEVLM--A---------H------P--SG----S---ADG-
------GIIVLMTD-GQDS--------G-IQ------N-------------H------I-
---------------IRQ------------T-------------L-Q--DMGVRV-NTVA
IGE--D----A---------------YGELSLI-A-Q-E--T--G--GT--------AI-
-FY-P---D---NG-DSD--I-ISA----L--T-Q--T-V-----EM
>A0A7M7LTR8_STRPU/1180-1346
---------------I-SKQIVFVIDVSASMY---GTK--LS-------Q-T-KEALKTM
LDN-L-------N--P------------------TDYFNIITFSD------GV--Q----
------YWR---ENNRLAP-A-----Q--R-R-----Y------M-----------D---
--DAM---------AY---V-D----SL-----R------D-----D----S---E-TNL
--N---------EA-IVKAGELLD--S----E-A--R-YN---R--PG----D---SVY-
------SMMILLTD-GRPS--------V---------G--------T----TDQQEILD-
---------------NAR------------E-------------V-I--AGKHSL-NILG
FGR--L----V----------D----FDLLVKL-A-Y-E--N--N---------------
----------------------------------------------G
>SPU_018735/389-561
-----L------G--D-GIEVVFLIDNSGSEG---TDD--FE-------A-K-RAMLRQF
IDR-L-------D--L----AT-----Q----G-GIRLLFATFAY------TI--R----
------VEN---N-----L-Y-----DIIV-G-----S------K-----------E---
--SAL---------KS---L-Q----DI-S---Y------E-----G----G---E-TRL
--R---------LA-LRTAMNNIF--A----H--------------SR----N---NAR-
------QVLYVMTD-GLFA--------D-ND------F--------P----E------S-
---------------SAT------------K-------------L-Q--KRGIEV-YALP
TNE--F----Y----------D----DDALASL-T-S-Y--A-----VD--------HV-
-VL-V---N---SA-------------------------E-----DI
>SPU_028188/402-522
-E---E------W----TGEMPRCMDK---------------------------------
------------------------------------------------------------
------------------------------------------------------------
-------------------------------------------------------G-TNL
--P---------AA-LDTIGVMIA-------E-T-AE--E---S--GY----S---SRK-
------RILFIITD-GFSN--------V-GG------A--------P----S------K-
---------------SAQ------------P-------------L-K-EDAALKI-HCIG
ISR--N----T----------D----KTALAEI-A-S-P--P--V--SE--------HV-
-FY-L---S---DY-N-E--L-ERA----V--EAITST-N-----RS
>SPU_025902/1691-1855
---------------L-RKNIIFVIDISGSMS---GTK--LA-------Q-V-KDALSTI
LDD-M-------S--E------------------TDKFNILPFSD------DV--H----
------FLE---ST-GMLY-S-----T--K-E-----N------V-----------R---
--RAK---------RF---V-M----GL-----Q------E-----M----D---N-TNL
--H---------KA-IISGVNMLR--A----E-S--E-QD---P--QE----E---EIV-
------SMLIVLTD-GNPN--------H---------G--------E----IDKTIIER-
---------------NVH------------E-------------A-I--NGDFSL-FCIG
FGA--D----A----------D----YPFLRRL-S-L-Q--N------------------
----------------------------------------------H
>SPU_028187/463-562
-S---N------S--S-ALDIYFAFDASNSVG---LEN--FE-------K-G-KRFAKLL
VDK-L-------D--E----NI----LA----G-GTRVGALYYSS------QS--M----
------RAF---N-----V-N-----E--Y-R-----S------T-----------D---
--GVT---------SA---I-D----TL-I---H------Y-----K----S---F-S--
------------------------------------------------------------
------------------------------------------------------------
------------------------------------------------------------
-------------------------------NV-G-G-A--P------------------
--------------------------------SEHA-L-T-----LK
>SPU_000992/7-91
-VG--R------------------------------------------------------
------------------------------------------------------------
------------------------------------------------------------
------------------------------------------------------------
----------------------------------------------DG----G---DTA-
------SVIITLTD-GKLS--------D---------V--------PE--SV------A-
---------------EAN------------I-------------V-R--NLGASV-LAVR
VGD-------S----------N----TIDLINV-A-D-K--PTSQ------------HI-
-FR-G---D---TF-N-D--L-DSI----I--DQIV---N-----TS
>SPU_012945/374-534
-T----------G--D-ECRVVLVLDTSGSMR---TSNR-ID-------K-V-NSAATAF
VN-------------L----V------D----D-GIWIGIVTFTG------SP--T----
------TEH---A-----L-T-----Q--I-N-----T------Q-----------A---
--DRD---------SL---R-D----IF-Q-L-I------A-----D----G---G-TCI
--G---------CG-LERGLEVLM--D---------H------P--SG----S---ADG-
------GIIVLMTD-GQDS--------G-IQ------N-------------H------I-
---------------IRQ------------T-------------L-Q--DMGVRV-NTMA
IGE--D----T---------------YGELNLI-A-Q-E--T--G--Q------------
-------------------------------------L-S-----PV
>SPU_022974/130-320
-RR--V---S--N--G-QVELVFLVDSSASVG---IEN--FF-------N-E-LKFVKKL
LAD-F-------T--V----A------P----D-ATRVAIITFSS------KH--R----
------VEL---N-----V-N-----Q--L-D-----N------SIAGKHHHKC--A---
--LLN---------ED---L-P----KI-T---Y------V-----G----G---G-TYT
--K---------GA-FELAKKV-----------L--Q------G--AR----A---NST-
------QAVFLLTD-GLSN--------G---------P--------NP---V------P-
---------------VAV------------S-------------L-K--DDGVEV-FSFG
IRD-------G----------Y----IPELLQM-A-S-E--K--K--DE--------HC-
-YI-L---D---SF-A-E--F-EAL----A--RRAL---H-----ED
>SPU_009091/347-537
-N---L------S--S-GMDIYFAFDASRSVG---IEN--FK-------I-G-KKFAKLL
VRK-L-------Q--V----TS----SP----G-GTRVGAVSYSS------QA--S----
------RLF---N-----V-N-----D--Y-S-----S------S-----------E---
--AVV---------NA---I-E----GLVN---Y------K-----N----K---G-TNL
--P---------AA-LNEIKEMIT--G----E-T-LE--P---Y--GN----S---SRK-
------RIIFIITD-GFSN--------V-GG------D--------P----S------E-
---------------RAQ------------P-------------L-K-EDLAVKI-HCIG
ISQ--N----I----------N----KQALAEI-A-S-L--P--V--SE--------HI-
-FP-L---S---GY-P-A--L-ERA----V--EAI----T-----CT
>SPU_012005/1804-1973
------------V--L-RKNVIFIIDVSGSMA---GVK--LR-------Q-V-KDALTTI
LND-M-------P--E------------------TDKFNIIPFSD------DV--N----
------FLD---RN-KMLF-S-----T--S-S-----N------V-----------R---
--RAK---------RF---V-K----SL-----Q------E-----R----D---N-TNL
--H---------KA-IIAGVRMLR--D----E-S--DQNV---R--PD----E---NVV-
------SMLIVLSD-GNPN--------H---------G--------E----IDKEIIER-
---------------NVE------------E-------------A-I--RGDFSL-FNLG
FGE--D----L----------D----FPFLERM-A-Y-Q--N--H------------G--
---------------------------------------------VA
>SPU_028187/554-615
-P---S------------------------------------------------------
------------------------------------------------------------
------------------------------------------------------------
------------------------------------------------------------
------------------------------------------------------------
----------------------------------------------------------E-
---------------HAL------------T-------------L-K-EDLGFKI-HCIG
ISQ--K----T----------D----KKALAEI-A-S-R--P--I--IE--------HV-
-FY-L---S---DY-I-E--L-DEA----V--DIIT---N-----TK
>SPU_026217/43-229
-T----------Q--P-VSELVFILDSSGSVA---QSD--FI-------I-S-VEFLKFA
SKI-I-------S--V----S------A----S-TTRVAVISYSS------CN--Q----
------IHI---R-----V-N-----Y--I-SSPENKN------K-----------C---
--TFD---------ND---L-T----SV-N---Y------H-----P----G---G-TCT
--A---------GA-LEAAGRDVL--S----------------H--GR----P---GAQ-
------RVVMLLTD-GASN--------D---------G--------GP--PH------A-
---------------NAQ------------K-------------L-K--SEGVKI-FTIG
IGS-------I----------K----LSELNAI-A-T-S--V--D---E--------YV-
-YI-L---A---DF-G-D--V-RNL----A--TVVKDD-I-----KD
>SPU_017321/6-127
-S----------------------------------------------------------
------------------------------------------------------------
--------------------------A-GV-E-----T------E-----------E---
--QVF---------AR---L-D----AL-T---D-----NI-----G----G---A-TGL
--K---------EG-LSMVATEIY--P----T--------------MR----E---GAK-
------HVLFIFTD-GQHN--------T-A-------D--------P----F------L-
---------------VAN------------D-------------L-K--EKGVEI-FAVG
VGR--Q----I----------N----QTALQQI-A-S-Y--P--P--TS--------HF-
-FY-I---E---SF-Q-D--L-QTL----T--GLV----N-----SS
>SPU_004850/247-412
-Q---K---------L-QTTTVLVLDISGSME---GER--LV-------L-L-QQASANI
IEN------------V----L------P----M-GSRLGIIAFSE------YA--T----
------VRH---N-----I-V-----E--I-D-----S------Q-----------D---
--TRR---------SL---L-N----SL-P-K-K------A-----D----G---R-TSI
--G---------RG-VELAVQKLR--E---------Y---------ES----D---PAG-
------STLIVITD-GEQN--------S-HP------Y--------I----Q------D-
---------------V--------------L-------------Q-K--TDNLTV-NTVA
VGG--E----A---------------DGELELL-A-V-H--T--G--GD--------SF-
-SH-T------------------D-------------K-S-----SE
>SPU_004725/269-431
-S---T------G--D-ECRVVLVLDTSGSMG---TSNR-ID-------K-V-NSAATAF
VN-------------L----V------D----D-GISIGIVTFTG------SP--T----
------TRH---A-----L-T-----Q--I-N-----T------Q-----------A---
--DRD---------SL---R-D----IF-Q-L-T------A-----S----G---G-TCI
--G---------CG-LEQGLEVLM--A---------H------P--SG----S---ADG-
------GIIVLMTD-GQDS--------G-IQ------N-------------H------I-
---------------IRQ------------T-------------L-Q--DMGVRV-NTVA
IGE--D----A---------------YGELSLI-A-Q-E--T--G--E------------
----------------------------------G--I-T-----LD
>SPU_013626/164-328
-Q---P------A--G-SLRIVLVLDTSFSMD---GPR--FN-------K-M-IRGAKNF
IQS------------I----V------P----N-NSYVAIVEFNS------VS--R----
------VNS---H-----M-I-----E--L-S-----S------V-----------I---
--SRK---------NL---A-S----LL-P-T-V------A-----E----N---N-TCI
--G---------CG-ILTAIEVAQ--Y---------N---------GL----D---SRG-
------VYLILLSD-GQEN--------I-YE------DIT-----LV----A------D-
---------------TLD------------D-------------I-E--SSGVTV-HSIA
LYG--A----D----------------TQLEEL-A-Q-M--T--G---------------
----------------------GR-------------S-A-----TC
>SPU_012005/363-552
------------P--V-NKRVVFVLDFSASMY---PRK--LR-------Q-T-KAAMDAI
LDQ-M-------S--E------------------NDQFNIMPFSD------DI--Y----
------WWK---ENA-MIP-A-----S--P-D-----S------I-----------T---
--EAK---------NY---I-K----RF-----N------Y-----K----R---G-TNL
--N---------DA-MLEGFGLLE--A----T-G--SMDS---S--SE----N---PMV-
------CILFLLTD-GKPS--------T---------G--------T----TDINVIER-
---------------NVR------------A-------------A-N--RKRCSL-VTLG
FGK--L----V----------D----FNFLGRL-A-L-Q--N--R------------GI-
-ARKI---Y---ET-S-S--A-TVQ----L--QGV--Y-N-----EV
>SPU_025902/1128-1302
-N----------A--L-NKQVVFVIDVSASMY---GNK--LS-------Q-T-KEALKTM
LDR-L-------N--P------------------RDYFSIITFSD------GV--R----
------YWK---GSSRLAP-A-----H--P-R-----Y------I-----------E---
--EAK---------AY---V-D----GL-----R------D-----D----S---E-TNL
--N---------EA-ILRADELLD--S----E-T--V-YN---R--PG----D---EYL-
------SMIIVLTD-GIPS--------V---------G--------V----TDPQEILD-
---------------NAR------------E-------------A-I--AGEHSL-YTLG
FGR--L----A----------D----FDLLVKL-A-Y-E--N--D------------GI-
-AR-----------------------------------------MIY
>SPU_006547/144-317
--------------------CHNLHDVSNSKT---FNP--YQ-------R-V-LSIIGST
LEQ-F-------D--S------------------DHMIPVYGFGD------KI--T----
------QDE---A-----V-F-----P--F-K-----E------T---------G-Q---
--PCVGFIDVLEKYHR---V-A----RT-V---Q------L-----G----G---P-TSF
--E---------PI-IRKAIEIVQ-----------------------E----K---QSY-
------HLLLIITD-GQIK--------D---------A--------E----R------TG
E--------------AIV------------E-------------A-S--NHPISI-IVIG
VGD-------G----------P----WDEMENY-D-D-NL-P--K------------RK-
-FD-N---F---QF-V-N--F-HQ----------VC---S-----KA
>SPU_015803/161-337
-S-------------S-VRSVVLVLDISGSME---GNR--FD-------R-M-IQSSVVY
IMS------------V----I------P----T-GSKLGIVVFDS------TS--Q----
------ISG---N-----L-T-----D--I-T-----E------T-----------A---
--SRQ---------RL---V-N----AL-P-P-S------P-----V----G---G-TCI
--G---------CG-ILSGIEVLG--S-------------------------Y---AQG-
------GYIILLSD-GEET--------D-AP------F--------I----M------D-
---------------TYD------------E-------------I-K--NSGVII-DTIT
ISD--S----A---------------DQQMEDL-S-T-N--T--S--GI--------AN-
-FC-S---D---DA-RTGIRL-IQA----F--Q----S-T-----IT
>SPU_020712/308-480
-P---P---------K-DRHVVLVLDISGSMN---NANR-FN-------K-Y-IQAATIF
IMD------------L----V------P----A-GSEVGIVSFQN------YA--I----
------TNA---L-----L-H-----E--I-R-----D------D-----------A---
S-SRE---------DL---V-N----LL-P-P-S------T-----G----G---S-TCI
--G---------CG-IQEAINILG--V-------------------------D---SNG-
------SYIFLLSD-GEEN--------R-SP------Y--------I----R------D-
---------------VLQ------------D-------------V-N--TAGVVI-DTVA
ITQ--D----A---------------DQQMEDL-A-N-M--T--G--GR--------SF-
-FC-H-------DL-R-S--S-AC-------------V-T-----DA
>SPU_025902/316-492
------------A--V-KKRVVFVLDFSASMY---GNK--IK-------Q-T-KEAMYTI
LDE-M-------N--D------------------SDRFNVLPFSD------YV--Y----
------SGW---NSG-QMVDV-----N--P-Y-----N------I-----------R---
--DAK---------DF---I-R----QL-----D------I-----Q----R---G-TNL
--N---------DA-LLGGLSLLE--S----T-G--SMNS---T--SS----N---PMV-
------CILFVLTD-GKPS--------E---------G--------V----TSLSEIER-
---------------NVR------------N-------------A-N--NQRCSI-VTLG
FGR--L----V----------N----YNFLVRL-A-L-Q--N--R------------GM-
-ARKI---Y------------------------------------ED
>SPU_012005/1180-1346
---------------I-SKQIVFVIDVSASMY---GTK--LS-------Q-T-KEALKTM
LDN-L-------N--P------------------TDYFNIITFSD------GV--Q----
------YWR---ENNRLAP-A-----Q--R-R-----Y------M-----------D---
--DAM---------AY---V-D----SL-----R------D-----D----S---E-TNL
--N---------EA-IVKAGELLD--S----E-A--R-YN---R--PG----D---SVY-
------SMMILLTD-GRPS--------V---------G--------T----TDQQEILD-
---------------NAR------------E-------------V-I--AGKHSL-NILG
FGR--L----V----------D----FDLLVKL-A-Y-E--N--N---------------
----------------------------------------------G
>BL08004/380-562_(2)
-PP--C------S--A-VADIVFVVDGTGSVG---LEN--FE-------R-M-KTFIGQM
LAF-L-------D--I----G------E----N-AVRVSIVQYAA------QA--R----
------TEF---F-----L-D-----Q--F-Y-----D------L-----------Q---
--DAQ---------DA---V-A----AI-E---Y------M-----G----G---Y-TLT
--G---------KA-IDFATRLHF--D----V-R--K------G--AR----A---DVT-
------KIAVVITD-GISQ--------D---------D--------V----K------R-
---------------PAR------------R-------------M-R--QAGIVT-IAIG
VGT--N----L----------D----SDQLLAI-A-G-D--E--K------------TL-
-LS-L---D---DF-D-R--L-QDL----T--TKLP---T-----ML
>BL56757/2-183_(2)
-TL--C------R--N-PLDIIFLLDGSGSVG---ATN--FE-------K-V-KQFTKKA
ISG-F-------D--I----G------A----S-ATQVGVIQYST------RV--R----
------QEF---S-----M-N-----S--F-L-----T------K-----------E---
--TLS---------TA---I-D----DV-Q---Y------M-----R----G---G-TLT
--G---------KA-IRYVTTYGF--G----K-S--D------G--AR----P---GVP-
------KVVIVVTD-GVSY--------D---------A--------V----A------A-
---------------PAL------------E-------------A-Q--QKGITV-YAIG
VSG-------Y----------D----ADQLEQI-A-S-N--N--N------------TL-
-AL-V---D---NF-N-L--L-DNL----R--NTLLT--------GV
>BL19720/306-479
-----------------AERVSIVLDVSGSID---VGTL-LP-------R-L-NQEASKY
INS-----------------F------A----D-GSQVGLITFSE------RA--T----
------VDH---V-----L-T-----N--I-T-----T------D-----------S---
--HRQ---------SL---I-N----AL-P-T-S------T-----Y----G---S-TSI
--G---------AG-IQAGLSMLK--P-------------------------G---GPG-
------GTIVLMTD-GQEN--------T-AP------M--------I----Q------D-
---------------VWP------------D-------------V-L--LQKVTV-ITIA
IGE--Y----A---------------DMSLEDL-A-S-Q--T--S--GL--------SF-
-YD-T---E---DA-A-H--L-SEI----F--TAI--S-A-----QD
>BL01348/151-342
-DE--E------P--S-VIDMVFVFDKSGSVK---PAN--FD-------Q-A-KEDVQNL
LEI-F-------PAPI----D------P----A-NTRVAGMSFSD------VG--KT---
-----RVEF---D-----F-S-----A--H-T-----S------R-----------A---
--AVV---------SA---I-G----DI-A---Y------E-----S----G---S-TAT
--A---------VA-LNMAKDDVF--V----S-T--A------G--SR----P---AAA-
------KILFLITD-GKSN--------V---------G--------GS--PV------P-
---------------AAD------------A---------LKDTV-N--GPGCEI-FAFA
VGS--S----V----------N----EQELHDI-V-S-E--P--V--PE--------HL-
-FY-S---D---SF-T-A--M-SRV----I--D------D-----AV
>BL96209/438-485
-GS--C------Q--A-PVDLVFVIDGSGSVG---VAE--FE-------K-V-KTFMKNV
VSE-F-------N--I----G------A----V-KTK-----------------------
------------------------------------------------------------
------------------------------------------------------------
------------------------------------------------------------
------------------------------------------------------------
------------------------------------------------------------
------------------------------------------------------------
---------------------------------------------VW
>BL10733/750-921
----------------------NVDDSSGNVS---ISD--FD-------K-V-KQFVVAV
VSA-F-------T--I----S------L----T-DTRVGVLQYSS------GS--T----
------LEC---N-----L-G-----D--H-P-----N------E-----------A---
--SFV---------NA---I-S----TM-T---R------I-----G----G---G-TNT
--G---------AA-LKFARQNAA--W----R---------------S----A---PVP-
------RIMIVLTD-GQSF--------D---------G--------V----V------A-
---------------PSQ------------A-------------L-A--ADQVTV-FAIG
VGN-------F----------D----RSELLEI-T-N-NN-P--G------------RV-
-FE-L---D---DF-D-A--I-AQN----I--NRIAQA-V-----CI
>BL08003/1-127
------------------------------------------------------------
------------------------------------------------------------
-------VI---S-----L-D-----A--F-D-----D------Q-----------G---
--SLE---------DA---V-A----DI-A---Y------P-----G----G---Y-TRT
--G---------AA-IDYTTKFAF--S----T-R--N------G--AR----E---GVK-
------RVAIILTD-GISY--------D---------D--------P----S------E-
---------------PAQ------------S-------------M-R--KAAIIT-YGVG
IGS--N----L----------D----RDQLDVI-A-G-V--P--E------------NL-
-VV-L---D---DF-S-K--L-NNL----R--TVLPNQ-I-----CD
>BL97207/1202-1385
-PR--C------G--V-EVDLVLVLDDSGSVG---AEN--FN-------K-L-KGFVKRL
TTQ-F-------E--F----G------Q----D-ATRLGILQYST------DV--K----
------TVF---S-----L-N-----S--Y-D-----T------L-----------E---
--DIN---------TA---I-D----GM-M---Y------K-----G----G---G-TNT
--H---------LA-LYELVNNAF--S----F-Q--N------G--AR----P---TAS-
------KVAVIITD-GKSS--------Q---------P--------I----T------R-
---------------AVQ------------E-------------V-K--TAGIIV-YAMG
VGS--G----T----------D----QSELQEI-A-S-S--S--D------------RV-
-FS-A---L---NY-D-S--L-LSL----T--GGLANR-F------C
>BL73398/181-367
-PE--CT--Q--F--G-GVDLVFLLDGSASVG---ASN--FE-------L-V-KDFTQQT
AAK-F-------D--I----S------D----T-TTRVAVAQYSS------TP--Q----
------VEF---N-----L-N-----A--N-S-----A------V-----------D---
--TLS---------ND---I-E----QI-T---Y------M-----N----G-D-S-TFT
--G---------FA-IEFVRQSAF--S----S-F--N------G--AR----N---DKP-
------DIMVVVTD-GQSA--------D---------S--------V----I------S-
---------------SAA------------T-------------A-R--EQGVTM-FAVG
VGT--S----I----------G----LAELEAI-A-G-Y--S--D------------RV-
-LQ-L---N---DF-V-Q--L-AQS----A--DTIQST-------LC
>BL96566/2-184
-N---F---P--Y--G-GLDLVFLLDGSGSVG---TTN--FE-------L-V-KDFTSEV
VLN-F-------N--I----S------A----D-TTNVGVVQYSD------TV--R----
------NEF---F-----L-S-----S--Y-D-----T------K-----------L---
--PLI---------DA---I-N----QI-S---Y------L-----T----G---G-TLT
--G---------FA-IDYVRQSSF--S----R-P--A------G--AR----N---TFP-
------DVLVVLTD-GLSQ--------D---------N--------V----V------S-
---------------SAA------------A-------------A-R--SQGITI-FAVG
IGS--E----V----------D----FTTLLQI-S-G-Y--P--S------------RI-
-LQ-I---Q---DF-A-T--L-VTE----G--RRLPD--------IV
>BL20514/163-338
-E----------S--D-FFRVVFVLDVSGSMR---GER--IR-------R-L-NQAVTRS
IRK------------T----V------S----Y-GTWVGVVTFSN------YA--S----
------IRH---P-----V-V-----S--V-N-----S------D-----------A---
--ARN---------DL---I-A----AV-P-T-S------A-----S----G---G-TCI
--G---------CG-LLKGIQALH--A-------------------VG----P---SQG-
------GVIFLVTD-GGEN--------A-DP------R--------I----R------D-
---------------VIP------------E-------------L-T--RKGVIV-DTVA
YSQ--S----A---------------DASLQDL-A-L-Q--T--G--GS--------SF-
-FSGI---H---DS-A-A--L-DNI------------F-T-----AS
>BL24855/124-307
-VE--F---T--T--Q-AVDLVFLIARPRSSV-----S--NA-------D-V-KTFMKSV
VAG-L-------K--V----S------Q----T-AARVAVIEYTS------TM--Y----
------SPF---D-----L-P-----T--H-L-----T------N-----------A---
--QVT---------SA---I-D----GI-P---A------W-----R----S-TRY-RKT
--G---------SA-IKYVTDYL--------------------S--WR----N---GIP-
------KVLVVITD-STSN--------D---------Y--------V----T------G-
---------------PAQ------------S-------------A-K--NAGLIL-ASVG
VGS--S----I----------S----STELNNI-A-T-N--S--S------------YR-
-YT-V---SAHTDI-V-G--L-MGV----R--DQLHRR-L-----DA
>BL06958/185-366
-AP--C------Y--E-VIQLFLVADGSASVG---AMN--FE-------Q-V-KKFMRDA
VDS-F-------V--I----G------P----G-HTSVAVIQYAY------NY--R----
------QEI---K-----L-D-----Q--Y-Q-----D------S-----------G---
--SLK---------NA---I-A----FI-Q---F------L-----D----G-A-G-TQT
--A---------EA-INAMVNAAL--L----V---------------P----T---SGK-
------RMGMVITD-GRGQ--------A---------GR-----MTV----L------E-
---------------ASD------------F-------------A-R--SNGFTM-YAVG
IGN-------V----------D----AAEMLQI-A-G-D--S------S--------RV-
-MT-V---P---DY-S-Q--L-M------F--ETLRPQ-I-----QG
>BL25368/13-189
-EP--C------N--V-SSDLFFVLDGSGSVS---ISD--FD-------A-V-KQFVVAV
VGA-F-------T--I----G------L----T-DTRVGVVQYSS------GV--T----
------LEC---N-----L-G-----D--H-P-----D------E-----------A---
--SFV---------SA---I-G----TM-T---R------Q-----G----G---L-TNT
--G---------SA-LQFARQNAA--W----R---------------P----A---PVP-
------KIMIVLTD-GKSS--------D---------S--------V----V------A-
---------------PAQ------------A-------------L-A--ADQVTV-FAIG
VGG-------F----------D----HSELLQI-T-N-NK-P--G------------RV-
-FE-L---A---DF-N-L--L-AES----I--N--L---T-----VR
>BL07688/1-150
--------------------------------------------------------MKNV
VTQ-F-------T--I----G------A----A-DTKVGVIQYSS------TV--Q----
------EEF---S-----L-N-----A--H-F-----T------K-----------T---
--AVL---------NA---I-D----NI-V---Y------M-----G----G---G-TLT
--G---------SA-ITYMKDNS--------------------Q--WR----P---NVA-
------KIAIVVTD-GQSS--------D---------D--------V----A------A-
---------------PST------------A-------------A-Q--NTGITM-HAIG
VGG--N----V----------D----QSELAAI-A-S-T--A--Q------------YV-
-NT-V---A---NF-D-A--L-DAQ----M--AQLTAS-V-----CE
>BL40257/1-132
------------------------------------------------------------
--------------------------------------------D------QL--R----
------TEF---T-----L-D-----A--F-S-----T------K-----------N---
--EVY---------NA---I-D----NI-G---Y------L-----T----G---G-TFT
--G---------FA-IDFAMQSVF--T----S-L--S------G--ER----D---GYP-
------DLLVVVTD-GLSS--------D---------D--------V----S------G-
---------------PAA------------T-------------A-R--SQGVTI-YAVG
VGN--D----I----------D----FNTLEQI-A-G-L--T--S------------RV-
-SQ-V---S---DF-S-N--L-VTL----S--QTLPQD-I-----CT
>BL97012/4-187
-TG--C---A--R--S-RFDLVFVLESSNKVT---MPN--FR-------L-M-KDFVKKY
VQA-F-------D--I----Q------P----G-TNRIGVVQYGA------TV--Q----
------EAL---S-----L-A-----A--N-N-----T------L-----------S---
--DVL---------ST---I-D----NL-R---H------L-----G----G---G-TFT
--Q---------AA-LQHLKDTSF--T----Q-K--S------G--DR----M---AYP-
------NVAVLVTV-GKPF--------D---------S--------P----A------A-
---------------VAK------------E-------------L-R--DTGVHL-YAVG
VGS--G----L----------G----NTTLEDI-T-G-Y--Q--P------------FA-
-FQ-L---N---NF-T-D--L-END----A--QRL--Q-V-----IQ
>BL08351/245-348
-EK--C---RSQP--C-SVETVFVVDRSSSTQ---STG--FS-------N-A-KQYMVDF
AQC-F-------T--------------G----Q-DIGVGAIPYDC------VP--K----
------TSF---Q-----L-G-----I--Y-T-----V------G-----------D---
-ALLT---------DA---V-Y----NM-Q---Y------T-----G----G---T-TRT
--A---------LA-ITYMMNTA-------------------------------------
------------------------------------------------------------
------------------------------------------------------------
------------------------------------------------------------
-------------------------------------N-F-----RV
>BL00689/128-251
--L--C------G--S-SLDIIYLVDGSGSVG---ANN--FE-------K-V-KLFIKKA
VSG-F-------V--I----G------P----T-ATQVGVIQYST------RI--R----
------QEF---S-----M-N-----S--F-Q-----T------V-----------E---
--GLS---------GA---I-D----AV-E---Y------M-----Q----G---G-TLT
--G---------SA-IRYASKYGF--S----V-F--D------G--AR----Q---GVP-
------KVLVVVTD-GISS--------D---------E--------V-------------
------------------------------------------------------------
------------------------------------------------------------
-----------------------------------------------
>BL95778/6-166
-----------------------------------------A-------T--EITFVENF
LSQ-L-------T--I----S------P----R-ASRVAVVSFDD------VA--R----
------THI---D-----Y-I-----N--SPK-----N------K-----------C---
--SFL---------RE---L-K----TV-K---Y------T-----G----G---S-TNA
--E---------DA-FRLAQELLR--P----Q-S--A------F-ANN----Q---PVK-
------QVVVYLTD-GMPD--------K---------D--------P----V------G-
---------------RAN------------N-------------LKS--VYNAEI-YSIG
VGD--S----P----------N----KQQLHDC-A-T-D--A--N------------HV-
-YL-S---S---DF-V-D--A-KDL----A--KRI----R-----GD
>BL04668/81-265
-PP--C------P--A-LLDLVFVLDGTGSVG---EEN--FE-------R-M-KTIIQKI
VAN-F-------D--I----S------P----S-QTRIGIIQYAQ------SQ--R----
------MEI---S-----L-D-----A--Y-S-----D------V-----------D---
--SLQ---------QA---I-A----NI-E---Y------M-----G----G---S-TLT
--G---------QA-LDYTRKFGF--S----P-N--N------G--AR----T---GVV-
------QVAIVITD-GVSG--------D---------E--------V----S------N-
---------------PAQ------------R-------------M-R--KAQIVT-YAVG
IGS--N----L----------N----NDQLLSI-A-G-T--V--E------------NV-
-IM-I---S---GF-N-R--L-TDL----A--TTLPQQ-V-----CE
>BL73399/261-450
-PC--L-N-R--S--V-EFDLVFLVDKSSSVG---PAN--FE-------L-V-KDFMYDF
TNT-F-------S--V----G------L----P-DTRVGAVQFAD------TQ--T----
------KDF---D-----M-D-----T--F-T-----T------K-----------E---
--QTL---------AG---I-Q----NI-V---Y------TDS--QV----G---G-VVT
--G---------AA-IDFVRQNSY--T----R-A--N------G--DR----T---SVP-
------DLLVVITS-SAST--------D---------D--------V----T------N-
---------------AQV------------T-------------A-E--KEGITI-YTVG
VTN--S----I----------G----FAELAST-A-G-S--S--S------------RV-
-VR-V---N---DF-S-D--L-DAI----R--RPLHET-I-----CQ
>BL97258/118-298
-I---D------L--T-GWDLLFLVDSADLGG--GQQT--FD-------D-V-RSFTRET
IDE-L-------L--N----S------D----G-VTRIGLVQYND------NQ--Q----
------TAF---N-----L-N-----Q--Y-Q-----T------K-----------A---
--DIL---------TA---V-D----NI-N---Y------L-----G----G---G-TYT
--G---------RA-IHYARQVSF--S----P-A--N------G--NR----A---NRP-
------DAMIVITD-GVSL--------D---------P--------I----T------Y-
---------------GST------------A-------------S-R--HQGITV-FAIG
IGN--R----I----------D----RATLEQI-A-E-N--D--Q------------KV-
-LQ-V---S---DT-Q-E--S-RD---------QA--I-R-----SL
>BL08220/146-328
-Y----------D--M-PVDLVFLVDGSDNTT---DAE--FS-------A-M-TSFVGKM
AAE-F-------K--L----G------P----D-SARVMVEQYSD------GM--T----
------SSL---D-----S-D-----N--F-A-----D------V-----------A---
--DLQ---------AA---L-K----TL-T---R------Q-----G----G---G-RAL
--A---------RSTVASVGR----------L-L--Q------A--GR----P---DVP-
------KIIIAFST-GSDD--------S-SG------D--------IT--LS------F-
---------------AGH------------F-------------A-R--QLGVVV-YGVA
LGP--T----A----------D----RRALQDI-V-G-Y--S--S---N--------QL-
-QS-V---R---NT-R-G--F-VDL----R--NRLP---A-----RF
>BL96260/7-147
-Y----------QCIC-SVDIVFVVDLSWSIG---MAQ--FE-------V-A-RQFILDF
VRC-F-------G--------------N----Q-DVNIGVITYDC------VP--R----
------TFI---G-----L-G-----T--Y-A-----L------G-----------D---
-AGLL---------GA---I-Q----GL-M---Y------S-----G----G---L-SRT
--S---------LA-IRHMTATS--------------------N--FR----D---EAV-
------RAAVVLTD-GNAQ--------S---------DVNG-------------------
------------------------------------------------------------
------------------------------QAI-S-G-E--S--D------------RV-
-FD-T---D---NA-C-----------------------E-----VA
>BL12040/25-205
-QG--C------D--V-NPDLFFVLDGSGSVG---DDN--FE-------I-V-KQFVEDV
SGA-F-------T--I----S------A----T-DTRVGVVQYSH------FN--T----
------LEC---N-----L-G-----D--H-P-----D------E-----------A---
--SFV---------TA---I-N----TM-T---W------Q-----N----G---F-TAT
--G---------AA-MEFTRTTAA--W----R---------------I----A---PVP-
------RLMIVLTD-GKSQ--------D---------S--------V----V------A-
---------------AAA------------A-------------L-A--ADQVTV-YAIG
VGE-------F----------D----ASELLEI-T-N-NN-P--G------------RV-
-FE-L---D---DF-D-A--L-AQS----I--NTIVRA-L-----CK
>BL96567/237-421
-EP--C---E--R--L-EVDVVFLIDGSSSIS---LLN--FD-------L-L-KTFLQNI
TMK-F-------D--V----S------S----D-ITRIGVVQYST------EV--N----
------TEF---E-----L-R-----T--Y-A-----T------E-----------F---
--EVI---------DA---I-R----NI-T---R------Q-----R----G---S-TFI
--G---------AG-INFVRTNSF--T----V-S--A------G--DR----P---LAP-
------NILVTITD-GISA--------D---------A--------V----A------G-
---------------PAQ------------A-------------A-R--DQGILT-YSIG
IGE--E----I----------Q----WPTLLSI-A-G-A--R--H------------RV-
-FN-V---T---SF-S-E--L-PGI----E--DSLTS--L-----LC
>BL19040/218-400
-GC------------C-RPDIVFVLDYSGSIP---DSE--FV-------K-V-KNFVAAL
VNR-L-------Q--V----G------V----L-DAQIGVIRYSS------SV--I----
------HEF---H-----L-N-----T--H-D-----N------K-----------A---
--DVL---------AD---V-I----AM-P-T-T------T-----T----G---G-TNT
--G---------AA-LTYVANTML--L----P-G--N------G--NR----P---DAP-
------DVVIVLTD-GYSS--------G------------------V----A------G-
---------------PAS------------V-------------L-H--GMGVQT-FAIG
VGA--C----A----------N----SAQLTQI-A-S-C--P--D------------YI-
-YR-L---P---DF-S-A--L-KSI----T--ASMHDQ-I-----CC
>BL00151/1-179
------------------MEVVFVLDGSGSVG---YDN--FQ-------R-M-KSFVKRV
AGS-F-------A--I----G------P----S-ATQISLFQYSH------FV--V----
------QEF---A-----L-D-----T--Y-G-----S------I-----------S---
--EIN---------QA---V-D----AV-M---Y------Q-----G----G---G-TAT
--G---------LA-LYEMRQYGF--S----F-G--N------G--GR----P---GTR-
------RVAILLTD-GMSS--------D---------S--------V----D------K-
---------------HAM------------A-------------A-W--QAGISL-YVVG
IGS--N----V----------D----MDELLAI-G-G-T--P--D------------NI-
-FG-L---G---DF-G-Q--L-QDL----S--NRLPNR-L-----CE
>BL08025/25-200
-TD---------D--C-SIDIVLVLDDSSSIK---TSL--FY-------D-T-RDYMNAF
ASC-F-------D--S-----------T----D-DVTVGVVLYNC------EA--R----
------TEV---V-----L-G-----K--Y-T-----A------S-----------D---
-HYLM---------YE---I-A----SL-K---Q------Q-----G----G---V-TRT
--G---------PA-IRYMKDAL--------------------N--FR----G---GTQ-
------RVAIVLTD-GYIQG----ELLD---------D--------H----V------A-
---------------EAD------------A-------------A-R--AAGITL-YSVG
LGD--N----L----------D----SGVLEDI-A-G-S--P--G------------NV-
-FD-D---I---DP-C-D--L-AD-------------Q-I-----LQ
>BL05885/77-188
------------------------------------------------------------
------------------------------------------------------------
------------------------------------------------------------
---------------------------------G------K-----G----G---G-TLL
--S---------QV-INYLVGTSF--T----E-A--K------G--AR----PLSERIP-
------RIAVFMTD-GSAQ--------D---------S--------PT--VL------D-
P--------------AIN------------A-------------L-R--TSGVVV-FSIG
VGP--R----V----------N----RNQLEAV-S-G-A--S--D------------RV-
-FQ-V---G---TY-S-V--I-DSI----R--DLLVER-V-----RE
>BL96568/256-314
-SV--CS--S--I--T-PVDLVFLLDGSSSIT---SPN--FQ-------I-V-KDFTADV
VRT-F-------N--V----S------S----A-ATNVGLVQYSD------TI-------
------------------------------------------------------------
------------------------------------------------------------
------------------------------------------------------------
------------------------------------------------------------
------------------------------------------------------------
------------------------------------------------------------
----------------------------------------------R
>BL29896/61-116
--P--P------K--V-ELDLVYVIDGSSSIN---AAN--FG-------K-V-KRFAMGL
SAN-L-------D--I----G------A----A-TTRVGMVQYAN------NV-------
------------------------------------------------------------
------------------------------------------------------------
------------------------------------------------------------
------------------------------------------------------------
------------------------------------------------------------
------------------------------------------------------------
----------------------------------------------K
>BL11055/150-342
-VE--C------S--T-PMDLAFVIDGSASVG---PLE--FE-------K-S-KKFVRDM
VDG-F-------D--I----G------A----A-QTRVGVVQFAW------MV--Q----
------AEF---H-----L-G-----D--Y-L-----E------G-----------T---
--GLR---------NA---I-A----RI-R---Y------M-----D----G-P-G-TEI
--G---------KA-LVFTNRRLF--S----E-L--Y------G--AR----PETQDVP-
------RIIILITD-GRSS--------P-ES----QIS--------V----W------T-
---------------AAH------------E-------------L-H--SAGVVV-YAVG
VGE--A----V----------D----EAELETA-A-S-D--S------S--------KV-
-YH-V---R---DF-D-S--L-MML----S--LQDSIQ-Q-----SV
>BL96065/1-176
---------------M-PLDTVLCLDTSGSMA---GRG--MR-------E-L-KKAVKEF
LLG-V---QETAS--K----H------N----L-RENVGVVEFGA------KT--R----
------IVQ---PL---------------T-N-----N------Y-----------A---
--AVL---------RA---V-D----NL-----N------A-----G----G---T-TPM
--F---------EG-LMEALKEVL--Q----NGG--VLVL---S--GQ----K---KMT-
------PRVILMTD-GHPD--------D---------K--------E----NVL----K-
---------------AAL------------S-------------FGL--PHPIPI-ACVG
CGG--D----V----------D----GALLQAV-A-K-L--T--N---------------
---------------------------------------G-----MY
>BL97209/341-498
-V---F------S--R-TMDVALLLDGATATT---QAS--FD-------A-S-KTLVKKV
AGS-L-------D--I-----------P----N-AARLSVYQFGS------TA--W----
------QEL---G-----Y-R-----F--Y-R-----N------Y-----------R---
--EVG---------EA---M-D----ML-Q---Q------R-----N----G---D-RNT
--G---------AA-LQSVYQTAF--N----D-----------P--QR----A---GVQ-
------KVAMVVTS-GDSD--------D---------N--------P----L------Y-
---------------ALT------------A-------------M-R--SAGIIV-YGLG
VGY--E----F----------G----NAG--ST-A-S-G---------------------
------------------------------------FS-H-----TF
>BL96941/1-77
------------------------------------------------------------
------------------------------------------------------------
------------------------------------------------------------
------------------------------------------------------------
---------------------------------------------------------VP-
------KIVVVVTD-GRSG--------D---------D--------V----I------L-
---------------PSQ------------N-------------L-H--NDGVIT-FAIG
VTE--M----I----------N----YQELSAI-A-G-S--P--D------------RV-
-ST-V---F---DF-D-A--L-DDI----K--ETLSSQ-L-----CE
>BL00115/283-462
-RG--R------N--H-GWDIVFLVDSSGSLD---ESD--FA-------T-A-KTMVKDV
INR-R-------H--D----P------Q----G-KTRYGLMQFSD------IT--R----
------KEF---D-----L-N-----D--Y-S-----E------K-----------E---
--EVL---------EA---V-S----GI-Q---R------L-----G----G---G-SFL
--G---------NA-LDAVRQDSF--A----S-T--N------G--NR----P---GSP-
------DALVLVTD-GRSD--------D---------P--------V----D------F-
---------------AAQ------------S-------------V-R--HENITI-FAIG
LGD--N----V----------A----AGRLERI-T-D-D--P--Q------------KI-
-LY-V---S---GA-Q-G--G-ATA----T--D------R-----LE
>BL11877/123-316
-QR--E------P--L-LMDMVFILDKSGSVG---QTD--FN-------R-A-KKDIQRM
LRA-L-------PTPI----D------P----A-NTRVAAMSFSD------VS--KT---
-----RVEF---D-----F-N-----E--H-T-----S------L-----------A---
--DVV---------SA---I-G----NI-D---Y------E-----N----G---N-TAT
--G---------TA-LYMAKDEVF--V----S-W--A------G--SR----S---DAA-
------KLLFLITD-GQSN--------R---------G--------GS--PI------H-
---------------PAN------------A---------LKDSV-N--GPGCKI-YAFP
VGS--S----V----------N----KQELHEI-V-S-K--P--V--SH--------HL-
-FN-S---S---SF-A-A--M-SRL----F--DHI----V-----DY
>BL12040/559-734
-IV--C---K--G--C-SFDIVFILDRSSSIG---PYG--MY-------F-A-EKYIAYI
IRC-L-------Y--------------G----L-DVDVGYIVFDC------IS--K----
------WLI---S-----L-G-----L--Y-D-----V------N-----------T---
-PGLI---------PK---I-E----AA-D---F------T-----G----G---L-SRI
--G---------NA-IGHMYHTA--------------------N--YR----H---GIP-
------SAAVVLTD-GVAY--------I---------EYPS---NLY----E------I-
---------------QAS------------V-------------A-R--ALGIEM-YAVA
VGR--PFF--F----------D----YPALANI-A-G-G--P--D------------RV-
-FS-R---F---SC-C-A---------------------L-----AY
>BL20438/25-145
-QA--Q------P--C-SVDTVFVVDRSSSIR---GTG--FD-------L-A-LGYISDF
TAC-F-------T--------------G----Q-DIGVGAIPYDC------VP--R----
------TSF---P-----L-G-----V--Y-T-----V------A-----------D---
-YILM---------YK---I-Y----DM-Q---Y------T-----G----G---T-TRT
--A---------LA-ISYMKDTA--------------------N--FR----D---GVH-
------RVAVIITD-GYTEG----------------------------------------
------------------------------------------------------------
------------------------------------------------------------
-------------------------------------S-M-----SE
>BL09735/292-478
-R---G------S--A-GLDLVFALDKSSSID---AVD--FN-------R-A-IQFTRSI
INE-F-------G--V----TN----RE----G-GTQVALVTFGS------QA--Q----
------LEW---N-----L-G-----Q--L-D-----S------K-----------R---
--KVL---------RQ---L-R----QL-Q---P------E-----G----G---G-TAL
--T---------DA-LQTVLNDVL--P----V--------------TR----V---GAK-
------RALFIITD-GKSN--------V-GA------S--------P----G------V-
---------------FAR------------R-------------L-R-EEEAFEV-FAVG
VGA--N----I----------D----KNELNSV-A-S-Q--P--F--TS--------HV-
-FL-I---N---DF-S-N--F-DTL----V--NTIA-E-K-----EI
>BL15663/521-685
-I----------P--C-IADLVFLLDGSWGIG---RGR--FE-------E-A-KQYIRDV
VKC-L-------N--------------I----T-DARVGVILFDC------VS--K----
------WKI---P-----L-G-----K--Y-A-----D------K-----------L---
--QLQ---------DA---IMD----DV-I---F------E-----G----G---DRPRV
--G---------SA-IYHMMCTT--------------------P--FR----D---MAR-
------KVAVLLTD-GRFG--------G-----------------RY----A------G-
---------------RAQ------------E-------------A-L--DAGIEL-YGTA
VGR--KAF--I----------Q----MSGLNAI-T-G-N--P--A------------RV-
-VH-W---K------------------------------Q-----VN
>BL14585/671-863
-KD--C---------C-RPDIIFVLDYSGSIS---DSE--FL-------Q-M-RNFVAAL
VER-F-------D--I----G------D----L-DARVGVLRYNW------NPSPP----
------TPI---Q-----L-D-----T--Y-N-----N------E-----------A---
--ALL---------AA---I-G----AI-P---T-----TT-----M----G---G-TRT
--G---------RA-LKYVANTML--L----P-S--N------G--NR----P---DAP-
------DVVVVLTD-GFSA--------D---------S--------V----T------G-
---------------PAS------------V-------------L-H--SMGVQT-FAIG
VGG--C----V----------N----DANLQEI-A-N-C--R--D------------HV-
-YK-L---P---DF-R-G-RL-DGI----T--NNIHKQ-I-----CC
>BL97263/29-218
-NT--C------P--Y-PVDLVFLIDSSESFR---TSG--FE-------D-A-KTFVLNV
VNY-F-------T--L----A------E----D-QTRVGVVTYSN------ED--AQ---
-----VTRI---K-----L-N-----E--K-Y-----D------R-----------V---
--ELL---------TA---I-R----DI-P---Y------D-----R----G---H-TFT
--G---------LG-LDHVRNNSF--L----D-V--N------G--RR----S---TTP-
------DFLVVLTD-DNSE--------D---------S--------V----T------R-
---------------PAQ------------L-------------V-R--QMGITV-FVVG
VGE--E----A-DI-------D----QATLENI-A-G-T--P--S------------RV-
-FR-L---T---DH-D-F--L-TDV----QHPTDIR-E-A-----IC
>BL18989/317-494
-Q---E---------V-DRRMVLVLDSSGSMR---GER--IQ-------K-L-NQVAQHF
IRN------------T----V------P----D-GSWLGIVDFAT------RA--S----
------TAH---A-----L-I-----Q--V-A-----D------D-----------S---
--VRE---------QL---A-A----AV-P-N-S------T-----L----G---W-TCI
--G---------CG-LQEGLQVLE--A---------N------G--SY----N---AAG-
------GILLVISD-GEEN--------Q-HP------N--------I----T------E-
---------------AMP------------T-------------V-L--AKGVIV-DTIA
YSD--A----A---------------DANLESL-A-A-R--T--G--GM--------AF-
-FYPE---G---DNST-A--L-ND-------------A-F-----TA
>BL08909/226-409
-Y----------QCIC-SVDIVFVVDLSWSIG---MAQ--FE-------V-A-RQFILDF
VRC-F-------G--------------N----Q-DVNIGVITYDC------VP--R----
------TFI---D-----L-S-----T--Y-A-----L------G-----------D---
-AGLL---------GA---I-Q----GL-V---Y------S-----G----G---L-SRT
--S---------LA-IRHMTTTS--------------------N--FR----D---EAF-
------RASVVLTD-GNAQ--------S---------DVNGQITGDY----A------F-
---------------EAN------------E-------------A-R--SADIAL-YSVV
IGN--PVL--V----------N----NVALEAI-C-G-G--S--D------------RV-
-FD-S---D---NA-C-E--V-AN---------RI--L-K-----DL
>BL00115/51-145
-N----------D--C-GWDLIFLLDSSTSLG---QSN--FE-------K-I-KKYAKDI
VDD-L-------P--I----H------T----G-LTRIGLVQYSD------TP--S----
------DVV---F-----L-K-----D--Y-E-----S------K-----------A---
--GIS---------EA---I-D----GL-S---Y------L-----G----G---A-TFT
--G---------EA-IDHTR----------------------------------------
------------------------------------------------------------
------------------------------------------------------------
------------------------------------------------------------
---------------------------------------------TK
>BL95158/1-34
-----------------------MIDGSSSVG---QDG--FE-------R-A-RDYISYL
VGC-F-------S--------------N----D---------------------------
------------------------------------------------------------
------------------------------------------------------------
------------------------------------------------------------
------------------------------------------------------------
------------------------------------------------------------
------------------------------------------------------------
-------------------------------------I-D-----TP
>BL32145/61-238
--P--P------K--V-ELDLVYVIDGSSSIS---AAN--FG-------K-V-KRFAMGL
SAN-L-------D--I----S------A----A-TTRVGMVQYAN------NV--K----
------PEF---M-----L-N-----E--H-T-----T------K-----------A---
--TVE---------NA---I-H----HV-S---Q------L-----T----G---G-TRT
--G---------LA-LKFVRTQMD--W-------------------RE----S---AYY-
------REAIVVTD-GLSQ--------D---------S--------V----I------G-
---------------PAR------------E-------------L-R--KSGVTV-YAVG
VGV------------------G----KVQLLEI-A-G-D--R--S------------RV-
-YA-L---D---NH-E-Q--L-NLI----I--EELSRK-I-----QQ
>BL13585/763-950
-SA--CTD-S--A--L-DIDLVLLLDGSGSVG---SDN--FN-------L-L-KVFTQYI
VGN-F-------D--I----A------A----N-NTRVGVVQYSD------FN--N----
------IEF---N-----L-N-----E--Y-A-----T------E-----------A---
--EVL---------SA---I-G----AI-T---Y------Q-----R----G---G-TFT
--G---------AA-IDFVRQDVF--T----T-A--G------G--NR----A---DKP-
------DVLLVLTD-GESS--------D---------A--------V----A------G-
---------------PAQ------------N-------------T-L--NAGITI-YAVG
IGS--G----V----------N----ADTLQEI-A-G-D--P--G------------RV-
-LQ-A---A---DF-Q-G--L-AAV----T--NQLQEA-L-----CT
>BL73398/466-541
-LV--R------N--P-EFDLIFLLDESGSIG---VDN--FK-------F-V-KDFAERM
ANN-F-------D--I----S------F----N-GTRVGVVQYSN------FP--G----
------TEF---S-----L-N-----T--F-T-----D------K-----------A---
--EVL---------DA---I----------------------------------------
------------------------------------------------------------
------------------------------------------------------------
------------------------------------------------------------
------------------------------------------------------------
----------------------------------------------S
>BL22725/186-375
-SE--C---K--I--P-GMDMVFVLDGSGSVG---ADN--FE-------T-V-KDFVVSV
VDG-F-------E--I----G------R----S-RTRIGVVQYSD------EV--M----
------NEF---N-----L-T-----E--Y-D-----N------K-----------P---
--DVQ---------SA---I-S----NI-T---Y------L-----Q----G---R-TYT
--G---------AA-LRYMTDFSF--S----E-E--A------G--ARP-PYQ---AIP-
------KVGIVVTD-GEAT--------D---------T--------V----R------G-
---------------PAD------------R-------------A-H--EAGINV-FAIG
IGS--G----Y----------N----RRELNEI-A-T-D--P--D--AT--------HV-
-FG-V---D---NF-A-A--T-DYI----K--DALEGR-------TC
>BL96567/446-630
-N---L---P--Y--P-GADLVFLLDGSASIT---SAN--FE-------L-V-KDFAERV
SRH-F-------T--I----S------S----T-ATNVGAVQYSD------TV--R----
------SEF---F-----L-N-----S--F-D-----T------S-----------F---
--DVV---------RA---L-D----GI-S---Y------L-----R----G---G-TFT
--G---------FA-LDFVQQSAF--S----S-V--A------G--AR----D---GYP-
------DILVVVTD-GVSQ--------D---------D--------V----V------A-
---------------PAE------------A-------------A-R--KEGITV-FAVG
IGS--G----V----------D----YATLLQI-A-G-I--S--D------------RI-
-LQ-I---D---NF-V-D--L-TSA----S--QTLPDY-V-----CN
>BL24370/272-458
-G----------A--M-RADMVFITDGSASIG---TFN--FE-------E-I-KKFMRQM
VEG-L-------T--V----S------V----T-SFRVGAMQFAY------NN--R----
------EEF---G-----L-E-----D--N-S-----D------N-----------A---
--GVD---------AA---I-C----AI-P---Y------M-----D----G-P-G-TYT
--G---------EA-ILFAKDYMF--A----P--------------IR----P---EIR-
------HVGIVITD-GKTS--------I-GA-----MD--------V----G------T-
---------------ASG------------S-------------A-Q--SAGIVL-YAIG
IGL--M----N-DA------AY----NAQLQAI-A-G-T--S--G------------KV-
-FH-V---G---DF-S-A--L-SGI----I--SALLAD-I-----FA
>BL73399/1-165
------------------------------------DN--FQ-------L-V-KAFTKEV
IRN-F-------A--I----S------P----T-ETRVGLLQYSD------TT--D----
------NEF---F-----L-N-----Q--F-D-----T------R-----------E---
--ELN---------TA---V-D----NI-V---Y------K-----T----G---G-TFT
--G---------FA-VEFTRQIAF--R----T-S--A------G--TR----D---NYP-
------DILLVVTD-GNSQ--------D---------S--------V----T------S-
---------------AVA------------S-------------A-I--DQGILI-YAVG
VGN--N----V----------D----FATLLEL-TGG-V--N--S------------RV-
-LQ-V---S---DF-T-G--L-ATA----A--QTLPNV-L-----CA
>BL04138/203-394
-SG--C---Q--A--A-GLDLVFVLDGSASVG---ENN--FQ-------L-S-KDFVNTV
IQS-F-------T--I----G------P----D-LTRVGVIQYSF------SV--N----
------LEI---E-----L-K-----D--H-P-----S------A-----------A---
--PLV---------QA---V-D----DI-E---Y------D-----E----G-L-F-THT
--G---------EA-LQYITTHSF--T----V-E--N------G--AREVR-N---GVP-
------KVSILLTD-GESG--------D-YH------D--------L----T------V-
---------------WSQ------------R-------------A-R--ESNITV-FPVG
VTN--D----V----------D----QEELETM-A-G-H--A--G------------KV-
-FR-V---R---RF-R-D--L-EKI----V--TDMEES-L-----CR
>BL13355/24-197
-A----------V--C-SADIVLTLDVSSSIP---QDQ--FD-------F-A-KNFMLDF
IAC-D-------V--L----Q------D----Q-DIMVGVIHYNC------VP--W----
------TYL---R-----L-G-----G-KY-E-----L------N-----------S---
-GGMR---------GA---I-H----YM-M---K------N-----G----G---E-TRT
--G---------LA-IRYMKATS--------------------D--FR----D---GVS-
------RAAVILSD-GQTS--------D---------DS------------A------Y-
---------------EAD------------A-------------A-R--NAGVAL-YAVP
IGY--TGL--K----------D----KSTLVTI-T-G-D--G--Y------------RL-
-FD-V---S---QA-C-M--A--A-------------Q-K-----IV
>BL12040/742-921
-VS--C------D--V-KSDLFFVLDGSGSVG---STN--FD-------A-V-RQFAVNV
ASA-F-------T--I----S------L----T-DTRVGVVKYSH------EQ--N----
------LEC---N-----L-G-----D--H-A-----D------L-----------T---
--SFE---------TA---I-N----TI-A---Y------V-----G----G---G-TAT
--G---------AA-MEFARQNAA--W----R---------------A----Q---SIP-
------KIMVVLTD-GRSA--------D---------G--------V----V------A-
---------------AAT------------A-------------L-A--ADGVKV-FAVG
VGD-------F----------D----SAELLEI-A-N-GV-Q--E------------CV-
-FE-L---D---DF-E-A--L-DRS----I--NTIAR--A-----LC
>BL95158/30-110
-D----------------IDT---------------------------------------
------------------------------------------------------------
------------------------------------------------------------
------------------------------------------------------------
-------------------------------------------P--FR----E---QAR-
------KVAVVATD-GSQA--------A-NA-ESDPEE--------Y----V------E-
---------------YAE------------E-------------A-R--AAGIEL-WAIA
TGR--D----F-FI-------N----EAALATI-S-G-D--S--S------------RV-
-VN-L---E----------------------------L-D-----HP
>BL09359/3-91
-F----------A--CYGQQDEFWFDL---------------------------------
------------------------------------------------------------
-------------------------------P-----D------V-----------H---
--TLR---------ND---L-A----QI-V---Y------M-----D----G-P-G-TET
--G---------KA-IMYMTNRFS----------------------QR----E---GAK-
------KIAIVITD-GKNN--------P---------E--------S----PKPRDYKH-
---------------PFR--------------------------------------YAI-
------------------------------------------------------------
---------------------------------------T-----NG
>BL13585/2-90
-G----------------------------------------------------------
------------------------------------------------------------
------------------------------------------------------------
------------------------------------------------------------
------------LK-VSF-NTVN--------------------G--NR----G---GYP-
------DMLIVLTD-GES--------FD---------P--------V----T------F-
---------------ASQ------------S-------------A-R--DQGITI-FAIG
VGT--G----V----------D----YATLELI-A-G-D--P--Q------------KV-
-QQ-V---T---DF-A-D--L-TS---------FNVIN-Y-----LE
>BL16396/122-306
-AA--C------D--S-AADIIFSIDVSGSVS---G-H--FG-------T-V-SNFINGV
VSS-L-------T--I----G------G----S-HARVGLVKFES------GK-AE----
------TYI---S-----L-T-----D--H-D-----S------K-----------P---
--GLV---------SM---I-S----TM-F---D------H-----H----G---S-REP
-SV---------AG-LSVMR-NEF--S---------T------S--GR----P---TAR-
------KIGIVLTD-GKDK--------G-SN------A--------V----I------P-
---------------DAE------------A-------------L-R--NDGTTI-FCVG
VTD--N----V----------K----RETLDNM-A-S-R--P--V--ND--------HV-
-F--T---A---SF-A-N--L-HTI----V--DTLRP--K-----VW
>BL31300/304-453
-----------------------------------------------------DVFIHDV
FHV-I-------I--T----A------D----S-SRVVGVISYHV------SQ--S----
------VDV---P-----L-G-----D--Y-G-----N------T-----------V---
--DLQ---------NA---ILS----NV-N---F------T-----G----D---L-ART
--G---------AA-IRYMKSVT--------------------N--FR----Q---EAR-
------KVAVVVTD-GSEQ--------A-AEISYDPGQ--------L----I------R-
---------------DAK------------S-------------A-R--DAGIDL-YAVI
AGR--D----V----------F----IHDVFHIIT-A-D--S--S------------RV-
-VS-L---A----------------------------N-D-----HP
>BL96737/377-561
-KD--C---------C-RPDIIFVLDYSGSIS---DSE--FQ-------Q-M-KDFVYEL
VRR-F-------D--I----G------V----L-DAQVGVLRYNW------NP-IG----
------PVI---Q-----L-D-----T--Y-D-----N------K-----------A---
--DLL---------DA---V-D----DL-P---T-----TT-----G----G---G-TRT
--G---------VA-LTYVATTML--S---------T------G--NR----P---DAP-
------DVVIVLTD-GFSA--------D---------S--------V----T------G-
---------------PAL------------L-------------L-H--GMGVQT-FAIG
VGG--C----V----------N----DANLYEI-A-N-C--R--D------------HV-
-YK-L---P---DF-H-G-RL-DGI----T--NIIHKQ-I-----CC
>BL95157/794-859
-VC--K---D--Q--C-SVDLIFLIDGSSSIG---RDG--FE-------R-A-KEYISYV
VGC-F-------S--D----G------D----I-N--VSKASSS----------------
------------------------------------------------------------
------------------------------------------------------------
------------------------------------------------------------
------------------------------------------------------------
-----------------N------------N-------------N-N--NAGL-------
------------------------------------------------------------
-----------------------------------NWC-T-----NY
>BL22154/560-752
-F----------A--G-GLDLYFLFDASGSVG---SDN--FK-------I-G-LNFATAL
VKK-V-------G--V----SA----EP----D-GTRVGAFSFAS------DV--T----
------PHF---R-----P-H---D-P--L-V-----T------T-----------E---
--QVV---------DA---M-Q----QI-Q---Y------T-----K----G---G-TAT
--R---------LA-LKFLRESVI--P----E-AVAE--L---D--RP----D---ESK-
------KALFLITD-GKSN--------T-GG------D--------P----S------E-
---------------EAR------------K-------------L-R-EELGLEI-YTIG
ISN--D----V----------S----KTELASV-A-S-S--P--K--RE--------HM-
-FT-L---K---DY-F-R--L-EWL----I--DALT-N-H-----SV
>BL46313/2-184
-TL--C------R--N-PLDIIFLLDGSGSVG---ATN--FE-------K-V-KQFTKKA
ISG-F-------D--I----G------A----S-ATQVGVIQYST------RV--R----
------QEF---S-----M-N-----S--F-L-----T------K-----------E---
--TLS---------TA---I-D----DV-Q---Y------M-----R----G---G-TLT
--G---------KA-IRYVTTYGF--G----K-S--D------G--AR----P---GVP-
------KVVIVVTD-GVSY--------D---------A--------V----A------A-
---------------PAL------------E-------------A-Q--QKGITV-YAIG
VSG-------Y----------D----ADQLEQI-A-S-N--N--N------------TL-
-AL-V---D---NF-N-L--L-DNL----R--NTLLTG-------VC
>BL96896/390-460
-IT--C------H--S-KADIHFLVDGSKSVK---TRN--FP-------S-V-RQFILKL
AAG-F-------E--I----G------S----N-KARIGVYQFAK------DM--R----
------TEF---K-----M-N-----Q--Y-N-----D------R-----------G---
------------------------------------------------------------
------------------------------------------------------------
------------------------------------------------------------
------------------------------------------------------------
------------------------------------------------------------
---------------------------------------------VL
>BL97432/103-283
-SA--C------E--A-PLDLFLLLDGSGSVG---TAN--FD-------K-V-KQFAADV
VNS-F-------D--V----S------P----T-ATRIGVAQYSD------RN--S----
------LVF---N-----L-G-----D--K-A-----D------K-----------P---
--STV---------SA---I-N----GV-A---Y------Q-----S----G---G-TKT
--G---------AA-LQHVRDNAA--W----R---------------G----G---DVP-
------KVVIVLTD-GKSG--------D---------D--------V----A------A-
---------------AAQ------------S-------------L-A--ADGVKV-YAIG
VGN-------F----------D----HGELIQI-A-N-ND-Q--N------------NV-
-IE-L---N---NF-D-A--L-ATK----I--DEIAKV-V-----CS
>BL25701/4-150
-S----------A----------LTNGS--------------------------------
------------S--D----R------P----L-MVMIGVILYNC------AP--R----
------TGI---P-----L-G-----M--Y-T-----N------S-----------D---
-AGLP---------AA---I-S----QL-V---Q------E-----G----G---L-SKI
--G---------LA-IRFMADTS--------------------S--FR----A---GIP-
------RVAVLLTD-GMAQ--------S---------DVNAQAMDDY----E------A-
---------------QAE------------A-------------A-R--NAGIDL-YAVG
IGA--PDS--V----------D----YDVLETI-T-G-S--P--D------------RV-
-FG-S---D---NP-C-----------------------------KV
>BL28901/73-254
--L--C------R--T-PLDIILLLDGSGSVG---AYN--FE-------K-V-KQFSQKM
VET-F-------D--I----G------P----L-ATQIGVIQYSS------RV--R----
------QEF---S-----M-N-----S--F-R-----S------R-----------D---
--ALS---------NA---I-D----DI-R---Y------L-----R----G---G-TLT
--G---------RA-IRYVSRYGF--A----R-S--D------G--AR----P---GVA-
------KVLVVVTD-GISY--------D---------D--------V----A------Q-
---------------PAY------------Q-------------A-R--QKGILV-YAIG
VSG-------Y----------D----LAQLEQI-A-S-N--N--R------------TL-
-AV-V---D---NF-N-L--L-DSL----R--NSLLTG-------VC
>BL02639/97-298
-RA--A------G--N-KRDLVLLLDMSGSIG---SAD--FG-------S-L-KNYVAEL
LSY-I-------C--P----EN-G--MG----S-FHRVAVVTFSN------NV--V----
------LNL---N-----F-H-----Q--A-T-----T------L-----------G---
--QIQ---------AT---I-H----NL-P---Y------E-----G----S---G-TRT
--A---------DA-INFVRTQVF--Q------T--G--N---Y--RA----P---DVD-
------LEVLLISD-GHPN--------G-AG--NSPQD--------V----E------L-
---------------AAG------------E-------------L-S--DKGVYI-YALG
YGS--AYSSSS----------D----FDHLKNL-V-T-A--P--W--YQ--------HI-
-FN-L---D---QV-S-D--F-ENM----L--DILANP-S-----HI
>BL17291/194-392
-T---N---N--P--N-GLDLYIVFDASESVG---DRH--FS-------A-S-VNFAKAL
IGK-A-------G--V----SA----LP----G-GTRVGAIAFAS------KP--R----
------VLF---F-----T-H-----E--V-L-----S------V-----------Q---
--DAQ---------GY---L-D----NV-D---WSDLSKEI-----N----R---G-TNT
--R---------EA-LKFLRENML--V----V-S-KQ--A---S--PE----R---KAK-
------QAVILITD-GVHN--------M-GG------D--------P----S------V-
---------------EAE------------K-------------L-R-EEEDVEM-FCIG
VGK--N----I----------V----KSQLRKI-A-S-D--P--P--RE--------HF-
-FV-L---K---DY-L-T--L-EWL----I--LKMT-N-N-----SI
>BL13585/192-378
-TA--S---F--S--K-AYDLVFLLDGSGSVG---ASS--FD-------L-M-KSFTNRM
VTN-F-------D--V----S------P----T-STRIGVVQYSS------QGSVA----
------AEF---Q-----L-D-----S--F-N-----I------K-----------N---
--DVI---------AA---V-N----AI-V---Y------Q-----N----G---N-TYT
--G---------EA-LDFVRQNSF--S----V-A--N------G--GR----V---DAA-
------NILVVITD-GQSV--------D---------D--------V----T------G-
---------------PAT------------D-------------L-L--REGVMV-YAVG
IGS--G----I----------Q----YSTLEAI-A-Q-D--Q--S------------RV-
-LQ-A---N---SF-T-N--L-TNT----A--QTLQE--T-----LG
>BL96535/167-229
-KP--C------D--L-KPDLFFVLDGSGSVN---EVH--FD-------M-V-RRFVKDV
VSA-F-------I--I----G------L----N-STRVGVMQYSS------GN--T----
------LEC---N-----L-----------------------------------------
------------------------------------------------------------
------------------------------------------------------------
------------------------------------------------------------
------------------------------------------------------------
------------------------------------------------------------
----------------------------------------------G
>BL26686/1-150
-----------------------------------------------------------M
VET-F-------D--I----G------P----L-ATQIGVIQYSS------RV--R----
------QEF---S-----M-N-----S--F-Q-----S------R-----------D---
--ALS---------NA---I-D----DI-R---Y------L-----R----G---G-TLT
--G---------RA-IRYASRYGF--A----R-S--D------G--AR----P---GVA-
------KVLIVVTD-GISY--------D---------D--------V----A------Q-
---------------PAY------------Q-------------A-R--QKGILV-YAIG
VSG-------Y----------D----FAQLEQI-A-S-N--N--R------------TL-
-AV-V---D---NF-I-L--L-DSL----R--NSLLTG-------VC
>BL01874/1-168
---------------------MFLVDGSSSVG---VNG--WQ-------D-A-LDYVEEF
IKC-F-------N---------------------CPRVGFVHCKC------EV--N----
------TTF---P-----L-C-----Y--Y-D-----N------V-----------L---
--DAA---------GA---V-E----DI-A---F------H-----H----S---L-TRI
--G---------YC-IYHAQCTT--------------------P--W-----K---GAP-
------KIIIVLSD-GQIYGKFDGQNTE---------D--------V----A------A-
---------------YSQ------------N-------------A-R--DAGIEI-WAGA
AGR--PNL--I----------N----DGGLEEI-S-G-S--E--Y------------RV-
-FN-T---F---DE-D-P-SL----------------L-V-----AV
>BL59067/1-102
------------------------------------------------------------
------------------------------------------------------------
------------------------------------------------------------
---------------------------M-T---R------Q-----G----G---G-TNT
--A---------AA-LEFARQNAA--W-------------------------R---SVS-
------RIMIVLTD-GHSS--------G---------D--------V----V------T-
---------------PSQ------------A-------------L-A--ADQVAV-FAIG
VGN-------F----------D----RSELLEI-T-N-NN-P--D------------RV-
-FE-L---A---DF-N-A--I-AHN----I--RQIAQA-V-----CI
>BL96957/343-513
-W----------V--C-SIDLVLVVDLSSSLT---EPG--FF-------S-L-KRFIIDL
ILC-F-------I--E----L------C----V-DAQIGIITYDC------VP--S----
------TYL---P-----V-C-----T--Y-P-----T------D-----------D---
-PTLL---------DT---V-N----CL-T---Y------T-----G---SG---G-SRT
--G---------HA-IRYMADTS--------------------D--FR----D---GFA-
------RAAVVMTD-AYSD--------D---------D--------S----V------A-
---------------QAD------------M-------------A-R--ASGIDV-YGVG
TGH--PLL--V----------N----MAVLEAI-A-G-D--A--D------------RV-
-VL-S---G---EP-A---------------------C-K-----LV
>BL05885/32-80
-S----------G--D-AGDIMFVLDGSGSID---AED--FV-------R-A-KSFISQV
VDA-F-------D--I----A------A----D-FTRVGK--------------------
------------------------------------------------------------
------------------------------------------------------------
------------------------------------------------------------
------------------------------------------------------------
------------------------------------------------------------
------------------------------------------------------------
---------------------------------------------GG
>BL29651/39-117
-PS--P------N--R-AIDIIFALDRSGSVG---QSN--YN-------K-I-IDFVKAV
LSH-F-------S--V----A------P----S-TTRVAVVSFGE------DA--K----
------VEF---D-----L-L-----R--S-T-----S------D-----------DNNK
CELLR-------------------------------------------------------
------------------------------------------------------------
------------------------------------------------------------
------------------------------------------------------------
------------------------------------------------------------
---------------------------------------------TY
>BL16000/322-476
-P----------G--C-AMDLVFVLDGSWSIG---EVV--FD-------E-I-KQYILET
IEF-L-------E--I----D------N----Y-NVSVAVMTYGG---GTCMP--E----
------MSI---T-----L-G-----G--Y-G-----N------Q-----------T---
--ELA---------NY---ITT----SV-N---F------T-----G----G---L-TPT
--T---------QA-MYTMQRRI--------------------S--YR----E---NMT-
------KVGVIFTD-GRAQ--------S---------S--------V----S------N-
RNINE-TEELL--AEAVE------------E-------------A-L--DDGFEM-YSVG
------------------------------------------------------------
---------------------------------------A-----SI
>BL97207/806-981
-PP--C------T--V-PTDLVFAIDGT--VS---PST--FS-------A-I-VAFIKRV
VHT-F-------T--I----G------P----E-ATQVSVAQGGS------SP--R----
------LDF---P-----L-N-----Q--F-Q-----S------L-----------P---
--GLI---------QG---L-D----AI-Q---Q------T----------------DMP
--G---------EG-RRFSHLGVF--M----Q-G--N------G--GR----T---GVN-
------RLAVFVTD-GVTD--------A---------A----------------------
---------------DFQ------------R-------------A-S--ENGVVT-FTVA
IGD--D----A----------D----LASLEAF-S-P-S--S--N------------FV-
-FR-V---S---DS-Y-G--L-VDL----G--NRLP-R-K-----LC
>BL97264/445-618
-N----------G--P-GWDLVYLLDSSDSVG---SSG--FQ-------R-V-RDVTKNI
IGQ-L-------P--L----R------N----M-NTRIGLAQYSD------RT--Q----
------NVE---L-----L-K-----D--Y-Q-----G------K-----------D---
--KII---------ER---I-E----NI-S---P------L-----G----G---G-TLL
--G---------NA-ISDVRTVSF--T----E-E--N------G--NR----P---NVP-
------DALVVVTD-GNSA--------D---------D--------V----V------A-
---------------ATD------------A-------------A-R--RQGIHV-FAVG
VGD--N----V----------D----RNKVNQI-A-G-K--P--E------------RV-
-FL-A---P---TP-A-A------------------AL-T-----SG
>BL97095/67-256
-RQ--T---E--N--Q-TVELVFLVDSSASVG---NEK--FN-------S-E-LRFVKKL
LAD-F-------T--L----A------E----N-AARVAIVTFSS------RN--K----
------VVN---H-----V-D-----H--L-S-----KPSYHKHK--------C--S---
--LLE---------EE---L-P----RI-K---Y------A-----G----G---G-TYT
--K---------GA-IIKAQEVLR-------------------H--AR----P---NAT-
------KAVFLVTD-GYSN--------G-G-------D--------P----L------P-
---------------EAR------------K-------------L-K--QNGVQI-FTFG
IRN-------G----------N----VKELQNM-A-S-E--P--A--EE--------HS-
-YI-L---D---SF-A-E--F-EAL----A--RRALH--E-----DL
>BL00115/137-194
------------------------------------------------------------
------------------------------------------------------------
------------------------------------------------------------
------------------------------------------------------------
------------------------------------------------------------
------------------------------------------------------------
E--------------AID------------H-------------T-R--TKGVNV-FVVG
VGD--D----L----------D----GETLRGI-A-G-D--P--N------------KV-
-LT-V---P---ND-D-A--L-PAA----N--NRLV-N-W-----LN
>BL07327/79-249
------------V--C-TVDVVFVIDESSSIS---TSW--FN-------R-V-KRFIVDF
LNC-F-------K--A-----------F----H-QIWLGIIQFNC------VS--R----
------TYL---P-----L-G-----P--P-Y-----G------L-----------P---
-P------------FI---F-D----DM-M---Q------E-----G----G---L-SRI
--G---------KA-IRYMRDTT--------------------R--FR----D---DYP-
------RVAVVLTD-GWDQSDSEGQAMD---------D--------Y----A------A-
---------------QAD------------A-------------A-R--AAGIEL-YAVG
VGD--PGQ--A----------D----SAALEAI-G-G-S--S--G------------HV-
-FS-M---D---NP-C-----------------------------KV
>BL59723/237-386
-KF--C---A--A--C-SGDIVFVLDMSSSIQ---QDQ--FA-------L-A-RDFLIYF
NEG-S-------S--V----Q------G----H-DIRIGVILYNC------VP--W----
------TYF---N-----L-G-----K--Y-T-----L------N-----------S---
-QGML---------AA---I-N----NL-M---Y------K-----G----G---E-TRT
--G---------LA-IRYMRATS--------------------D--FR----D---DVP-
------RTAFIMTD-GQANA------GD---------D--------Y----A------Y-
---------------EAE------------Q-------------A-R--AAGIYL-YTVE
VGD--P------------------------------------------------------
-------------------------------------A-L-----VD
>BL04668/479-663
-PT--C------P--N-QLEIIFVLDGSGSIG---TDN--FD-------R-I-KTFVSKA
VTR-F-------N--I----G------P----T-QTQFGVIQYSN------QP--Q----
------SEI---L-----L-N-----D--H-Q-----D------A-----------A---
--SLQ---------QA---I-S----SI-R---Y------L-----Q----G---G-TNT
--G---------KA-LRYLANNAF--S----T-K--N------G--AR----A---GVS-
------KVAIVVTD-GKSS--------D---------D--------V----V------R-
---------------PAL------------N-------------A-G--KEGIVL-YSVG
IGA--A----V----------D----YQELRDI-A-S-S--E--D------------KV-
-VN-V---T---DF-S-G--L-QSV----V--NTLPDQ-V-----CQ
>BL31300/157-313
--E--E------P--C-AVDVVFLLDGSWSIG---RQM--FE-------E-E-KQYIEDV
VGC-L-------S--------------N----E-DVNVGVISYHV------SQ--S----
------VDV---P-----L-G-----D--Y-G-----N------T-----------V---
--DLQ---------NA---ILS----NV-N---F------T-----G----D---L-ART
--G---------AA-IRYMKSVT--------------------N--FR----Q---EAR-
------KVAVVVTD-GSEQ--------A-AEISYDPGQ--------L----I------R-
---------------DAK------------S-------------A-R--DAGIDL-YAVI
AGR--D----V----------F----I---------------------------------
-----------------------------------HDV-F-----HV
>BL97210/51-234
-R---F------Q--A-IADLAFILDNSDGVT---QYQ--FE-------K-I-LNFTNSV
VNY-L-------E--V----G------P----G-AVRVTVFTVSS------LV--R----
------HHF---A-----L-D-----S--F-S-----T------P-----------E---
--SVT---------EA---I-G----NI-Q---N------M-----ALQPNS---S-RPL
--G---------RA-LRDMMRYGF--G----E-R--D------G--SR----P---DVP-
------KAAVIVTN-GDSD--------D---------E--------V----F------R-
---------------AAQ------------E-------------A-T--MAGVSI-YAVG
VSS-------------------------QLVNI-T-R-A--A--N------------QA-
-FP-L---A---NL-T-L--L-DNR----L--AKRLAG-S-----IA
>BL53078/37-217
-QS--C------R--G-AFDMYFVLDRSASVT---PKN--FR-------EET-VDFVEKI
VNS-F-------H--S----------------P-KVRFSFITFSD------DA--S----
------IVM---E-----L-S-----N----------D------P-----------D---
--VIR---------HG---L-S----HL-R---Q----IDT-----Y----G---G-TFM
--S---------HG-LRKANAQIE---------A------------LG----G---DTA-
------SIIFALTD-GKLT--------D---------E--------PQ--SF------N-
---------------EAD------------K-------------S-R--SLGATV-FAIG
VGN-------Y----------D----AVQLKYV-A-D-K--PPKD------------YV-
-YL-Q---H---EF-E-A--L-DSI----I--DVVV---N-----KS
>BL97207/1596-1780
-PL--C------P--A-KMEVVFVLDGSGSVG---YDN--FQ-------R-M-KSFVKRV
AGS-F-------A--I----G------P----S-ATQISLFQYSS------FV--M----
------QEF---A-----L-D-----T--Y-G-----S------I-----------G---
--EIN---------QA---V-D----VV-M---Y------Q-----G----G---G-TAT
--G---------LA-LYEMRQYGF--S----F-G--N------G--GR----P---GTR-
------RVAILLTD-GMSS--------D---------S--------V----D------K-
---------------HAM------------A-------------A-W--QAGISL-YVVG
IGS--N----V----------D----MDELLAI-G-G-T--P--D------------NI-
-FG-L---S---NF-G-Q--L-QDL----G--NRLPNR-L-----CE
>BL56755/1-107
---------------------------SGSVG---ATN--FE-------K-V-KQFTKKA
ISG-F-------D--I----G------A----S-ATQVGVIQYST------RV--R----
------QEF---S-----M-N-----S--F-L-----T------K-----------E---
--TLS---------TA---I-D----DV-Q---Y------M-----R----G---G-TLT
--G---------KA-IRYVTTYGF--G----K-S--D------G--AR----P---GVP-
------KVVIVVID-XAK------------------------------------------
------------------------------------------------------------
------------------------------------------------------------
----------------------------------------------G
>BL97153/3-148
----------------------------------------------------------DF
TAC-A-------A--F----K------G----H-DIWVGVILYNC------VP--R----
------TYF---K-----L-G-----Q--Y-T-----R------N-----------S---
-PTMR---------GK---I-H----YI-M---Y------E-----G----G---E-TRT
--G---------VA-IRHMRDTS--------------------D--FR----D---GVP-
------GAAVILTD-GQTS--------D---------D--------Y----A------Y-
---------------EAG------------A-------------A-R--AAGVDL-YAVG
VGF--PAF--V----------D----QAALETI-T-D-Y--S--D------------RV-
-FD-T---T---QP-C-V--V-AQ---------KI--V-D-----DL
>BL24511/57-191
-P----------G--C-AMDLVFVLDGSWSIG---EVV--FD-------E-I-KQYILET
IEF-L-------Q--I----D------N----Y-DVSVAVMTYGGGGAGTCVP--D----
------MSI---T-----L-G-----G--Y-G-----N------Q-----------T---
--ELT---------NY---ITT----SV-N---F------T-----G----G---L-TPT
--T---------QA-IYTMQHRI--------------------S--YR----E---NMT-
------KVGVIFTD-GRAQ--------S---------S--------V----S------N-
RVRN-------------------------------------------------------P
------------------------------------------------------------
---------------------------------------T-----HN
>BL04668/880-1064
-AG--C------F--T-PLDIAILLDGSDSVT---SDD--FE-------S-E-KSFAKLF
LNE-F-------D--I----G------Q----D-NSQVTVFQYGT------EP--R----
------QEF---A-----L-D-----T--Y-G-----T------D-----------E---
--DVQ---------NA---I-A----DT-E---Y------M-----G----G---D-RNL
--G---------QA-IRYMATYGF--S----A-R--N------G--AR----R---SIP-
------GVAIVITG-GASL--------D---------D--------V----A------A-
---------------AAS------------K-------------A-R--RSGIIL-YVVG
VGD--A----T----------V----PSELSAI-A-T-T--A--N------------TS-
-YT-A---A---SF-A-A--L-RDL----R--SVLADE-I-----CS
>BL69010/1-58
------------------------------------------------------------
------------------------------------------------------------
------------------------------------------------------------
------------------------------------------------------------
------------------------------------------------------------
------------------------------------------------------------
M--------------AAD------------F-------------A-R--EDGITL-YAVG
VGT--E----V----------D----IRELTDL-A-G-D--P--S------------RV-
-YN-V---E---DF-Q-S--L-SAF----A--DQGP-L-Q-----TE
>BL19780/25-200
-TD---------D--C-SIDVVLVLDDSSSIT---PSL--FR-------A-A-RMLMNAF
IAC-F-------D--D-----------T----D-DVNVGVVLYNC------EA--R----
------TEI---S-----L-G-----T--Y-T-----A------S-----------N---
-HYLM---------YA---I-G----GL-R---Q------Q-----G----G---V-TRT
--G---------PA-IRYMKDTS--------------------T--FR----D---GAR-
------RVAIVFTD-GYIEG----EPLD---------D--------H----V------A-
---------------EAN------------A-------------A-R--AAGITL-YSVG
LGD--N----V----------D----SGVLEEI-A-G-S--P--G------------NV-
-FD-D---T---DNPC-D--L-AE---------------Q-----IL
>BL96964/121-276
-W----------A--C-SIDLVLVVDLSSSLT---EPG--FF-------S-L-KRFIIDF
ILC-F-------I--E----L------C----V-DAQIGIITYDC------VP--T----
------AYL---P-----L-C-----T--Y-P-----P------D-----------D---
-STLL---------DR---V-N----CL-M---Y------T-----G---RG---G-SRT
--G---------HA-ISFMAETS--------------------D--FR----D---GFP-
------HAAVVMTD-GSSD--------D---------D--------S----A------G-
---------------QAD------------A-------------A-R--ASGIDL-YAVG
TGL--PFL--Q----------N----MAALEAI-A-G-----------------------
----------------------------------------------G
>BL07326/1-97
------------------------------------------------------------
------------------------------------------------------------
------------------------------------------------------------
-----------------------------M---Q------K-----G----G---Q-TRA
--G---------LA-IRFMKDTS--------------------Y--FR----I---GVP-
------RAAVVLTD-GQSA--------S---------P--------G----Q------A-
---------------EAD------------A-------------A-R--AAGIEL-YAVS
IGD--L----V----------D----NAELEVI-G-G-S--S--D------------HV-
-FN-S---D---DP-C-N--V-AT---------RI--L-A-----DL
>BL96896/1-116
------------------------------------------------------------
------------------------------------------------------------
-------------------------------A-----D------K-----------A---
--STV---------SA---I-Q----GV-A---Y------Q-----K----G---G-TKT
--G---------AA-MQFVRQKAA--W----R---------------G----G---NVP-
------KVLIVVTD-GESY--------D---------S--------V----T------A-
---------------AAQ------------N-------------L-A--ADGVKV-YAIG
VGG-------F----------D----HKELLQI-A-N-ND-Q--D------------NV-
-IE-L---T---DF-N-A--L-ATK----I--DEIATA-V-----CT
>BL17923/515-693
-TD--C------K--F-SFDLVFLVDGSTSVG---PNE--FD-------K-S-KAFLRNV
INQ-F-------Q--I----G------P----D-ATKVGVIQYSS------TV--R----
------EEF---S-----M-N-----R--Y-L-----T------K-----------Q---
--DVM---------RA---I-D----RI-P---F------L-----G----G---F-TRT
--G---------EA-ITFMKQHS--------------------Q--FR----G---NVP-
------KIAIVITD-GRAQ--------D---------D--------V----S------Y-
---------------PSQ------------M-------------A-H--SAGVIM-YAIS
VGS-------V----------N----MNELKLI-A-S-A--E--R------------YI-
-TT-V---S---DF-D-A--L-STL----T--LSLTEQ-I-----CR
>BL30207/8-102
-TT---------A--C-SYDIVFVVDDSSSIP---SAR--FF-------L-A-KKFVIDF
LQC-F-------N--------------D----Q-DIGLGVTLFNC------AP--R----
------TGI---P-----L-G-----S--Y-T-----I------S-----------D---
-PGLP---------AA---V-S----QL-M---Q------K-----G----G---L-SKI
--G---------LG-IRFMX----------------------------------------
------------------------------------------------------------
------------------------------------------------------------
------------------------------------------------------------
---------------------------------------------NL
>BL96567/726-912
-S---CQG-R--D--V-PLDILFLLDGSGSVG---PAN--FD-------L-M-KDFTRTL
ARN-F-------D--I----A------A----N-MTQIGVVQYSD------TV--N----
------REF---G-----L-G-----D--F-H-----N------R-----------Q---
--DVL---------NA---I-N----AI-S---Y------Q-----A----G---G-TLT
--G---------AA-IDFVRQTSF--T----T-A--D------G--DR----P---DVP-
------NMLIVVTD-GVSG--------D---------S--------V----Q------G-
---------------PAD------------A-------------A-R--REGITT-FGVG
IGN--G----I----------D----FATLLQI-A-G-D--S--D------------RI-
-LQ-A---A---DF-G-A--L-TTV----A--QTLQEV-V-----CD
>BL46926/51-235
-PV--C------S--V-RVDLVFVLDGTGSVG---AEN--FG-------R-M-KTFVQKM
ISD-F-------D--I----G------R----E-ATRIGVVVYSS------RA--E----
------LVI---S-----L-D-----A--F-D-----D------Q-----------G---
--SLE---------DA---V-A----DI-A---Y------P-----G----G---Y-TRT
--G---------AA-IDYTTKFAF--S----T-R--N------G--AR----E---GVK-
------RVAIILTD-GISY--------D---------D--------P----S------E-
---------------PAQ------------S-------------M-R--QAAIIT-YAVG
IGS--N----L----------D----SNQLDVI-A-G-V--P--E------------NL-
-VV-L---D---DF-S-K--L-NNL----R--TILPNQ-V-----CD
>BL25356/1-122
------------------------------------------------------------
------------------------------------------------------------
------------------M-N-----S--F-Q-----S------R-----------D---
--ALS---------NA---I-D----DI-R---Y------L-----R----G---G-TLT
--G---------RA-IRYVSRYGF--A----R-S--D------G--AR----P---GVA-
------KVLVVVTD-GISY--------D---------D--------V----A------Q-
---------------PAY------------Q-------------A-R--QKGILV-YAIG
VSG-------Y----------D----LAQLEQI-A-S-N--N--R------------TL-
-AV-V---D---NF-N-L--L-DSL----R--NSLLTG-------VC
>BL96944/32-122
-TP--C------D--M-KADVVFVVESSSSVP---QAE--FD-------K-V-RSFLKHV
VEK-V-------T--I----G------A----D-ATQIAVVSYGS------YP--A----
------LQF---Y-----L-N-----E--H-D-----N------L-----------F---
--ELK---------TG---I-N----NL-R---H------I-----G----L---G-TAT
--G---------TA-L--------------------------------------------
------------------------------------------------------------
------------------------------------------------------------
------------------------------------------------------------
-----------------------------------------------
>BL13229/344-521
-P----------I--V-PKNIVFIIDKSGSMS---GTK--MR-------Q-T-KQAMNTI
LKD-L-------R--D------------------HDRFNVMPFSY------SS--T----
------MWR---PD-EMVL-A-----T--R-E-----N------I-----------E---
--SAR---------TY---V-R----RS-I---S------P-----G----G---G-TNI
--N---------QA-IIDAADLLR--R----V-T--D-DQ---P--NS----P---RSA-
------SLIIFLTD-GLPS--------V---------G--------E----TKPRNIMV-
---------------NVK------------N-------------A-I--REQVSL-FCLG
FGN--D----V----------D----FSFLEKM-S-L-E--N--R------------GL-
-ARRI------------------------------Y---E-----DS
>BL21032/1-122
------------------------------------------------------------
------------------------------------------------------------
--------------------------D--Y-N-----N------K-----------P---
--DLV---------AR---I-G----TL-D---R------S-----L----G---T-TVS
-SV---------AG-LSVMR-TEF--S---------T------F--GR----S---AAR-
------KIGIVLTD-GADS--------G-SN------A--------V----T------P-
---------------DAE------------A-------------L-R--NDGTTI-FCVG
LGA--N----V----------W----RETLDNM-A-S-R--P--V--HD--------YV-
-F--T---A---TF-A-N--L-QTI----V--DALRP--K-----VW
>BL96567/19-202
-PL--C---S--G--F-ALDLVFLVDGSSSVG---SDN--FE-------T-I-KVFLEAI
TSG-F-------E--V----S------S----T-QTRVGVVQYST------RI--N----
------TEF---D-----L-N-----S--F-A-----T------E-----------A---
--EVI---------NA---I-R----GL-S---H------Q-----R----G---S-TFT
--G---------AG-ITFTRVESF--A----G-A--S------G--DR----P---EAP-
------NVLIVITD-GISA--------D---------S--------V----D------A-
---------------PAE------------A-------------A-R--AENITT-YSIG
IGD--E----I----------N----YLTLLSI-A-G-V--R--E------------RV-
-LN-V---T---TF-S-E--L-NDL----D--EILI---Q-----IL
>BL97008/1-179
-----------------NVDLVFLLDGSGSVT---ETN--FQ-------R-I-KDFAKDL
IQE-F-------N--I----NS-----Q----N-GTRVGAVQYSS------KI--R----
------EEF---K-----L-N-----R--Y-N-----T------S-----------A---
--EVM---------SA---I-D----GI-R---Y------M-----R----G---G-TYT
--G---------AA-LRYLPDNIF--T----A-A--A------G--DR----P---DRA-
------NIVVLVTD-GKSY--------D---------S--------V----V------T-
---------------PAT------------T-------------L-R--NKRVQL-YAVG
VGR-------A----------E----YATLMAI-A-G-D--S--E------------YV-
-YQ-V---G---SF-A-N--I-TNL----T--SSVQE--D-----LC
>BL11877/53-94
-QR--E------P--L-LMDMVFILDKSGSVG---QTD--FN-------R-A-KKDIQDV
LHS-L-------S-----------------------------------------------
------------------------------------------------------------
------------------------------------------------------------
------------------------------------------------------------
------------------------------------------------------------
------------------------------------------------------------
------------------------------------------------------------
---------------------------------------------VG
>BL03228/60-242
-TL--C------R--N-PLDIIFLLDGSGSVG---ATN--FE-------K-V-KQFTKKA
ISG-F-------D--I----G------A----S-ATQVGVIQYST------RV--R----
------QEF---S-----M-N-----S--F-L-----T------K-----------E---
--ALS---------TA---I-D----DV-Q---Y------M-----R----G---G-TLT
--G---------KA-IRYVTKYGF--G----K-S--D------G--AR----P---GVP-
------KVVIVVTD-GVSY--------D---------A--------V----A------A-
---------------PAL------------E-------------A-Q--QKGITV-YAIG
VSG-------Y----------D----ADQLEQI-A-S-N--N--N------------TL-
-AL-V---D---NF-N-L--L-DNL----R--NTLLTG-------VC
>BL26954/1-150
-----------------------------------------------------------M
VET-F-------D--I----G------P----L-ATQIGVIQYSS------RV--R----
------QEF---S-----M-N-----S--F-Q-----S------R-----------D---
--ALS---------NA---I-D----DI-R---Y------L-----R----G---G-TLT
--G---------RA-IRYVSRYGF--A----R-S--D------G--AR----P---GVA-
------KVLIVVTD-GISY--------D---------N--------V----A------Q-
---------------PAY------------Q-------------A-R--RKGILV-YAIG
VSG-------Y----------D----LAQLEQI-A-S-N--N--R------------TL-
-AV-V---D---NF-N-L--L-DSL----R--NSLLTG-------VC
>BL12983/36-211
-D----------V--C-SADFVFLVDDSWSIS---SAR--FG-------L-A-KQFIIDF
LQC-F-------T--------------D---NE-DIGIGVILYNC------AP--R----
------TGI---P-----L-G-----M--Y-T-----T------T-----------D---
-PVLP---------VA---V-S----QL-M---Q------K-----G----G---L-SKI
--G---------LA-IRFMGDTS--------------------N--FR----D---GVP-
------RAAILLTD-GMAQ--------S---------DVNAQAMDDY----E------A-
---------------QAE------------A-------------A-R--NAGIDL-YGVV
IGE--PGF--Q----------D----DHALENI-T-G-I--E--G------------RV-
-FP-S---D---NP-C-----------------------N-----VA
>BL96773/77-238
-GP---------A--C-SVDIVFVVDESSSIS---SSW--FD-------R-A-KEFMIYF
QGC-F-------S--R-----------L----H-DVWVGVIPYHC------VP--R----
------TYQ---R-----L-S-----P--A-F-----G------T---------------
--------------FM---F-D----QL-M---Q------K-----G----G---L-SRP
--G---------LA-IRFMKDTS--------------------D--FR----D---GVP-
------RAAVVLTD-GQSE--------D---------PAQV---MDI----A------A-
---------------QAD------------A-------------A-R--AAGIEL-YAVG
VGD--P----V----------D----YRALEAI-G-G-S--S--D------------HV-
-FR-S----------------------------------------DM
>BL27088/1-90
------------------------------------------------------------
------------------------------------------------------------
------------------------------------------------------------
-----------------------------M---Q------R-----G----G---Q-TRA
--G---------LA-IRFMKDTS--------------------Y--FR----I---GVP-
------RAAVVLTD-GQSD--------S---------P--------V----Q------A-
---------------EAD------------A-------------A-R--AAGIEL-YAVS
IGD--L----V----------D----NAELEAI-G-G-S--S--D------------HV-
-FN-S---D---AP-C-N--V-------------------------A
>BL96569/212-397
-V---CV--N--F--T-PVDMVFLLDGSGSVT---EPN--FE-------L-V-KQFTQDV
VLN-F-------N--I----S------S----A-TTRVGLVQYSD------TI--R----
------TEF---F-----L-N-----S--H-P-----T------R-----------E---
--QLL---------LA---I-S----DV-D---Y------L-----Q----G---N-TLT
--G---------AA-IDFVRTSSF--S----I-P--A------G--NR----L---TLP-
------DVLIVVTD-GLSQ--------D---------D--------V----T------G-
---------------PAQ------------I-------------A-R--DNGITI-YAVG
IGS--E----V----------D----FATLLEI-A-G-V--Q--S------------RI-
-LQ-I---N---DF-S-S--L-LDA----E--EQLTEI-V-----CN
>BL96208/1-100
------------------------------------------------------------
------------------------------------------------------------
------------------------------------------------------------
----------------------------------------M-----G----G---G-TQT
--G---------TA-ITYMKDNS--------------------Q--WR----P---NVA-
------KIAIVVTD-GQSG--------D---------D--------V----Q------V-
---------------PST------------Q-------------A-Q--NAGITM-HAIG
VGG--N----V----------D----QTELAAI-A-S-T--A--Q------------YV-
-TT-V---A---DY-D-A--L-DAQ----M--AQLTAS-V-----CD
>BL29900/61-238
--P--P------K--V-ELDLVYVIDGSGSIS---AAN--FG-------K-V-KRFAMGL
SAN-L-------D--I----G------A----A-TTRVGMVQYAN------NV--K----
------PEF---M-----L-N-----E--H-S-----T------K-----------A---
--TVE---------NA---I-H----HV-S---Q------L-----T----G---G-TRT
--G---------LA-LKFVRTQMD--W-------------------RE----S---AYY-
------REAIVVTD-GLSQ--------D---------S--------V----I------G-
---------------PAR------------E-------------L-R--KSGVTV-YAVG
VGV------------------G----TAQLLEI-A-G-D--R--S------------RV-
-YA-L---D---NH-E-Q--L-NLI----I--EELSRK-I-----QE
>BL01397/258-437
-A----------P--C-TLDIVLVIDLSSSIP---RSV--FP-------A-L-KQYIIEL
IQC-F-------N--------------G----G-NVQIGVITYDC------LP--T----
------TYI---P-----L-G-----K--Y-P-----L------K-----------D---
-PDLL---------DA---I-N----GI-Y---R------T-----G----G---L-SRT
--G---------KA-IYYVGCTT--------------------R--FR----K---GAC-
------QVAVIMTD-GNVQ--------S---------QNNGQTTGDF----A------A-
---------------EAN------------Q-------------A-R--EGGIKL-YGVT
IGY--PFF--V----------N----TEAMEII-T-G-S--P--N------------HV-
-FS-A---I---NP-C-E--L-AN-------------L-I-----MN
>BL96568/2-184
-S----------F--T-PVDMVFLLDGSGSVT---APN--FE-------L-V-KDFTQDV
IRN-F-------N--V----S------T----S-ATRVGVVQFSD------TV--R----
------TEF---F-----L-N-----T--F-Q-----T------K-----------N---
--QVL---------QA---V-D----GL-G---Y------L-----Q----G---N-TLT
--G---------AA-IDFVRTSTF--S----T-P--A------G--NR----P---GQP-
------DFLVVVTD-GLSQ--------D---------N--------V----A------V-
---------------PAQ------------T-------------A-R--NNGISI-FAVG
IGS--E----V----------D----TDTLLQI-A-G-N--P--A------------RI-
-LQ-I---N---DF-A-G--L-INA----E--EQLTSI-V-----CN
>BL97009/170-359
-TA--CVR-T--S--A-GLDLVFLLDGSGSVT---EPN--FK-------V-M-KDFVKGI
AQN-F-------V--I----Q------P----D-TTHIAVVQYSN------VV--R----
------KEF---A-----L-N-----A--Y-S-----K------T-----------A---
--DVV---------DA---V-G----RI-H---Y------M-----K----G---G-TNT
--G---------AA-LTYVGQSVF--T----P-S--T------G--DR----P---RNP-
------NVLVVVTD-GKSY--------D---------D--------V----A------E-
---------------PAK------------E-------------L-R--SRGVAV-YTIG
VGH--G----V----------E----RSTLQTI-T-G-G--MGNK------------TV-
-MM-I---D---NF-D-K--L-QGL----S--GSLKQS-L-----CT
>BL14670/11-139
------------------------------------------------------------
------------------------------------------RAT------ST--S----
------SEF---K-----L-A-----D--Y-T-----D------R-----------D---
--SVE---------RA---F-N----NV-K---Y------Q-----D----G-D-G-TKT
--G---------SA-LEFVHTQMD--W-------------------RE----A---PAK-
------RVVIVVTD-GQSH--------D---------D--------V----D------T-
---------------PSW------------A-------------L-R--QDDFLV-YAVG
VGP--T----P----------------NNLVQM-T-N-D--H--G------------KV-
-TS-L---Y---NF-D-R--L-EEQ----M--ELLSAV-V-----SQ
>BL97068/385-582
-VV--C------N--S-AVDIIMAVDITGSVA---P-D--MD-------Q-V-RQLLHNL
VNR-L-------P--I----G------SG--TN-QARVGLIRFSD------YN-DE----
------VTI---P-----L-S-----Q--S-T-----D------K-----------T---
--TLR---------NQ---I-D----TV-T---S------S-----S----I---G-TSC
GNNAGPSVGGQICA-LENLY-VQF--S---------N------N--RR----S---DVK-
------PIAVIVTD-GDEV--------TPSP------N--------A----I------A-
---------------PAQ------------T-------------L-R--NSGVTV-ICIG
VAS-------V----------N----INTMRDM-A-S-L--P--F--DD--------HY-
-F--T---S---SM-S-N--L-NEL----V--DLLNPK-I-----CS
>BL08004/1-159
---------------------------------------------------M-KTFVQKM
ISD-F-------D--I----G------P----E-ATRIGVVVYSS------RA--E----
------LAI---S-----L-D-----A--F-D-----D------Q-----------G---
--SLE---------DA---V-A----SI-A---Y------P-----G----G---Y-TRT
--G---------AA-IDYATKFAF--S----A-R--N------G--AR----E---GVK-
------RVAIILTD-GISY--------D---------D--------P----A------G-
---------------PAQ------------R-------------M-R--QVAIIT-YAVG
IGS--N----L----------D----RDQLDVI-S-G-S--Q--L------------NQ-
-FV-L---D---DF-T-K--L-EGL----R--TQLPNQ-V-----CE
>BL02229/58-234
-D----------P--V-KMDLLFIVDSSEGVG---QRQ--FH-------R-F-KRSMKTT
VRN-F-------PAAI----D------K----D-NVRVAMIMFSD------KA--ET---
-----RVVF---H-----L-D-----D--M-F-----D------K-----------E---
--EIM---------NA---I-G----HT-K---Y------A-----G----N-P-G-RMM
--G---------KA-LGLAREKVF--H----Q-E--R------G--SR----E---DAH-
------RLVFLMTT-GPSD--------D-PK------D--------V----K------Q-
---------------QAA------------E-------------L-L--NNGVEL-FATG
IAI--DSP--I----------D----KEELSDI-V-S-A--P--P--ET--------HL-
-YI------------------------------------L-----QA
>BL05184/235-383
-RF--C---E--A--C-SADIVLTLDLSWSIP---QDQ--FQ-------L-A-RDFMLEF
IGC-A-------A--L----Q------G----H-GIWVGVILYNC------SP--W----
------TYF---D-----L-G-----K--Y-T-----L------N-----------S---
-SGMQ---------GA---I-H----YM-M---Y------E-----G----G---E-TRT
--G---------VA-IRYMKDTS--------------------K--FR----D---GVP-
------RAAVIFTD-GQAS--------D---------N--------Y----A------Y-
---------------EAG------------E-------------A-R--AAGIDL-YAVG
VGF--PP-----------------------------------------------------
-------------------------------------V-I-----DQ
>BL08082/110-167
-PQ--C------Q--V-EMDLIFLLDGSASVG---HLN--FE-------K-E-KKFCRQL
VSD-F-------D--I----G------P----N-KTRVATIQYSH------VT-------
------------------------------------------------------------
------------------------------------------------------------
------------------------------------------------------------
------------------------------------------------------------
------------------------------------------------------------
------------------------------------------------------------
---------------------------------------------MT
>BL96569/1-137
------------------------------------------------------------
------------------------------------RIGVVQFSD------TL--R----
------TEF---F-----L-S-----S--F-S-----T------K-----------Q---
--EVL---------QA---I-S----GI-Q---Y------L-----Q----G---N-TLT
--G---------AA-ISFTTASSF--S----T-P--A------G--NR----P---NFP-
------DFMIVVTD-GLSQ--------D---------S--------V----V------Q-
---------------PAQ------------S-------------A-R--DQGITV-FAVG
VGN--E----I----------D----FTTLLQI-T-G-V--P--E------------YI-
-LQ-V---T---DF-S-D--L-LAA----Q--LQ---V-A-----QI
>BL97264/140-315
CAR--L---D--S--D-GWDIVFLMDSTRSV------D--YA-------R-V-KSVTRDI
ADR-L-------L--T----D------G----S-NTRVGLVQFSD------NP--T----
------ATF---D-----L-N-----T--Y-N-----T------K-----------S---
--AII---------NA---I-E----GA-N---Q------L-----G----G---G-TFA
--G---------GA-LTYVSQVSF--A----T-A--N------G--GR----P---NRP-
------DALIVVTD-GLSF--------D---------D--------V----T------F-
---------------ASQ------------S-------------V-R--EEGITT-FAVG
AGD--E----V----------D----SQPLRAM-A-A-D--P--Y------------KV-
-RL-V---T---ND-T-Q-----------------HTA-A-----VQ
>BL26954/369-387
--L--C------R--T-PLDIILLLDGSGSVG----------------------------
------------------------------------------------------------
------------------------------------------------------------
------------------------------------------------------------
------------------------------------------------------------
------------------------------------------------------------
------------------------------------------------------------
------------------------------------------------------------
-----------------------------------------------
>BL13585/477-664
-TA--CLG-R--S--L-DFDLALLLDGSGSVG---ADN--FN-------L-V-KQFAKRL
VDN-F-------E--I----S------Q----T-DNKVGVVQYSS------SS--N----
------VEF---Y-----L-N-----A--F-S-----T------K-----------Q---
--PVL---------DA---I-D----GI-T---Y------Q-----Q----G---G-TNT
--G---------AA-ITFTMQEIF--A----S-A--N------G--AR----A---NYP-
------DVLVVVTD-GESS--------D---------D--------V----A------A-
---------------PAL------------S-------------A-R--NEGTLI-YAVG
VGN--G----V----------N----QATLLQI-A-G-S--A--A------------QV-
-LQ-A---A---DF-G-G--L-TTV----V--QSLQQN-L-----CD
>BL24460/109-301
-DG--S------T--G-KIDVLFVFDKSGSVR---EVN--FN-------D-A-KQNIQNL
IED-F-------PAPV----D------P----D-NTRVAAISFSD------VD--KT---
-----RVEF---D-----F-N-----E--S-G-----S------R-----------S---
--EVR---------AA---L-G----SI-A---Y------E-----R----G---W-TAT
--A---------TA-LSLARDNVF--Q----S-V--A------G--SR----A---DSA-
------KILFLITD-GKSN--------R---------G--------GA--PI------P-
---------------VAD------------Q-------------L-K--ANDVEM-FAFA
VGPENQ----I----------N----EDELRSI-V-S-D--P--V--PE--------HL-
-FY-A---D---SF-S-S--M-SGV----F--TDLI---T-----IL
>BL03195/99-287
-KK--Y---Q--D--S-RADIVFLLDNSGSVG---RYN--FE-------E-VEIAFVENL
LSQ-L-------T--I----S------P----Q-ASRVAIVSFDD------VA--R----
------THI---D-----Y-I-----K--YPK-----N------K-----------C---
--SFL---------RE---L-K----TV-K---Y------I-----G----Q---W-TNT
--E---------DA-FRLAQELLR--P----P-S--S------F-KNE----R---PVK-
------QVVVLLTD-GKPT--------R-GG------D--------P----V------A-
---------------RAN------------N-------------LKS--VYDAEI-FSIG
IGG--N----L----------N----KQQLSDC-A-T-D--A--S------------HV-
-FL-S---P---NF-V-D--F-KDL----A--KRI----R-----GD
>BL95157/918-1100
--N--D------Q--C-SVDLIFLIDGSSSIG---RDG--FE-------R-A-KEYISYV
VGC-F-------S--D----------------G-DINVGVIQYEC------TP--K----
------VDI---P-----L-G-----S--H-V-----D------T-----------V---
--GLQ---------DS---ILT----DV-V---F------S-----G----G---R-ART
--G---------AA-IRCMTSAT--------------------P--FR----E---QAR-
------KVAVVATD-GGKQ--------A-AEVAYDPEE--------Y----V------E-
---------------YAE------------E-------------A-R--AAGIEL-WAIA
TGR--DFF--I----------N----QTALAII-S-D-D--P--T------------RV-
-VS-L---D----L-D-N--P-CD----------LAAK-I-----QQ
>A0A6P5AK21_BRABE/55-223_(5)
-P----------V--C-ATDVVFIVDDSSSVS---SSW--FG-------R-A-KQFIIDF
LQC-F-------T--------------D----Q-DVGIGVILFNC------VP--R----
------TGI---P-----L-G-----M--Y-T-----A------A-----------D---
-AGLP---------AA---I-S----LM-M---R------Q-----G----G---L-SRI
--G---------QA-ISFMTATT--------------------S--FR----H---GVP-
------KAVVILTD-GMPQ--------S---------DAAGQTMDDY----E------A-
---------------QAI------------A-------------A-R--NAGIDL-YAVG
IGG--PGR--V----------D----FDVLETI-T-G-S--E--D------------RL-
-FR------------------------------------------GE
>A0A6P4Y1Q1_BRABE/1677-1857_(4)
-PP--C------D--A-NADLFFVLDGSGSVG---SAD--FA-------T-V-KDFVVSV
VSA-F-------T--I----S------L----T-DTRVGVVQYSS------SP--H----
------LAC---N-----L-G-----Q--H-P-----D------Q-----------Q---
--SFV---------DA---I-T----NM-V---Q------I-----G----G---G-TNT
--G---------AA-LAYARTTAA--W----R---------------G----S---PFP-
------KIMIVLTD-GQSG--------D---------S--------V----D------Q-
---------------ASL------------D-------------L-A--NDGIIV-FAIG
VGN-------F----------D----AAELQQI-T-N-NN-S--D------------RV-
-FE-L---A---DF-E-T--L-TNS----I--DQIVEA-L-----CN
>A0A6P4Y1Q1_BRABE/1491-1664_(4)
-IV--C---K--G--C-SFDIVFILDRSSSIG---PYG--MY-------I-A-EKYIAYI
IRC-L-------F--------------G----V-DVEVGYIVFDC------IS--K----
------WLI---A-----L-G-----L--Y-T-----V------D-----------T---
-SGLI---------PQ---I-K----AA-E---F------T-----G----G---I-SRS
--G---------NA-IRHFSSTA--------------------N--FR----N---GIP-
------KAAIVLTD-GRAY--------G---------DNPD---NLY----Q------Y-
---------------ESD------------A-------------A-R--AMGIEM-YAVA
VGR--EYY--F----------D----YNALTYI-A-G-G--A--D------------RV-
-FG-Q---F---SC-C-----------------------------AL
>A0A6P4ZJK2_BRABE/86-269_(2)
-VV--C------R--M-PVDLVFLLDGSGSIT---APN--FE-------I-T-KNFVQNT
TSD-F-------Q--I----G------P----A-NTLVAVVQYQS------SP--H----
------DEF---P-----L-N-----R--Y-T-----T------L-----------D---
--ELL---------PA---I-R----NI-S---Y------R-----S----G---G-TQT
--G---------LA-IDYVLDSSL--T----E-Y--N------G--AR----P---GVP-
------KVVIVVTD-GHSG--------D---------S--------V----V------A-
---------------PSQ------------R-------------A-H--QSEIIM-VAIG
VGS--G----Y----------N----IHELKEI-A-T-S--N--V------------TL-
-GT-V---S---DF-A-L--L-EKL----K--DDILP--T-----VC
>A0A6P4Z4U9_BRABE/249-446_(2)
-T---N---N--P--H-GLDLYFVFDASGSVG---YHH--YN-------A-S-VNFAKAL
IQK-V-------G--V----SA----LP----G-GTRVGAIAFAS------QT--K----
------VLF---R-----T-Q-----E--A-L-----S------V-----------R---
--DAL---------GH---L-D----NT-K---WSDLSEEI-----N----T---G-SNT
--R---------QG-LTFLRNMII-------A-N-KQ--A---S--PE----R---KAK-
------QAVILITD-GVHN--------M-GG------D--------P----S------V-
---------------EAE------------K-------------L-R-EEEDVEM-FCIG
VGK--D----I----------V----KSQLQNI-A-S-D--P--P--RE--------HF-
-FV-L---K---DY-L-T--L-EWL----I--SNMT-N-N-----KI
>A0A6P5AKJ1_BRABE/33-198_(2)
-R----------I--C-NVDVVFVIDESWSVS---STW--YS-------L-A-KQFAIDV
LRC-C-------G--Y-----------L----H-DVWVGVIPYHC------VP--R----
------TQV---P-----L-G-----P--R-D-----A------Q---------------
---------------P---I-H----MM-M---R------E-----G----G---L-TRT
--G---------VA-IRFMKDTS--------------------N--FR----D---DVP-
------RAAIVMTD-GYSM--------D---------N--------V----A------A-
---------------AAT------------A-------------A-M--AAGIQM-YAVS
LGD--PGQ--V----------D----LNALATI-A-G-S--P--D------------RV-
-FN-M---D---NP-C-R--V-AF---------R-----------IL
>C3YQB2_BRAFL/228-384_(2)
-TL--C------R--N-PLDIIFLLDGSGSVG---ASN--FE-------K-V-KQFTKKT
ISG-F-------D--I----S------P----S-GTQVGVIQYST------RT--R----
------QEF---S-----M-N-----S--F-L-----T------K-----------E---
--TLS---------SA---I-D----EV-Q---Y------M-----R----G---G-TLT
--G---------KA-IRYVTKYGF--G----K-S--D------G--AR----P---GVP-
------KVVIVVTD-GVSY--------D---------A--------V----A------A-
---------------PAL------------E-------------A-Q--QKGITV-YAIG
VSG-------Y----------D----ADQLEQI-A-------------------------
----------------------------------------------S
>A0A6P5A6L9_BRABE/1241-1424_(2)
-LA--C------G--N-PIDLIFLLDGSGSVG---STN--FN-------K-M-KAFVKKT
VKG-F-------F--I----G------S----S-NTRVAVMQYSS------SV--R----
------QEF---A-----L-D-----A--H-S-----T------L-----------D---
--DLL---------VG---I-E----EI-R---Y------L-----R----G---G-TMT
--G---------KA-LTRLRRQGF--Q----Q-S--N------G--AR----K---NVP-
------HVAVVVTD-GRSS--------D---------S--------V----G------Q-
---------------PAL------------E-------------T-R--QTGIVL-YAVG
VGN-------Y----------D----IDQLTDI-A-S-T--N--E------------TL-
-GV-V---D---NF-N-L--L-DDI----R--NSLLQS-V-----CS
>A0A6P5A6L9_BRABE/41-223_(2)
-TL--C------R--N-PLDIIFLLDGSGSVG---ASN--FE-------K-V-KQFTKKT
ISG-F-------D--I----G------P----S-ATQVGVIQYST------RI--R----
------QEF---S-----M-N-----S--F-L-----T------K-----------E---
--TLS---------VA---I-D----EV-Q---Y------M-----R----G---G-TLT
--G---------KA-IRYVTKYGF--G----R-S--D------G--AR----L---GVP-
------KVVIVVTD-GVSG--------D---------A--------V----A------A-
---------------PAL------------E-------------A-Q--QKGITV-YAIG
VSG-------Y----------D----ADQLEQI-A-S-N--N--N------------TL-
-AL-V---D---NF-N-L--L-DNL----R--NTLLTG-------VC
>A0A6P5A6L9_BRABE/1642-1816_(2)
--P--C------N--N-PVDIVFVVDGSGSVG---RRN--FE-------K-V-KGGIKKI
VGD-F-------S--I----A------L----L-TTRVGVVQYSH------VV--R----
------QEF---A-----L-D-----T--F-S-----N------L-----------Q---
--DLE---------SG---I-Q----GI-P---Y------M-----G----G---G-TRT
--G---------AA-IEYAIQNSF--T----S-A--N------G--AR----P---DVG-
------HVIVVVTD-GRSY--------D---------D--------V----S------K-
---------------AAQ------------K-------------T-K--QAGIVV-FAVG
ITD--G----A----------V----ESQLNQI-A-S-S--T--D------------KV-
-AL-V---E---TF-N-Y--S---------------TI-------LR
>A0A6P5A6L9_BRABE/441-623_(2)
-TL--C------R--N-PLDIIFLLDGSGSVG---ASN--FE-------K-V-KQFTKKT
ISG-F-------D--I----G------P----S-ATQVGVIQYST------RI--R----
------QEF---S-----M-N-----S--F-L-----T------K-----------E---
--TLS---------AA---I-D----EV-Q---Y------M-----R----G---G-TLT
--G---------KA-IRYVTKYGF--G----R-S--D------G--AR----P---GVP-
------KVVIVVTD-GVSG--------D---------A--------V----A------A-
---------------PAL------------E-------------A-Q--QKGITV-YAIG
VSG-------Y----------D----ADQLEQI-A-S-N--N--N------------TL-
-AF-V---D---SF-N-L--L-DNL----R--NTLLTG-------VC
>A0A6P4YCC2_BRABE/596-777_(2)
-AA--C------E--A-PLDLFLVLDGSGSVG---AAN--FD-------K-V-KQFARDM
VNR-F-------D--I----G------P----T-ATRVGVLQYSD------RN--S----
------LVF---N-----L-G-----A--K-S-----D------K-----------P---
--STI---------SA---I-N----AI-T---Y------Q-----K----G---G-TKT
--G---------AA-MQFVRTNAA--W----R-Q-------------G----G---NVP-
------KVIIVLTD-GKSG--------D---------S--------V----S------G-
---------------PAQ------------S-------------L-A--ASGITV-YGIG
VGN-------F----------D----HGQLLQI-A-N-ND-Q--N------------NV-
-IE-L---S---DF-N-A--L-ATK----I--SEIAKV-V-----CE
>A0A6P5A6L9_BRABE/2042-2221_(2)
--P--C------D--V-VQDIVYVVEGSDTMG---ADS--FA-------R-V-KEWIKKA
ASD-S-------L--V----S------P----N-NQQVSVVQFSD------SP--R----
------QEI---K-----F-G-----E--Y-T-----N------I-----------D---
--TLS---------SA---I-D----AL-V---L------V-----G----G---G-NKV
--G---------TA-ISFITASTF--S----E-R--N------G--AR----T---NAP-
------KVAVFIIA-SSSE--------D---------E--------V----L------N-
---------------AAM------------A-------------A-Q--TAGILM-YAFS
VDS--L----T----------N----QTQLEDI-A-S-R--K--Q-------------L-
-SR-S---S---SL-N-S--L-DDL----R--NTV----L-----RP
>A0A6P5A6L9_BRABE/841-1024_(2)
-TV--C------R--N-PLDVIFLLDGSGSVG---AVN--FE-------K-V-KQFATKT
VNG-F-------D--I----G------P----E-GTQVGIIQYST------RT--R----
------QEF---S-----M-N-----S--F-Q-----T------K-----------E---
--SLV---------SA---I-D----NI-D---F------M-----A----G---G-TMT
--G---------KA-IRYVTKYGF--G----E-S--D------G--AR----P---GIP-
------KIVIIVTD-GLSS--------D---------D--------V----E------Q-
---------------PAL------------E-------------A-Q--QKGITL-YAIG
VSG-------Y----------D----MDQLERI-A-S-N--N--Q------------TL-
-AV-V---E---NF-N-L--L-DSL----R--NTLLTG-I-----CD
>A0A6P5A7B8_BRABE/38-227_(2)
-KK--Y---Q--D--S-RADIVFLLDNSGSVG---KYN--FE-------T-VEIAFVENL
LSQ-L-------T--I----S------P----H-ASRVAVVSFDD------VA--R----
------THI---D-----Y-I-----K--YPK-----N------K-----------C---
--SFL---------RE---L-K----TV-K---Y------I-----G----E---W-TNT
--D---------DA-FRLAQELLR--P----A-S--Y------FKPPE----R---PVK-
------QVAILLTD-GHPT--------R-GN------D--------P----V------G-
---------------RAN------------N-------------LKS--TYNAEI-FSIG
IGG--N----L----------N----KQQLYDL-A-T-D--A--S------------HV-
-YL-S---P---NF-V-D--F-KDL----A--KRI----R-----GD
>C3YP68_BRAFL/261-442
-EP--C------V--V-TSDLFFVLDGSGSVS---VSD--FE-------T-V-KQFVVAV
VSA-F-------T--I----G------L----A-DTRVGVLQYST------SS--S----
------LEC---N-----L-G-----D--H-P-----D------E-----------A---
--SFV---------SA---I-N----TL-V---Y------Q-----K---GG---N-TYT
--G---------AA-MEFARQNAA--W----R---------------P----A---PVP-
------KIMIVLTD-GKSS--------D---------S--------V----V------A-
---------------AAQ------------A-------------L-A--ADQVAV-FAIG
VGS-------F----------D----HSELLEI-T-N-NK-P--G------------RV-
-FE-L---D---DF-D-V--L-AQS----I--NRIVRA-V-----CS
>C3Z9D9_BRAFL/303-445
--------------------------ASHSL-----------------------------
-----------------------------------RKVGYIVFDC------IS--K----
------WLI---S-----L-G-----L--Y-N-----V------D-----------T---
-TALI---------PE---I-K----AA-E---F------T-----G----G---E-SRV
--G---------NA-IYHLMCTA--------------------N--YR----N---GIP-
------SAAIILTD-GVAY--------E---------EHPN---NLY----E------L-
---------------QSN------------A-------------A-R--AMGIEL-YAVA
IGR--EFL--F----------N----LNALANI-A-N-G--A--D------------RV-
-FD-V---Y---SC-C-A--L-AI------------RL-L-----DD
>A0A6P4ZJS4_BRABE/5555-5742
-SA--CTD-R--S--L-DVDLVLLLDGSGSVG---SEN--FN-------L-L-KAFTQNI
VGN-F-------D--V----A------V----N-NTRVGVVQYSD------FN--N----
------IEF---N-----L-N-----E--Y-A-----T------E-----------A---
--EVL---------AA---I-G----AI-T---Y------Q-----R----G---G-TFT
--G---------AA-IDFVRQDVF--T----T-A--A------G--NR----A---DKP-
------DVLIVLTD-GESS--------D---------S--------V----A------G-
---------------PAQ------------N-------------T-L--NAGITI-YAVG
IGS--G----V----------N----ADTLQEI-A-G-D--P--G------------RV-
-LQ-A---A---NF-Q-G--L-ADV----T--NQLQEA-L-----CT
>C3ZCZ6_BRAFL/1-183
-TL--C------R--N-PLDIIFLLDGSGSVG---ASN--FE-------K-V-KQFTKKA
ISG-F-------D--I----S------P----S-GTQVGVIQYST------RT--R----
------QEF---S-----M-N-----S--F-V-----T------K-----------E---
--TLS---------SA---I-D----EV-Q---Y------M-----R----G---G-TLT
--G---------KA-IRYVTKYGF--G----K-S--D------G--AR----P---GVP-
------KVVIVVTD-GVSY--------D---------A--------V----A------A-
---------------PAL------------E-------------A-Q--QKGITV-YAIG
VSG-------Y----------D----ADQLEQI-A-S-N--N--N------------TL-
-AF-V---D---NF-N-L--L-DNL----R--NTLLTG-------VC
>A0A6P4ZMV5_BRABE/1100-1298
-QA--C------N--T-AVDIIVAVDTSGSVA---P-D--IS-------R-V-QELLRNI
ASR-L-------P--I----G------SG--TN-QARVGLIRFTV------RR-DH----
------VTI---P-----L-T-----H--S-S-----N------Q-----------I---
--TLL---------NQ---I-A----TL-T---S------S-----S----M---G-STC
GSNASSYVGGQICA-LESLY-TQF--R---------N------N--RR----P---GVR-
------EIAVIITD-GGEV--------SPSP------N--------A----I------T-
---------------PAQ------------T-------------L-R--NSGVTI-ICVG
VAG-------V----------D----LTAMRDM-A-S-S--P--F--DD--------HY-
-F--V---S---SM-S-S--L-NTL----V--DMLGPR-V-----CT
>A0A6P4ZJS4_BRABE/3618-3804
-S---CQG-R--D--V-PLDIVFLLDGSGSVG---VDN--FD-------L-M-KDFTRTL
ARN-F-------D--I----A------A----N-MTQVGVVQYSS------SV--N----
------REF---G-----L-G-----D--F-H-----T------R-----------P---
--DVL---------NA---I-S----AI-S---Y------Q-----R----G---S-TLT
--G---------AA-IDFVRQTSF--S----P-G--D------G--DR----P---DIP-
------NMLIVLTD-GVSS--------D---------N--------V----Q------G-
---------------PAD------------A-------------A-R--REGITT-FGVG
IGS--G----I----------D----FATLLEI-A-G-N--S--D------------RI-
-LQ-A---A---DF-G-A--L-ADV----A--QTLQEV-V-----CD
>C3YQB4_BRAFL/2-91
--V--C------R--T-PLDIILLLDGSGSVG---AYN--FE-------K-V-KQFSQKL
VET-F-------D--I----G------P----S-ATQIGVIQYST------RV--R----
------QEF---S-----M-N-----S--F-Q-----S------K-----------E---
--TLS---------NA---I-D----DI-A---Y------M-----R----G---G-TLT
--G---------RA-I--------------------------------------------
------------------------------------------------------------
------------------------------------------------------------
------------------------------------------------------------
-----------------------------------------------
>A0A6P4Z3Y8_BRABE/310-428
-E-----------------------------------------------D-L-ESYLC--
------------------------------------------------------------
------------------------------------------------------------
-------------------T-C----PP-G---Y------Q-----G----D---R-CQI
--C---------AA-LRYLAHNSF--T----A-A--K------G--GH----P---NHQ-
------NVAIVVTN-GNSF--------S---------P--------V----K------Q-
---------------PSV------------E-------------L-R--EMGVAV-YAVG
VGS--Q----V----------D----RETLTAI-A-S-D--P--S------------KV-
-YQ-T---D---NF-E-G--L-KSV----G--KMVQEK-I-----CT
>C3Z9E0_BRAFL/443-528
----------------------------QSIG---S------------------------
------------------------------------------------------------
------------------------------------------------------------
------------------------------------------------------------
-------------------------------------------V--FR----D---DVP-
------RAAVIITD-GSAQ--------G---------DADGLVMGDY----A------D-
---------------QAD------------E-------------A-R--DAGITV-YSVP
NGI--PGF--E----------D----IVALEAI-S-G-G--P--D------------NV-
-FS-M---Y---DP-C---------------------Q-L-----AI
>A0A6P4Y5H6_BRABE/337-474
-P----------V--V-PKNIVFVIDQSGSMQ---GTK--MR-------Q-T-KHAMNTI
LKD-L-------R--E------------------HDRFNVMAFSY------SS--T----
------TWR---PD-EMVQ-A-----T--P-E-----N------I-----------E---
--SAR---------TY---V-R----RE-I---R------A-----N----G---G-TNI
--N---------QA-ILDAADLLR--R----V-T--D-GR---P--DS----P---RSA-
------SLIIFLTD-GLPS--------S---------G--------E----TRTKNIM--
------------------------------------------------------------
------------------------------------------------------------
-----------------------------------V-T-T-----HV
>C3YCX6_BRAFL/197-339
-VE--F---A--T--Q-ALDLVFLIARPRSSV-----S--NA-------D-V-KTFIKSV
VAA-L-------K--I----S------Q----T-AARVAVIEYTS------VM--H----
------SHF---D-----L-P-----T--H-L-----N------D-----------T---
--QLT---------SA---I-D----GA-P---A------W-----R----S-TSY-RKT
--G---------SA-IKYVTDYL--------------------S--WR----N---GIP-
------KVLVVITD-STST--------D---------P--------C----L--------
--------------------------------------------A-R--DDGNYT-YSFN
ISS---------------------------------------------------------
----------------------------------L-SA-C-----GT
>C3ZZV3_BRAFL/1886-2056
-VC--V---N--F--T-PVDMVFLLDGSGSVT---QPN--FE-------L-V-KQFTQNV
VVN-F-------N--I----S------S----A-TTRVGLVQYSD------TI--R----
------TEF---F-----L-N-----S--H-P-----S------R---------------
-------------------------------------------------------N-TLT
--G---------AA-IDFVRTSSF--S----I-P--A------G--NR----L---TLP-
------DVLVVVTD-GLSQ--------D---------D--------V----A------G-
---------------PAQ------------I-------------A-R--DNGIAI-YAVG
IGS--E----V----------D----FATLLDI-A-G-L--Q--S------------RV-
-LQ-I---N---DF-S-S--L-LDA----E--EQLTEI-V-----CN
>A0A6P4ZPS8_BRABE/26-215
-S----------G--D-AGDIMFVLDGSGSIS---AED--FG-------R-A-KTFISQV
VDA-F-------D--I----A------A----D-FTRVGLVQFGS------LF--R----
------EEF---A-----L-N-----A--Y-S-----D------K-----------T---
--SLQ---------QA---I-S----NI-D---Q------I-----G----G---G-TLI
--G---------QV-IHYLIGTSF--T----E-A--K------G--AR----PLSEGIP-
------RIAVFITD-GAAN--------D---------N--------PDT-VL------P-
Q--------------AIS------------A-------------L-Q--ASTIIP-FSIG
VGN--D----V----------N----ADQLLAV-A-G-D--S--D------------RV-
-FQ-V---G---TY-S-V--I-DSI----R--ELLVER-V-----RV
>C3YQ79_BRAFL/1-161
-------------------DLFLLLDGSGSVG---TAN--FD-------K-V-KQFAADV
VNS-F-------D--V----S------P----T-ATRVGVAQYSD------RN--S----
------LVF---N-----L-G-----D--H-A-----D------K-----------P---
--STV---------SA---I-N----GI-S---Y------Q-----R----G---G-TKT
--G---------AA-LEFVRQNAA--W----R---------------G----G---AVP-
------KVMIVLTD-GKSG--------D---------A--------V----A------A-
---------------PSQ------------S-------------L-A--ADGVAV-YAIG
VGN-------F----------D----HAELQQI-A-N-SD-Q--D------------KV-
-IE-L---T---DF-N-A----------------------------L
>C3Z864_BRAFL/1-153
-------------------DIVFIVDGTGSVG---LEN--FE-------R-M-KTFIGQL
FAY-L-------D--I----G------E----N-AVRVSIVQYAA------QA--R----
------TEF---F-----L-D-----Q--Y-Y-----D------L-----------Q---
--EAQ---------DA---V-D----GI-E---Y------M-----G----G---Y-TLT
--G---------KA-IDFATNLHF--D----L-R--K------G--AR----A---DVT-
------KIAVVITD-GRSY--------D---------D--------V----N------R-
---------------PAR------------R-------------M-R--QAGIVT-IAVG
VGN--N----L----------D----RDQLTAI-A-G-D--P------------------
-----------------------------------------------
>C3YQB5_BRAFL/2-91
--V--C------R--T-PLDIILLLDGSGSVG---AYN--FE-------K-V-KQFSQKL
VET-F-------D--I----G------P----S-GTQIGVIQYST------RV--R----
------QEF---S-----M-N-----S--F-Q-----S------K-----------E---
--ALS---------NA---I-D----DI-A---Y------M-----R----G---G-TLT
--G---------RA-I--------------------------------------------
------------------------------------------------------------
------------------------------------------------------------
------------------------------------------------------------
-----------------------------------------------
>A0A6P4ZCP0_BRABE/1024-1197
-K----------R-TC-PIDIVIVVDLSSSLS---MYD--FY-------R-I-RRFIVEL
IEC-F-------I--E----E------C----V-SVEIGVITYDC------VP--T----
------TYL---R-----I-G-----T--Y-A-----L------T-----------D---
-PALM---------GT---I-N----HL-M---F------T-----G----G---L-SDT
--G---------GA-ISYMTATT--------------------D--FR----E---NVP-
------RAAVIITD-GESD--------D---------N--------A----V------G-
---------------QAD------------A-------------A-R--AEGFWL-CGVG
MGH-------V----------N----TAVLTAI-A-G-G--A--D------------RV-
-FG-V---R---DA-C-G--L-AA---------RI--I-R-----DL
>A0A6P4YT19_BRABE/206-387
-AP--C------Y--E-TIQLFFVADGSASVG---AMN--FE-------Q-V-KKFMSDA
VDS-F-------V--I----G------P----G-HTTAAVIQYAY------DY--R----
------HEI---Y-----L-G-----Q--Y-Q-----D------S-----------V---
--SLK---------NA---I-A----CI-Q---Y------L-----D----G-G-G-TQT
--A---------AA-INAMVNAAI--Q----V---------------P----T---TGK-
------RMGMVITD-GRSQ--------A---------GR-----TTV----L------D-
---------------ASN------------Y-------------A-R--DNGFTM-YAVG
VGN-------A----------D----SAEMLQI-A-G-D--S------S--------RV-
-MH-V---Q---DH-S-Q--L-V------F--ETLRPQ-I-----QG
>A0A6P5AUI4_BRABE/234-415
-E---F---T--T--K-AVDLVFLIARPRSSV-----S--NS-------D-V-KKFIKSV
VSA-L-------N--V----G------Q----T-AARVAVIEYTS------LM--H----
------SHF---D-----L-P-----T--H-L-----T------N-----------A---
--QVN---------SA---I-D----RI-P---N------W-----S----T-TSY-RKT
--G---------NA-IKYVTDYL--------------------S--WR----N---GIP-
------KVLVVITD-STSN--------D---------Y--------V----T------G-
---------------PAQ------------S-------------A-K--NAGLIL-ASVG
VGN--S----I----------S----SSELRGI-A-T-N--S--S------------YR-
-YT-V---SSHTDI-V-G--L-MAV----R--DQLHRR-------LD
>C3ZZV3_BRAFL/2241-2427
-PS--CS--S--I--T-PVDLVFLLDGSSSIT---SPN--FQ-------I-V-KDFTADV
VRT-F-------N--V----S------S----A-ATNVGLVQYSD------TI--R----
------TEF---F-----L-N-----S--F-D-----T------K-----------S---
--GVL---------NA---I-G----NI-G---Y------L-----Q----G---N-TRT
--G---------AA-IDFVRISSF--S----V-P--A------G--NR----G---NQP-
------DYLIVVTD-GLSQ--------D---------D--------V----V------V-
---------------PAQ------------T-------------A-R--NDGISI-FAVG
IGS--E----I----------D----FATLLNI-A-G-S--P--N------------RI-
-LQ-I---N---DF-A-G--L-ANA----Q--EQLTDI-V-----CN
>A0A6P4ZVT6_BRABE/128-298
-E----------P--C-TIELVFLLDGSWSIG---PIN--FE-------E-M-KEYIRDV
IAC-L-------D--------------S----T-NTKVSVIRYDE------KP--M----
------TYI---T-----L-G-----G--Y-T-----S------I-----------T---
--HLQ---------YL---I-M----YV-S---F------Q-----G----S---L-TKT
--G---------HA-IRYMATVV--------------------P--FD----S---SVH-
------KAAVVVTD-GRSQ--------A---------DVHGKKQDGY----A------E-
---------------SAS------------E-------------A-R--NAGIEL-FCIA
AGI--DVF--I----------N----YDELNII-T-D-N--P--A------------RV-
-VY-W---K------------------------------Q-----MD
>A0A6P5AJ29_BRABE/480-652
-TP--P------N--W-DITLIILVDGSSSVG---RDA--FQ-------L-A-KAYISHL
IEC-L-------G---------------------YINVGLVYCKC------EP--N----
------TSI---S-----L-G-----E--Y-D-----N------I-----------P---
--DLT---------TA---V-E----EV-E---F------Y-----P----S---T-TRV
--G---------HC-IHYTQCTT--------------------Y--WQ----D---DVP-
------SVILVFSD-GQIFGSYGWGYYD---------D--------V----A------F-
---------------FVQ------------K-------------A-M--NAGITI-YAAT
IGR--SFF--W----------D----WWGLLVI-T-G-GD-D--S------------RV-
-VD-T---T---K--E-D----------------------------P
>A0A6P4ZJS4_BRABE/973-1162
-PC--L-N-R--S--V-EFDLVFLVDKSSSVG---PAN--FQ-------L-V-KEFMYDF
TNT-F-------S--V----G------L----A-DTRVGSVQFAD------TQ--T----
------KDF---D-----M-D-----S--F-S-----T------K-----------E---
--QTL---------AG---I-Q----NI-V---Y------TDS--QV----G---G-VVT
--G---------AA-IDYVRQNSY--T----R-A--N------G--DR----T---SVP-
------DLLVVVTS-SAST--------D---------D--------V----A------A-
---------------AQV------------T-------------A-E--KEGITI-YTVG
VTN--S----V----------S----FAELTST-A-G-S--L--S------------RV-
-LR-V---S---DF-S-E--L-NTV----R--QPLHET-I-----CQ
>C3Z563_BRAFL/538-605
------------------------------------------------------------
------------------------------------------------------------
------------------------------------------------------------
------------------------------------------------------------
------------------------------------------------------------
------------------N--------M-GG------D--------P----S------A-
---------------EAQ------------K-------------L-R-EDEDVEV-FCIG
VGK--N----I----------V----KSQLQKI-A-S-D--P--P--RE--------HF-
-FV-L---K---DY-L-T--L-EWL----V--SNMT-S-N-----SI
>C3ZZV2_BRAFL/1293-1480
-TA--CLN-H--T--I-ALDLIFLLDGSGSIT---APN--FE-------L-V-KSFTYSV
SRN-F-------D--V----S------P----N-ATRIGVAQYSD------TN--S----
------LEF---N-----L-N-----R--Y-S-----T------K-----------D---
--EVL---------NA---V-N----GI-S---Y------Q-----G----G---G-TYT
--G---------AA-LDFVRQTMM--V----E-S--A------G--DR----T---MSP-
------NILVVATD-GESS--------D---------D--------Q----R------T-
---------------PAE------------V-------------L-R--NAGTLV-YAVG
IGA--G----V----------S----STTLLDI-A-G-Y--N--S------------RV-
-LQ-A---T---DF-A-S--L-EVI----G--RELQEF-I-----CN
>A0A6P4Y0D1_BRABE/651-830
-PD--C------N--V-PVDLVFVVDGSGSVG---ASE--FE-------K-V-KTFMKNV
VSQ-F-------P--I----S------A----T-DTKVGVIQYSS------TV--Q----
------EEF---S-----L-N-----A--H-Y-----T------K-----------A---
--AVL---------NA---I-D----NI-V---Y------M-----G----G---G-TLT
--G---------AA-ITYMKDFS--------------------Q--FR----P---NVQ-
------KIAIVVTD-GQSS--------D---------D--------V----A------A-
---------------PSQ------------A-------------A-Q--NLGITM-YAIG
VGG--N----V----------D----QAELNQI-A-S-T--S--Q------------YV-
-TT-V---A---DF-D-A--L-DAQ----M--DAITAT-V-----CT
>A0A6P4YB36_BRABE/194-374
-PE--C------Q--V-EMDLIFLLDGSASVG---HLN--FE-------K-E-KKFCRQL
VSD-F-------D--I----G------P----N-KTRVATIQYSI------EQ--Q----
------DEF---W-----F-D-----L----P-----D------V-----------H---
--TLR---------NA---L-G----QI-V---Y------M-----D----G-P-G-TET
--G---------KA-IMYMASR-F--P-------------------QR----E---GAK-
------KIAIVITD-GKNN--------P---------ESR----VSV----R------M-
---------------AAD------------R-------------A-R--EDGITL-YAVG
VGT-------EV---------D----LRELTDL-A-G-D--P------T--------RV-
-YN-V---E---DF-Q-S--L-SAF----A--EQ---G-P-----LQ
>C3ZZV3_BRAFL/1372-1557
-----CYN-R--N--I-ELDLVFLLDGSGSVT---TAN--FD-------I-V-KEFTRRL
ANN-F-------D--I----S------L----A-DTRVGVVQYSD------SP--T----
------LEF---N-----L-N-----S--F-N-----T------N-----------E---
--LVD---------LA---I-R----NI-Q---Y------Q-----Q----G---G-TNT
--G---------QA-IDFVRVNSF--S----A-N--N------G--DR----S---DVP-
------NVMIVVTD-GQSS--------D---------D--------V----V------G-
---------------PAQ------------T-------------A-R--NAGISM-YAVG
IGN--G----V----------D----TNELLQI-A-G-Q--V--D------------RV-
-VQ-S---A---DF-S-T--L-FSV----G--ENLQEL-V-----CD
>C3ZZV3_BRAFL/2500-2686
-PS--CS--S--I--T-PVDLVFLLDGSSSIT---SPN--FQ-------I-V-KDFTADV
VRT-F-------N--V----S------S----A-ATNVGLVQYSD------TI--R----
------TEF---F-----L-N-----S--F-D-----T------K-----------S---
--EVL---------NA---I-G----NI-G---Y------L-----Q----G---N-TRT
--G---------AA-IDFVRISSF--S----V-P--A------G--NR----G---NQP-
------DYLIVVTD-GLSQ--------D---------E--------V----L------G-
---------------PAQ------------T-------------A-R--FEGINI-FAVG
IGN--E----I----------D----FTTLLHI-A-G-S--P--N------------RV-
-LQ-I---N---DF-A-G--L-ASA----T--GQLTDI-V-----CN
>C3ZCZ4_BRAFL/1-151
-------------------DIVYVVEGSDAMG---DTN--FA-------R-V-KEWIKKA
ASD-S-------L--V----S------P----Q-KQRVSVVQFSD------SP--R----
------QEI---Q-----F-G-----Q--Y-K-----D------I-----------D---
--SLS---------SA---I-D----AL-A---F------V-----G----G---G-SKV
--G---------AA-ISSIMDTTF--S----V-R--N------G--AR----T---NAP-
------RVAVFILA-SSSE--------D---------A--------I----S------S-
---------------AAR------------S-------------A-Q--TAGILM-YAFS
VGN--F----T----------N----KTQLEDI-A-------------------------
----------------------------------------------S
>A0A6P4XQG9_BRABE/1-101
------------------------------------------------------------
------------------------------------------------------------
------------------------------------------------------------
---------------------------------------------------M---G-TLT
--G---------RA-LTQVHQ-DF--T----T-A--N------G--AR----A---GVQ-
------KVIILITD-GQAS--------D---------I--------V----H------L-
---------------PSE------------N-------------I-R--KQGVLI-SAVG
VAN-------Y----------N----LQQLNDI-A-S-G--G--K------------FV-
-AT-V---E---QF-D-A--M-DSI----R--DKVLDA-V-----CQ
>C3ZU84_BRAFL/394-581
-S----------V--C-AIDIVLALDLSSSIP---QDQ--FE-------L-A-RDFMVAF
VDC-E-------V--F----Q------E----K-DIRIAVLNYTC------EA--D----
------TYF---D-----L-A-----P--I-A-----Y------G---------------
---MS---------YE---I-G----QL-M-R-G------D-----G----G---I-TRT
--G---------HA-INHMRLTS--------------------K--FG----A---DAH-
------HTAVILTD-GQTE--------D---------D--------Q----Q------A-
---------------AAA------------D-------------A-R--NAGIEL-YAVE
FGY--L----V----------N----GMALATM-T-G-D--PSGS------------RV-
-FD-T---S---QA-C-D--A-AQ-------------K-I-----VA
>A0A6P4YY88_BRABE/847-1029
-PT--C------D--R-AMDLFFVLDGSGSVS---SAD--FS-------R-M-KTFAADV
VNT-F-------S--I----S------P----T-TTRIGAVQYSS------SP--R----
------MHF---N-----L-G-----D--Y-I-----D------K-----------W---
--STV---------NA---I-N----NI-G---K------L-----G----G---G-TQT
--G---------AA-MEFTRTNAA--W----R---------------A----S---PVP-
------KVMIVVTD-GQSG--------D---------N--------V----Q------T-
---------------PAQ------------A-------------L-T--ADGVSV-YAIG
VGS-------Y----------D----RTELEQI-A-N-DPNP--G------------KV-
-IG-L---N---DF-N-A--L-TQQ----I--GQIAAV-V-----CH
>C3XVC2_BRAFL/188-371
-VE--F---T--T--Q-AVDLVFLIARPRSSV-----S--NA-------D-V-KTFLKSV
VAA-L-------N--V----S------Q----T-AARVAVIEYTS------VM--H----
------SHF---D-----L-P-----T--H-L-----T------N-----------A---
--QVT---------SA---I-N----SI-P---A------W-----G----S-TSY-RKT
--G---------SA-IKYLTDYL--------------------S--WR----D---GIP-
------KVLVVITD-ATSN--------D---------Y--------V----S------G-
---------------PAQ------------S-------------A-K--NAGLIL-SSVG
VGT--S----I----------S----STELNTI-A-T-N--S--S------------YR-
-YT-V---SSYTDI-V-G--L-MGV----R--DQLHSR-M-----DA
>C3ZZV2_BRAFL/743-929
-S---CQG-R--D--V-PLDIVFLLDGSGSVG---SAN--FD-------L-V-KDFTRTL
ARN-F-------D--I----A------A----N-MTQIGVVQYSD------TV--N----
------REF---G-----L-G-----D--F-H-----N------R-----------Q---
--DVL---------NA---I-S----AV-S---Y------Q-----Q----G---G-TLT
--G---------AA-IDFVRQTSF--T----T-G--D------G--DR----P---DVP-
------NMLIVVTD-GVSG--------D---------S--------V----Q------G-
---------------PAD------------A-------------A-R--REGITT-FGVG
IGN--G----I----------D----FGTLLEI-A-G-D--S--A------------RV-
-LQ-A---D---DF-G-A--L-ATV----A--QRLQEV-V-----CD
>C3YBZ5_BRAFL/169-357
-SE--C---K--I--P-GMDMVFVLDGSGSVG---ADN--FE-------T-V-KDFVVSV
VDG-F-------E--I----G------Q----S-RTRIGVVQYSD------EV--Q----
------NEF---N-----L-T-----E--Y-G-----N------K-----------A---
--DVQ---------SA---I-S----NI-T---Y------L-----Q----G---R-TYT
--G---------AA-LRYMTDVSF--S----E-E--A------G--ARP-PYQ---AIP-
------KVGIVVTD-GEAT--------D---------N--------V----Q------G-
---------------PAS------------S-------------A-H--EAGVNV-FAIG
IGG-------Y----------D----VRELRQI-A-T-D--P--D--AT--------HV-
-FA-V---D---NF-A-A--T-DYI----K--DALEGR-------TC
>A0A6P4YS65_BRABE/69-253
-PV--C------S--V-RVDLVFVLDGTGSVG---ADN--FE-------R-M-KTFVQKM
ISD-F-------E--I----G------S----E-ATRIGVVVYSH------RA--E----
------LAI---S-----L-D-----A--F-E-----D------G-----------G---
--ALQ---------DA---V-A----AI-A---Y------P-----G----G---Y-TRT
--G---------AA-IDYTTTSAF--S----T-R--N------G--AR----E---GVV-
------RVAIILTD-GISY--------D---------D--------P----S------E-
---------------PAQ------------S-------------M-R--KAAIIT-YAVG
IGS--N----L----------D----RDQLDVI-A-G-V--P--E------------NL-
-MM-L---D---NF-S-M--L-DNL----R--TTLPGR-V-----CA
>C3ZZV2_BRAFL/2119-2304
-AL--N------A--Q-TFDLVFLLDGSGSVG---ASS--FD-------L-M-KSFTNRI
TTN-F-------D--V----S------P----T-STRVGVVQYSS------QGSVA----
------TEF---R-----L-D-----S--Y-S-----N------K-----------D---
--DVI---------AA---V-N----GI-V---Y------Q-----N----G---N-TYT
--G---------EA-LNYVRQNSF--A----V-A--N------G--GR----A---DVA-
------NILVVITD-GQSV--------D---------D--------V----T------G-
---------------PAQ------------D-------------L-L--REGVTV-YALG
IGD--G----I----------Q----YSTLEAI-A-Q-D--Q--S------------RV-
-LQ-A---N---TF-T-N--L-SNT----A--QALQE--S-----LG
>C3ZN53_BRAFL/1-159
-----------------PVDLVFLMDSSESFR---TYG--FE-------E-E-KTFVQTV
VNY-F-------T--L----G------E----N-DTRVGVVTFSD------RD--RQ---
-----NTRV---T-----L-N-----E--H-Y-----T------R-----------V---
--ELL---------TE---I-R----DI-P---Y------D-----R----G---H-TYT
--G---------LG-LDHVRNNSF--L----E-V--N------G--RR----N---NTL-
------DFLIVITD-DESE--------D---------D--------I----V------R-
---------------PAQ------------L-------------I-R--QMGITV-FVVG
VGQ--E----S-DI-------S----QPTLETI-A-G-D---------------------
----------------------------------------------P
>C3YFR4_BRAFL/36-131
-QS--C------R--G-AFDMYFVLDRSASVT---PKN--FR-------EET-VDFVEKI
VNS-F-------H--S----------------P-KVRFSFITFSD------DA--S----
------VVM---E-----L-S-----N----------D------P-----------D---
--VIK---------HG---L-S----HL-R---Q----IDT-----Y----G---G-TFM
--S---------HG-LRK------------------------------------------
------------------------------------------------------------
------------------------------------------------------------
------------------------------------------------------------
-----------------------------------A---D-----KS
>A0A6P4ZJS4_BRABE/4698-4881
-DE--L---S--F--G-GWDLVFLLDGSGSVG---SVN--FI-------N-V-KNFTKLI
TDL-F-------P--V----G------E----N-ATKVGLVQFSD------TI--Q----
------KEF---D-----L-R-----D--Y-E-----T------K-----------E---
--EVL---------SA---I-D----NI-S---Y------L-----G----G---G-TYT
--G---------NA-IDYVRQVSF--N----T-I--N------G--NR----G---GRP-
------DTLIVLTD-GESF--------D---------P--------V----T------F-
---------------ASQ------------S-------------A-R--DQGITI-FAIG
VGS--G----V----------D----YATLEEI-A-G-D--P--Q------------KV-
-QQ-V---T---DF-A-D--L-TSV----N----VINY-L-----EE
>A0A6P4Z7U6_BRABE/18-201
-TT--C------P--H-PVDLVFLVDSSESFR---TSG--FD-------D-A-KLFLQNV
VNY-F-------T--L----G------E----N-DTRVGVVTFSN------AD--KQ---
-----VTWV---R-----L-N-----E--N-Y-----T------R-----------V---
--ELL---------EE---I-G----NI-P---Y------D-----R----G---S-TYT
--G---------LG-LDYVRNNSF--L----E-V--N------G--RR----S---STL-
------DFLVVLTD-DVPE--------D---------D--------V----I------V-
---------------PAQ------------L-------------I-R--DMGITV-FVVG
VGE--E----S-DI-------S----QATLETI-A-G-D--P--S------------RV-
-FR-L---T---DH-G-E--L-AE---------SV--R-A-----RA
>C3YQB6_BRAFL/6-96
-LV--C------R--T-PLDIILLLDGSGSVG---AYN--FE-------K-V-KQFSQKL
VET-F-------D--I----G------P----S-GTQIGVIQYST------RV--R----
------QEF---S-----M-N-----S--F-Q-----S------K-----------E---
--TLS---------NA---V-D----DI-A---Y------M-----R----G---G-TLT
--G---------RA-I--------------------------------------------
------------------------------------------------------------
------------------------------------------------------------
------------------------------------------------------------
-----------------------------------------------
>C3ZN39_BRAFL/1-101
-------------------DLFFVLDGSGSVS---GTN--FD-------K-V-KQFTKNV
ANA-F-------N--I----S------A----S-ATRVGVVQYSD------SN--T----
------LEF---N-----L-D-----D--H-A-----D------K-----------P---
--STL---------VA---I-D----RI-L---Y------H-----G----G---G-TNT
--G---------SA-LEFARVNAA--W----R---------------G----E---SVP-
------K-----------------------------------------------------
------------------------------------------------------------
------------------------------------------------------------
----------------------------------------------V
>C3YGY2_BRAFL/108-173
------------------------------------------------------------
------------------------------------------------------------
------------------------------------------------------------
------------------------------------------------------------
------------------------------------------------------------
------------TQ-ATT--------MD---------D--------Y----T------A-
---------------QAD------------A-------------A-R--AAGIQL-YAVS
VGD--F----V----------D----SAALDSI-A-G-G--S--D------------HV-
-FS-S---N---NP-C-N--L-AD---------RVLAD-L-----CN
>C3Z860_BRAFL/1-103
-----------------VADIVFIVDGTGSVG---LDN--FE-------R-M-KTFIRQL
FAY-L-------E--I----G------E----N-AVRVSIVQYAA------QA--R----
------TEF---F-----L-D-----Q--Y-Y-----D------L-----------Q---
--EAQ---------DA---V-D----GI-D---Y------M-----S----G---Y-TLT
--G---------KA-IDFATNLHF--D----L-R--K------G--AR----A-------
------------------------------------------------------------
------------------------------------------------------------
------------------------------------------------------------
----------------------------------------------D
>C3Z863_BRAFL/227-286
-SP--C------S--A-VADIVFIVDGTGSVG---LEN--FE-------R-M-KTFTRQL
FAY-L-------D--I----G------E----N-AVRVSIVQYAA------QA--R----
------TEF---------------------------------------------------
------------------------------------------------------------
------------------------------------------------------------
------------------------------------------------------------
------------------------------------------------------------
------------------------------------------------------------
-----------------------------------------------
>A0A6P4YS65_BRABE/879-1062
-PP--C------S--A-VADIVFVVDGTGSVG---LEN--FE-------R-M-KTFISQL
LAF-L-------D--I----G------E----N-AVRVSIVQYAV------QA--R----
------TEF---F-----L-D-----Q--Y-F-----D------L-----------Q---
--ALQ---------DA---V-E----AI-Q---Y------M-----G----G---Y-TKT
--G---------NA-IDFATNVHF--D----V-R--N------G--AR----A---TVT-
------KIVVVITD-GISQ--------D---------D--------V----Q------R-
---------------PAR------------R-------------M-H--QAGIVT-IAVG
VGS--N----L----------D----SDQLLAI-A-G-D--P--N------------TL-
-LS-L---D---DF-D-R--L-QDL----T--TTLPS--M-----LC
>U3LM66_BRABE/192-372
-PE--C------Q--V-EMDLIFLLDGSASVG---HLN--FE-------K-E-KKFCRQL
VSD-F-------D--I----G------P----N-KTRVATIQYSI------EQ--Q----
------DEF---R-----F-D-----L----P-----D------V-----------H---
--TLR---------NA---L-G----QI-V---Y------M-----D----G-P-G-TET
--G---------KA-IMYMASR-F--P-------------------QR----E---GAK-
------KIAIVITD-GKNN--------P---------ESR----VSV----R------M-
---------------AAD------------Y-------------A-R--EDGITL-YAVG
VGT-------EV---------D----IRELTDL-A-G-D--P------T--------RV-
-YN-V---E---DF-Q-S--L-SAF----A--EQ---G-P-----LQ
>A0A6P4ZY07_BRABE/38-231
-PT--P------N--R-AIDIIFALDRSGSVG---SYN--YN-------R-I-IEFVKAV
LSH-F-------S--V----S------P----S-TTRVAVVSFGT------DA--R----
------VEF---D-----L-L-----R--S-T-----S------N-----------DNNK
CELFR---------NY---I-P----RI-K---Y------T-----G----G---W-TNT
--K---------GA-LDIALTLLK---------K--S------G--VR----S---YST-
------KVVFTITD-GYWN--------R-GG------D--------P----S------S-
---------------VVR------------T-------------L-Q--SRGVIM-YAFG
IGA--WG---I----------N----SNRLSAL-G-N-K--D--SRGHK--------YV-
-YL-C---L---DF-N-I--L-SQV----A--KRLRG--D-----LH
>C3XQB0_BRAFL/1-73
------------------------------------------------------------
------------------------------------------------------------
------------------------------------------------------------
------------------------------------------------------------
------------------------------------------------------------
--------MIVVTD-GKSG--------D---------S--------V----A------S-
---------------SAN------------D-------------L-A--SQGVDV-YAIG
VGN-------Y----------D----ATQLLEI-A-A-GN-Q--N------------NV-
-IE-L---T---DF-N-A--L-SAE----I--NQIAQT-V-----CA
>C3YQB1_BRAFL/1-179
-----------------PLDVIFLLDGSGSVG---VVN--FE-------K-V-KQFTLKT
VIG-F-------D--I----G------P----T-ATQVGIIQYST------RP--R----
------QEF---S-----M-N-----S--F-Q-----T------K-----------E---
--SLS---------TA---I-E----NV-N---Y------M-----A----G---G-TLT
--G---------RA-IRYVTKYGF--G----E-S--D------G--AR----P---GIP-
------KIVILVTD-GVSS--------D---------D--------I----E------Q-
---------------PAL------------E-------------A-Q--QKGISL-YAIG
VSG-------Y----------D----MDQLERI-A-S-N--N--R------------TL-
-AV-A---E---NF-N-L--L-DSL----R--NTLLTG-I-----CD
>U3LM43_BRABE/206-387
-AP--C------Y--E-TIQLFFVADGSASVG---AMN--FE-------Q-V-KKFMSDA
VDS-F-------V--I----G------P----G-HTTAAVIQYAY------DY--R----
------HEI---Y-----L-G-----Q--Y-Q-----D------S-----------V---
--SLK---------NA---I-A----CI-Q---Y------L-----D----G-G-G-TQT
--A---------AA-INAMVNAAI--Q----V---------------P----T---TGK-
------RMGMVITD-GRSQ--------A---------GR-----TSV----L------D-
---------------ASN------------Y-------------A-R--QNGFTM-YAVG
VGN-------A----------D----SAEMLQI-A-G-D--S------S--------RV-
-MH-V---Q---DH-S-Q--L-V------F--ETLRPQ-I-----QG
>C3ZZV3_BRAFL/291-476
-LV--R------N--P-EFDLIFLLDESGSIG---TDN--FK-------L-V-KSFTERM
ANN-F-------D--I----S------P----N-STRVGVVQYSN------FP--G----
------TEF---S-----L-N-----A--F-T-----D------K-----------A---
--AVL---------DA---I-S----KI-D---Y------N-----G----G---S-TFT
--G---------AA-IDFVRNNEF--T----S-V--N------G--DR----D---DVP-
------NILIVITD-GNPN--------D---------D--------V----S------G-
---------------PAI------------S-------------A-N--NAGITT-YAVG
IGS--N----V----------D----QANLVQM-TAG-R--P--G------------RV-
-LQ-A---A---DF-T-D--L-TTV----V--GTLQEN-V-----CD
>A0A6P4Z2S5_BRABE/39-221
-R----------Y--G-ETDIVFVLDTSGRVG---GYN--FG-------R-E-VTFVRNL
LNK-I-------N--V----Y------M----D-GAQVSLIRYGN------DV--D----
------VLIHQIG-----C-W-----P--G-S-----S------K-----------C---
--ELL---------PA---L-S----RV-S---Y------T-----G----G---S-SNM
--G---------AA-LQKAREL-F--E----------------S--SR----P---GAK-
------KVLVLLTD-GHSD--------G---------NE------NP----D------H-
---------------QAT------------L-------------L-K--ATGVEI-FTIG
IGS-------Y----------D----YSELQSI-A-S-P--P--Y------------AV-
-YP-Y---N---NF-N-D--F-NGL---------VLQI-R-----GG
>C3ZZV2_BRAFL/2403-2590
-TA--CQG-R--S--L-DFDLALLLDGSGSVG---ADN--FN-------L-V-KQFAKRL
VDN-F-------E--I----S------Q----T-DTKVGVVQYSS------SS--N----
------VEF---Y-----L-N-----A--F-S-----T------K-----------Q---
--AVL---------DA---I-N----AV-T---Y------Q-----Q----G---G-TNT
--G---------AA-ITYTMQEIF--A----S-A--N------G--AR----A---NYP-
------DVLIVVTD-GESS--------D---------D--------V----A------V-
---------------PAL------------S-------------A-R--NAGTLI-YAVG
VGN--G----V----------N----QATLLQI-A-G-N--A--G------------QV-
-LQ-A---A---DF-A-G--L-TTV----V--QSLQQN-L-----CD
>C3Z9E0_BRAFL/401-449
-TN--CE--T--V--C-GIDVVFVVDRSSSIQ---GHR--FD-------A-A-KQFISDF
AQC-F-------A--D----Q------S---------IG---------------------
------------------------------------------------------------
------------------------------------------------------------
------------------------------------------------------------
------------------------------------------------------------
------------------------------------------------------------
------------------------------------------------------------
---------------------------------------S-----VF
>A0A6P4ZW63_BRABE/37-193
-P----------V--C-SVDVVFVVDESSSIS---SSW--FG-------R-A-KQFIADF
FTC-F-------T--H-----------L----H-DIQIGVIPYNC------VP--R----
------TYL---P-----L-S-----T--P-T-----G------N---------------
---------------F---M-H----YL-M---Q------K-----G----G---L-SKT
--G---------VA-IRYMTDTS--------------------T--FR----A---GVP-
------RAAVVMTD-GFST--------D---------N--------F----A------A-
---------------AVA------------A-------------A-V--ADDIEL-YAVS
LQD--PGQ--V----------D----TAALGAI-A-G-S--P--D------------RV-
-FN-T----------------------------------------DI
>A0A6P4Z940_BRABE/272-445
-TT--------------CGEFIFILDRSGSMS---GSN--IK-------N-A-RETLLLF
LKS-L-------P--I----G--------------CYFNIVGFGS------SY--K----
------TLF---N-----N-S-----Q--K-Y-----D------N-----------K---
--SLK---------TACKAL-E----KM-E---A------D-----L----G---G-TEI
--L---------QP-LQFVYKQ---------------------P--AI----E---GHP-
------RQLFLLTD-GDVW--------D---------T--------Q----A------C-
---------------VSE------------V-------------A-K-HADSARC-FSVG
IGE--G----A----------S----TALVKGV-A-R-A--G--R--G---------KA-
-EF-V---S---GT-D-R--L--------Q--AKVM-R-L-----LS
>C3Y7M9_BRAFL/6-186
-PI--C------N--A-PLDLFFVLDGSGSVT---YAN--FD-------K-V-KEFTENV
VNA-F-------D--I----S------A----S-STRVGVVQYST------SN--T----
------LEF---N-----L-G-----D--H-A-----D------K-----------P---
--STL---------AA---I-D----SI-S---Y------Q-----G----G---G-TRT
--G---------SA-LEFARLNAA--W----R---------------G----G---SVP-
------KVMIVVTD-GKSG--------D---------S--------V----A------S-
---------------SAN------------D-------------L-A--SQGVDV-YAIG
VGN-------Y----------D----ATQLLEI-A-A-GN-Q--N------------NV-
-IE-L---T---DF-N-A--L-SAE----I--NQIAQT-V-----CA
>C3Y9K2_BRAFL/1-67
---------------S-KADIHVLVDGSKSVK---TRN--FP-------A-V-RQFILKL
AAG-F-------E--I----G------P----N-KARIGVYQFAK------DM--Q----
------TEF---K-----M-N-----Q--Y-N-----N------R-----------E---
------------------------------------------------------------
------------------------------------------------------------
------------------------------------------------------------
------------------------------------------------------------
------------------------------------------------------------
---------------------------------------------VC
>A0A6P4XCV1_BRABE/195-387
-AE--C------S--T-PVDLAFVMDGSASVG---PLE--FE-------K-S-KKFVRDV
VDG-F-------E--V----G------P----E-QTRVGVVQFAW------MV--Q----
------AEF---H-----L-G-----D--Y-L-----D------G-----------T---
--DLR---------NA---I-A----RI-R---Y------M-----D----G-P-G-TEI
--G---------KA-LVFTNRRLF--S----E-L--Y------G--AR----PETQGVP-
------RVVILITD-GRSS--------P-ES----QIS--------V----W------T-
---------------AAQ------------E-------------L-H--TAGVVV-YAVG
VGT--A----V----------D----EAELETA-A-S-D--S------S--------KV-
-YH-V---R---DF-D-S--L-MML----S--LQDSIQ-Q-----SV
>C3YYC8_BRAFL/74-246
-G----------S--C-GIDIVFVIDGSWSIG---PAV--FE-------R-I-KGFVRDI
VGC-L-------D--------------I----G-EIQVGVIHYDC------LP--K----
------LDI---Q-----L-G-----S--Y-T-----M------K-----------T---
--DLQ---------DA---ILT----EI-T---F------D-----G----E---V-TRT
--G---------NA-IQYMKNTI--------------------P--FR----G---YVP-
------RAAVIVTD-GRTQ--------L---------DVEGQFHDDF----A------E-
---------------SAR------------D-------------A-R--DCGIEL-YSIA
AGR--EPA--V----------D----TSELGTI-T-N-N--P--A------------RV-
-VR-L---D------------------------------Q-----DR
>A0A6P5AFB6_BRABE/42-226
-Y----------D--T-PVDLVFLVDGSDNTT---DAE--FS-------A-M-TSFVGKM
AAE-F-------K--L----G------P----D-SARVTVEQYSD------RL--M----
------SLL---D-----S-D-----N--F-T-----D------V-----------S---
--DLQ---------AA---L-R----TL-V---K------Q-----G----G---G-RAL
--A---------RSSVQSVSG----------L-V--Q------T--GR----P---NVP-
------KIIVAFST-GPDD--------S-SG------D--------IS--LA------F-
---------------AGH------------F-------------A-R--QQGVVM-YAVA
LGA--A----A----------D----RGALQGM-V-G-F--S--S---S--------QL-
-RT-V---R---NT-R-G--F-VDL----R--NRLPAR-V-----AN
>A0A6P4ZJS4_BRABE/2293-2479
-EV--CE--S--F--I-PVDMVFLLDGSGSVT---EAN--FE-------L-V-KDFTQDV
IRN-F-------N--V----S------I----S-ATRVGMVQFSD------TV--R----
------TEF---F-----L-N-----T--F-R-----T------K-----------N---
--EVL---------QA---V-D----GL-G---Y------L-----Q----G---N-TLT
--G---------AA-IDFVRTSTF--S----A-P--A------G--NR----P---DQP-
------DFLVVITD-GLSQ--------D---------N--------V----A------I-
---------------PAQ------------T-------------A-R--ENGISI-FAVG
IGS--E----V----------D----TDTLLQI-A-G-T--P--A------------RI-
-LQ-I---N---DF-A-G--L-ANA----E--EQLTDI-V-----CN
>A0A6P5A6F9_BRABE/989-1169
-PV--C------R--A-PLDIIFVLDGSDNVG---PTN--FE-------R-V-KAWVKAV
VGD-F-------A--V----G------S----N-NTQVGLLQYGT------RP--R----
------LEF---S-----L-D-----V--F-T-----S------Q-----------Q---
--EVR---------DG---I-D----GV-A---Y------L-----G----G---E-TNT
--G---------EA-LRTLISAGF--A----D-N--N------G--VR----T---TAA-
------KVAIVVTA-GRSS--------D---------D--------V----A------Q-
---------------AAR------------D-------------V-Q--RSGVLV-YAIG
VGG--Y---------------D----LSELQEI-A-S-S--S--R------------SV-
-AT-M---D---NF-L-G--L-NDL----R--TSL----L-----AS
>C3Z868_BRAFL/1-178
-------------------DIIFVLDGSGSIG---TDN--FE-------R-I-KTFVSKA
VTR-F-------N--I----G------P----T-QTQIGVIQYSN------QP--Q----
------SEI---L-----L-N-----D--H-Q-----D------A-----------A---
--SLQ---------QA---I-S----SI-N---Y------L-----Q----G---G-TNT
--G---------KA-LRYLANNAF--S----G-K--N------G--AR----A---GVS-
------KVAIVVTD-GRSS--------D---------D--------V----V------R-
---------------PAL------------N-------------A-G--KEGIVL-YAVG
IGG--S----V----------D----YQELRDI-A-S-S--D--D------------KV-
-VN-V---T---DF-S-G--L-QSV----G--NTLPDQ-V-----CQ
>C3Y2X8_BRAFL/163-307
-DG--S------T--E-VIDMLFVFDKSGSVR---EVN--FN-------D-A-KENIKDL
IEN-F-------PAPV----G------P----S-DTRVAAVSFSD------VD--KT---
-----RVEF---D-----F-N-----A--S-G-----D------R-----------D---
--SVK---------TS---L-G----NI-A---Y------E-----G----G---W-TAT
--A---------TA-LSLARDDVF--Q----S-V--A------G--SR----P---NSA-
------KILFLITD-GKSN--------R---------G--------GA--PI------P-
---------------VAD------------Q-------------L-K---GNVW------
------------------------------------------------------------
---------------------------------------------MF
>A0A6P4YNC9_BRABE/1-73
------------------------------------------------------------
------------------------------------------------------------
------------------------------------------------------------
------------------------------------------------------------
------------------------------------------------------------
--------MIVLTD-GQSG--------D---------S--------V----V------A-
---------------ASQ------------A-------------L-A--ADGVTV-FAIG
VGN-------I----------D----QSELLQI-A-N-NN-P--G------------RV-
-FG-L---A---DF-N-V--L-ARN----I--NLIVST-V-----CN
>C3ZCS4_BRAFL/507-616
-PT--C------N--A-PLDLFFVLDGSGSVT---GAN--FD-------K-V-KQFTKNV
VNA-F-------D--I----S------A----T-ATRVGVVQYSD------SN--T----
------LEF---N-----L-G-----D--H-A-----D------K-----------P---
--STL---------AA---I-D----SI-V---Y------Q-----G----G---G-TTT
--G---------SA-LEFARVNAA--W----R---------------G----G---SVP-
------KH----------------------------------------------------
------------------------------------------------------------
------------------------------------------------------------
---------------------------------------------LV
>A0A6P4ZXU6_BRABE/203-394
-TG--C---N--A--T-GLDLVFVLDGSASVG---GEN--FQ-------L-S-KDFVNTI
IQS-F-------T--I----G------P----E-LTRVGVIQYSF------SV--N----
------LEI---E-----L-K-----D--H-T-----S------A-----------A---
--PLI---------EA---V-E----DI-E---Y------D-----K----G-L-F-THT
--G---------EA-LQYITTHSF--T----V-E--N------G--AREVA-K---GVP-
------KVSILLTD-GQSG--------D-YH------D--------V----T------V-
---------------WSQ------------R-------------A-R--ELGVTV-FPVG
VTN--D----V----------D----QEELDTM-A-G-P--A--G------------KV-
-FR-V---R---RF-R-D--L-EEI----V--TDMEKS-L-----CR
>A0A6P4YDF2_BRABE/42-226
-PR--C------G--V-EMDLVLVLDDSGSVG---ADN--FN-------T-L-KEFVKRL
TTQ-F-------D--F----G------Q----G-ATRLGILQYST------DV--T----
------TVF---S-----L-N-----S--Y-D-----T------L-----------E---
--DIN---------TA---V-D----DM-I---Y------K-----G----G---G-TNT
--H---------LA-LYELVNNAF--S----V-Q--N------G--GR----P---TAS-
------KVAVVITD-GMST--------Q---------P--------I----T------R-
---------------AVQ------------D-------------V-K--AVGIIV-YTMG
VGT--G----T----------D----QSELQQL-A-S-S--P--D------------RV-
-FG-A---S---NY-D-S--L-LTM----T--GSLANR-F-----CD
>A0A6P4YS65_BRABE/1249-1435
-KCRRH------P--A-VADIVFVWTALAASG---LEN--FE-------R-M-KTFISQL
LAF-L-------D--I----G------E----N-AVRVSIVQYAV------QA--R----
------TEF---F-----L-D-----Q--Y-F-----D------L-----------Q---
--ALQ---------DA---V-E----AI-Q---Y------M-----G----G---Y-TKT
--G---------NA-IDFATNVHF--D----V-R--N------G--AR----A---TVT-
------KIVVVITD-GISQ--------D---------D--------V----Q------R-
---------------PAR------------R-------------M-R--QAGIVT-IAVG
VGS--N----L----------D----SDQLLAI-A-G-D--P--N------------TL-
-LS-L---D---DF-D-R--L-QDL----T--TTLPS--M-----LC
>A0A6P5A6F9_BRABE/1790-1971
--L--C------Q--A-PLDIILLLDGSGSVG---ANN--FE-------K-V-KQFTKKI
VET-F-------A--I----G------P----S-STQVGVIQYST------RV--R----
------QEF---S-----M-N-----S--F-Q-----T------K-----------E---
--SLS---------SA---I-D----DI-T---Y------M-----R----G---G-TLT
--G---------RA-IRYVRRYGF--A----R-S--D------G--AR----P---GVA-
------KVLIVVTD-GLSY--------D---------A--------V----A------T-
---------------PAY------------K-------------A-R--QNGILV-YAIG
VSG-------Y----------D----LPQLEQI-A-S-N--N--R------------TL-
-AV-V---D---NF-N-L--L-DSL----R--NTLLTG-------VC
>C3YQB2_BRAFL/1-183
-TL--C------R--N-PLDIIFLLDGSGSVG---ASN--FE-------K-V-KQFTKKT
ISG-F-------D--I----S------P----S-GTQVGVIQYST------RT--R----
------QEF---S-----M-N-----S--F-L-----T------K-----------E---
--TLS---------SA---I-D----EV-Q---Y------M-----R----G---G-TLT
--G---------KA-IRYVTKYGF--G----K-S--D------G--AR----P---GVP-
------KVVIVVTD-GVSY--------D---------A--------V----A------A-
---------------PAL------------E-------------A-Q--QKGITV-YAIG
VSG-------Y----------D----ADQLEQI-A-S-N--N--N------------TL-
-AF-V---D---NF-N-L--L-DNL----R--NTLLTG-------VC
>A0A6P4YDA0_BRABE/823-907
-N----------G--P-GWDLVFLLDSSDSVG---MPG--FL-------K-V-RNVTEKI
VER-L-------P--L----R------N----N-ETHIGLAQYSD------QT--K----
------QES---L-----L-K-----N--Y-Q-----N------K-----------N---
--ATL---------EK---I-Q----GI-M---P------L-----A----G---A-T--
------------------------------------------------------------
------------------------------------------------------------
------------------------------------------------------------
------------------------------------------------------------
---------------------------------------------SF
>C3ZZV2_BRAFL/128-311
-PL--C---S--G--F-ALDLVFLVDGSSSVG---SDN--FE-------T-I-KVFLEAI
TAG-F-------E--V----S------S----S-QTRVGVVQYST------GI--N----
------TEF---D-----L-N-----S--F-A-----T------E-----------A---
--EVI---------NA---I-R----GL-S---H------Q-----R----G---S-TFT
--G---------AG-ITFTRLESF--T----G-A--S------G--DR----P---DAP-
------NVLIVITD-GISA--------D---------S--------V----D------A-
---------------PAE------------A-------------A-R--ADNITT-YSIG
IGD--E----I----------N----YLTLLSI-A-G-M--R--E------------RV-
-LN-V---T---TF-G-D--L-NDL----D--EVLL---Q-----IL
>C3XXJ2_BRAFL/934-1119
-AA--C------D--S-AADVIFSIDVSGSVS---G-Q--FD-------T-V-RNFIRGV
VNC-L-------T--I----G------G----S-HARVGVIKFAG------SN-AN----
------RQI---S-----L-T-----D--Y-N-----N------K-----------N---
--DLL---------VR---I-R----NL-D---R------S-----L----G---S-AVG
-SV---------AG-LSVMR-NEF--S---------T------S--GR----P---TAR-
------KIGIVLTD-GRDT--------SSSD------A--------V----I------P-
---------------DAE------------T-------------L-R--NEGTTI-FSVG
VAN-------A----------R----RETLENM-A-S-R--P--V--NE--------NV-
-F--T---A---TF-A-S--L-QTI----V--DSLRPK-I-----WC
>A0A6P4YJW9_BRABE/18-197
-TT--C------P--Y-PVDLVFLLDSSESFR---TLG--FE-------D-A-KTFVQNV
VNY-F-------T--L----G------E----N-DKRVGVVTYSN------ED--EQ---
-----VTRI---K-----L-N-----N--N-Y-----T------R-----------V---
--ELF---------NE---I-R----NI-P---Y------D-----R----G---H-TFT
--G---------LG-LDHVRNYSF--L----E-E--N------G--RR----N---STL-
------DFLILLTD-DESE--------D---------D--------V----S------G-
---------------PAQ------------L-------------L-R--DMGVFV-FAVG
VGE--E----S-DV-------S----QATLVTI-A-G-D--P--R------------RV-
-FR-L---T---DH-D-F--L-E----------------Q-----DA
>A0A6P4ZJS4_BRABE/3877-4062
-AN--F---P--Y--G-GLDLVFLLDGSGSVG---TTN--FE-------L-V-KDFTAEV
VLN-F-------N--I----S------S----D-TTNVGVVQYSD------TV--R----
------NEF---F-----L-S-----S--Y-D-----T------K-----------L---
--PLI---------DA---I-N----QI-N---Y------L-----T----G---G-TLT
--G---------FA-IDYVRQSSF--S----L-P--A------G--AR----P---TFP-
------DVLVVLTD-GLSQ--------D---------N--------V----V------S-
---------------SAA------------A-------------A-R--SQGITI-FAVG
VGS--E----V----------D----FTTLLQI-S-G-Y--P--S------------RI-
-LQ-V---Q---DF-A-T--L-VTE----G--RRLPEI-I-----CQ
>A0A6P4YFC9_BRABE/1100-1283
-VA--C------D--S-AADIIFSIDVSGSVS---DPD--RA-------M-V-MAFIRDV
IDS-V-------T--I----G------G----S-YARVGLIKFEY------SN-AE----
------TYI---S-----L----------T-G-----S------K-----------P---
--TLV---------SM---I-S----TM-F---D------S-----H----G---S-RVP
-SV---------AG-LSVMR-NEF--S---------T------S--GR----P---TAR-
------KIGIVLTD-GEDS--------F-SG------D--------V----V------S-
---------------DSE------------A-------------L-R--NDGTTI-FCVG
IAN-------A----------L----RQTLNNM-A-S-R--P--V--NQ--------HV-
-F--E---A---SF-S-N--L-LTI----V--DTIRP--K-----VW
>C3YYC6_BRAFL/292-468
-Q---E---------V-DKRMVLVLDSSGSMR---GER--IQ-------K-L-NQVAQHF
IRN------------T----V------A----D-GSWLGIVDFST------RA--T----
------TAH---A-----L-I-----Q--V-S-----D------D-----------S---
--ARD---------QL---A-A----AV-P-N-S------T-----L----G---W-TCI
--G---------CG-LLEGIQVLE--A---------N---------GR----N---AAG-
------GILLVISD-GEEN--------Q-HP------N--------I----T------E-
---------------AMP------------T-------------V-L--DKGVIV-DTIA
YSD--A----A---------------DANLESL-A-A-R--T--G--GM--------AF-
-FYPE---G---DNST-A--L-ND-------------A-F-----TA
>C3YP68_BRAFL/470-651
-EP--C------H--L-TPDLFFVLDGSGSVS---VSD--FE-------T-V-KQFVVAV
VSA-F-------T--I----G------L----A-ETRVGVLQYST------SS--T----
------LAC---N-----L-G-----D--H-P-----D------E-----------A---
--SFV---------SA---I-N----TM-T---Y------Q-----K---GG---S-TYT
--G---------AA-LEFARQNAA--W----R---------------P----A---PVS-
------RIMIVLTD-GQSH--------D---------S--------V----V------A-
---------------AAQ------------A-------------L-A--ADQVTV-FAIG
VGS-------F----------D----HSELLEI-T-S-NK-L--G------------HV-
-FE-L---D---DF-N-A--M-AQN----I--TQIVRA-V-----CK
>A0A6P4ZBR4_BRABE/1-159
------------M--R-GWDLLLLVDGSREA------A--FS-------Q-N-KAFARDL
VDR-L-------P--I----T------D---QQ-ATNIGLVQFSD------TT--R----
------QEF---H-----L-N-----R--Y-S-----S------K-----------Q---
--SVL---------AA---I-D----NM-R---Q------T-----S----G---G-SFV
--G---------SA-IDYARLISF--T----A-E--N------G--NR----A---NVP-
------DGMVVVTD-GRTD--------D---------A--------V----D------D-
---------------FST------------A-------------A-R--HQGITI-FAVG
IGD--M----V----------N----RQTLGTI-T-R-D--P--D------------N--
---------------------------------------------VL
>C3ZZV3_BRAFL/829-1018
-PC--L-N-R--S--V-EFDLVFLVDKSSSVG---PAN--FE-------L-V-KEFMYDF
TNT-F-------S--V----G------L----S-DTRIGAVQFAD------AQ--T----
------KDF---D-----M-D-----T--F-A-----T------K-----------E---
--QTL---------AG---I-Q----NI-V---Y------TDN--QV----G---G-VAT
--G---------AA-IDFVRQNSY--T----R-G--N------G--DR----T---SVP-
------DLLVVVTS-SAST--------D---------D--------V----A------S-
---------------AQE------------T-------------A-E--KEGITI-YTVG
VTN--S----V----------S----FAELTST-A-G-S--F--S------------RV-
-LR-A---N---DF-S-D--L-SAI----R--QPLHET-I-----CQ
>C3YG96_BRAFL/65-264
-ST--P------G--Q-KVDLVFVADQSAFSEDKVSTG--FL-------F-M-INFVKEI
LSG-F-------T--V----D------S----D-HTRVSLITYST------EA--S----
------VRI---ND----L-D-----SR-Y-E-----T------K-----------C---
--AVF---------SR---L-DEVRVEV-P---Q------H-----R----G---L-TAT
--T---------DA-LRQAKQVLL-------------------E--SR----S---DAK-
------KAVILITD-SYST--------I---------G--------V----P------P-
---------------AVA------------SAEIRSLRWAGWDSS-L--GPQLQV-FAVG
VNG-------A----------D----EAELESV-A-S-S--S--P---T--------NV-
-FN-I---D---SF-S-T--L-RQV----S--KFVH---------KV
>C3YQB3_BRAFL/1-183
-TL--C------R--N-PLDIIFLLDGSGSVG---ASN--FD-------K-V-KQFTKKA
ISG-F-------D--I----S------P----S-GTQVGVIQYST------RT--R----
------QEF---S-----L-N-----S--F-L-----T------K-----------E---
--TLS---------SA---I-D----EV-Q---Y------M-----R----G---G-TLT
--G---------KA-IRYVTKYGF--G----K-S--D------G--AR----P---GVP-
------KVVIVVTD-GVSY--------D---------A--------V----A------A-
---------------PAL------------E-------------A-Q--QKGITV-YAIG
VSG-------Y----------D----ADQLEQI-A-S-N--N--N------------TL-
-AF-V---D---NF-N-L--L-DNL----R--NTLLTG-------VC
>C3ZZV2_BRAFL/1579-1766
-AA--CSN-R--T--L-NLDVVFLLDGSGSVG---SAN--FD-------L-L-KTFTTRI
ATN-F-------D--V----S------T----N-LTRVGVVQYSD------QT--N----
------SEF---V-----L-N-----T--F-S-----T------E-----------A---
--EVL---------AA---I-A----AI-S---Y------Q-----N----G---G-TST
--G---------AA-LDYVRQNVF--I----S-A--S------G--DR----P---DAA-
------NILIVLTD-GVSS--------D---------D--------V----S------F-
---------------PAM------------A-------------A-R--NAGITI-YSVG
IGD--G----V----------D----YNTLQQI-A-G-D--P--N------------KV-
-LQ-A---T---GF-S-S--L-DDI----G--GQLEEL-V-----CD
>C3YD27_BRAFL/1-168
------------N--T-PVDLAFVIDGSASVG---PLQ--FE-------K-S-KKFVRDM
VDG-F-------N--I----G------A----A-QTRVGVVQFAW------MV--Q----
------AEF---N-----L-G-----D--Y-L-----D------G-----------T---
--DLR---------NA---I-A----RI-R---Y------M-----D----G-P-G-TEI
--G---------KA-LVFTKRRLF--S----E-L--Y------G--AR----PETQDVP-
------RIVILITD-GRSS--------P-E------------------------------
-----------------S------------Q-------------L-H--TAGVVV-YAVG
VGE--A----V----------D----EAELETA-A-S-D--S------S--------KV-
-YH-V---R---DF-D-S----------------------------L
>C3ZZV3_BRAFL/2112-2226
------------------------------------------------------------
------------------------------------------------------------
------------------------------------------------------------
---CM---------EI---I-T----TP-A---P------A-----E----R---N-TLT
--G---------AA-IDFVRTSTF--S----T-P--A------G--NR----A---GQP-
------DFLIVVTD-GLSQ--------D---------N--------V----A------V-
---------------PAQ------------T-------------A-R--NNGISI-FAVG
IGS--E----V----------D----ADTLLQI-A-G-T--P--S------------RT-
-LQ-I---N---DF-A-G--L-VNA----E--EQLASI-V-----CN
>C3ZU81_BRAFL/1167-1334
-KT--P------V--C-SLDLILVVDLSSSIS---MSA--FF-------S-I-KRFIIDL
IYC-F-------I--E----F------C----V-DVEIGIITYDC------VP--T----
------WYL---P-----V-C-----T--Y-P-----M------E-----------D---
-PTLM---------DT---V-N----CL-M---Y------T-----A---GG---E-THT
--G---------GA-LRYMADTA--------------------D--FR----D---GFP-
------RAAVVITD-GQSG--------D---------E--------Y----T------A-
---------------EAN------------A-------------A-R--AAGIGL-WGVA
AGH--PLL--L----------N----PAALVDI-A-G-G--S--D------------RV-
-FG----------------------------------T-R-----FP
>A0A6P4ZU65_BRABE/12-198
--L--A------S--G-AADIMFVLDGSSSVN---AQE--FS-------E-A-LTFISQV
VDA-F-------D--I----A------A----D-FTRVGVIQFTH------LF--V----
------EEF---P-----L-N-----A--Y-S-----D------K-----------A---
--SLQ---------QA---I-S----SI-D---Q------R-----P----G---G-TLI
--A---------PA-INYLIDTSF--T----V-A--K------G--ARPLS-E---GIP-
------RIAIFITN-GPAF--------D---------HPP----DTT----I------D-
---------------PAS------------A-------------L-Q--ASTIIP-FSIG
VGD--A----A----------Y----ADQLLAV-A-G-D--P--N------------RV-
-YH-V---G---SY-S-V--I-DNI----R--VP-----------LL
>C3Z859_BRAFL/12-196
-PL--C------S--V-QVDLVFVLDGTGSVG---ATN--FE-------R-M-KTFVQKM
ISD-F-------E--L----G------P----E-ATRIGVVVYSN------RA--S----
------LEI---S-----L-D-----A--F-E-----D------Q-----------E---
--SLQ---------DA---V-A----GI-A---Y------P-----G----G---Y-TLT
--G---------AA-IDYTTTFAF--S----T-R--N------G--AR----E---GVR-
------KVAVILTD-GVSY--------D---------D--------P----A------E-
---------------PAQ------------S-------------M-R--KAAIIT-YAVG
IGS--N----L----------D----RDQLDVI-A-G-V--P--D------------NL-
-FV-L---D---DF-S-M--L-DNL----R--TTLPTQ-V-----CD
>A0A6P4Y5F1_BRABE/43-214
-RS---------G--P-YIDIVLILDDSSSIA---PNV--FH-------N-T-LAYLVKF
NGC-R-------T--------------Y----F-ETRIGVIVSNC------AP--R----
------TEV---P-----L-G-----R--F-T-----M------G-----------D---
-EGLT---------NA---V-G----SI-Q---R------Q-----G----G---L-SRP
--G---------PT-IRYMMDTS--------------------R--FY----D---GVH-
------PVAVVLTD-GYIQ------GED---------D--------H----T------A-
---------------NAA------------A-------------A-R--AAGITM-YSVG
VGD--R----V----------D----VGALEDI-A-G-D--A--S------------RL-
-FD-D---T---KP-C-D--L-YR---------KI-----------T
>A0A6P4Z115_BRABE/20-199
-TM--C------P--H-PVDLVFLLDSSESFR---TSG--FE-------E-A-KTFVQNV
VNY-F-------T--L----G------E----D-DTRVGVVTYSN------ID--AQ---
-----VTRI---K-----L-N-----D--N-Y-----T------R-----------V---
--ELL---------TG---I-R----NI-P---Y------D-----R----G---H-TFT
--G---------LG-LDHVRNYSF--L----E-E--N------G--RR----S---NTL-
------DFLILLTD-DEPE--------D---------S--------V----S------G-
---------------PAQ------------S-------------V-R--DMGITV-FAVG
VGE--E----S-DI-------S----QATLETI-A-G-D--P--S------------RV-
-FR-L---T---DH-D-F--L-V----------------D-----DS
>C3Y4Z7_BRAFL/343-422
---------------------------------------------------I-NVTLAEL
RKK-F-------K--Q----Q------T----N-SSDKAVIAYMD------SS-------
------------------------------------------------------------
------------------------------------------------------------
---------------------------------------------------------VP-
------MAITEITR-AET-------------------A--------V----A------K-
---------------IAQ--------------------------E-E--CRTITV-QAIN
S----A----A----------D----YFDLDEI-V-------------------------
-----------------------------------MSK-D-----AI
>A0A6P4ZUK3_BRABE/114-307
------------V--T-NRDLLIIFDMSESSS----NA--FD-------I-V-KNATTEL
LSL-L-------GPQI----G------S---GM-QTQVALLAATS------SV--N----
------LHF---V-----F-N-----G--H-N-----S------L-----------A---
--DLQ---------AA---V-Q----YL-G---Y------T-----G----G---A-N-L
--G---------NA-MEVARIQMF--S----T-N--PKWY---G--LR----P---DSR-
------KELLLITD-GQPT--------G-AS------E--------V----E------S-
---------------EAQ------------Q-------------L-K--NMGVEV-FAFG
INE--NGD--I----------D----YDHLERV-A-S-S--P--G--FM--------HD-
-FR-I---T---DA-N-E--L-TEI----L------GQ-M-----RH
>C3YNJ4_BRAFL/571-738
-KT--P------V--C-SLDLILVVDLSSSIS---MSA--FF-------S-I-KRLIIDL
IYC-F-------I--E----F------C----V-DVGIGIITYDC------VL--T----
------WYL---P-----V-C-----T--Y-P-----M------E-----------N---
-PTLI---------DT---V-N----CL-M---Y------A-----A---GG---E-THT
--G---------GA-LRYMADTA--------------------D--FR----D---GFP-
------RAAVVITD-GQSD--------D---------D--------Y----T------A-
---------------EVA------------A-------------A-R--SAGIGL-WGVA
AGH--PLV--L----------N----PAALADI-A-G-G--S--D------------RV-
-FG----------------------------------T-R-----FP
>C3ZPU4_BRAFL/1-101
---------------M-RADMVFITDGSASIG---TFN--FE-------E-I-KKFMRQL
VDG-L-------T--V----S------L----T-SFRVGAMQFAY------SN--R----
------EEF---G-----L-E-----D--N-Y-----N------N-----------A---
--GVD---------AA---I-C----AI-P---Y------M-----D----G-P-G-TYT
--G---------EA-IMFAKDYMF--G----K----------------------------
------------------------------------------------------------
------------------------------------------------------------
------------------------------------------------------------
---------------------------------------V-----TT
>A0A6P4YC47_BRABE/1392-1575
-RL--N------H--G-GWDLILLLDSSTSLG---QSN--FE-------K-V-KQYAKDI
VDG-L-------P--L----S------T----E-ATRIGLVQYSD------TP--S----
------DVV---F-----L-K-----D--Y-E-----N------K-----------M---
--KIS---------EA---I-D----DL-S---Y------L-----G----G---A-TFT
--G---------EA-IDHTRTISF--A----P-S--N------G--NR----E---GVP-
------DALVVLTD-GKSS--------D---------D--------I----S------F-
---------------PSL------------S-------------T-R--QKGVNV-FVIG
VGD--D----L----------D----RETLQGI-A-G-D--P--E------------KV-
-LP-V---P---DD-D-A--L-PGA----N--TKLVN--W-----LN
>C3Y4Z7_BRAFL/626-772
-Q----------R--T-PLRFVAVIDESYSMD---DRI--GRDKLTLIQR-M-QIFAELM
AKD-F-------K-------------------D-EDQMGIVTFAN------DA--K----
------VVL---P-----M-T-----R--M-D-----SSG----R-----------D---
--SAL---------EK---I-Q----NI-S---T------R----------G---Q-TNL
--S---------DG-LLSAIS-MF--K----G-S------------SG----S---DFH-
------NGIILFTD-GQAN--------Q---------G--------I----I------D-
---------------AAE------------L-------------V-Q--EYNSKM-AGLG
E-----------------------------------------------------------
---------------------------------------G-----VC
>C3YQB8_BRAFL/1-177
-------------------DIVFVLDGSDHVG---QAN--FD-------R-V-KAWVKAV
VSG-F-------T--I----G------V----N-TTMVGVLQYSS------QP--R----
------VEF---S-----L-G-----A--F-R-----D------L-----------Q---
--DLL---------QA---I-D----GV-P---Y------M-----A----G---G-ANV
--G---------QA-LHTVRTSPL--L----L-G--N------G--TR----P---DAR-
------KVVILVSG-GPSS--------D---------D--------V----I------Q-
---------------PAL------------Q-------------L-Q--QTGAVV-YAAG
VDR-------H----------D----VSELGNI-A-S-S--A--Q------------TA-
-AS-V---G---NF-A-A--L-DDL----R--TSLLSS-V-----CT
>A0A6P4ZJS4_BRABE/4982-5171
-TA--C---T--T--KYEIDLVFLLDGSGSVG---SSD--FD-------L-M-KSFTNRM
ITN-F-------D--A----S------P----T-STRVGVVQYSS------QGSAA----
------TEF---R-----L-N-----S--Y-N-----N------K-----------N---
--DVI---------AA---V-N----AI-V---Y------Q-----N----G---N-TFT
--G---------EA-LNYVRQNSF--S----V-A--N------G--GR----A---DAA-
------NILVVITD-GESV--------D---------G--------V----T------G-
---------------PAT------------D-------------L-L--REGVTV-YAVG
IGS--G----I----------Q----TSTLVAI-A-Q-D--Q--S------------RV-
-LQ-A---N---SF-T-N--L-TNS----A--QALQES-L-----CD
>A0A6P4ZJS4_BRABE/4158-4344
-P---CLN-H--T--I-ALDLIFLLDGSGSIT---APN--FE-------L-V-KSFTYSV
SRN-F-------D--I----S------P----N-RTRIAVAQYSD------TN--S----
------LEF---N-----L-N-----R--Y-S-----R------K-----------D---
--EVL---------DA---I-N----GI-S---Y------Q-----G----G---G-TYT
--G---------SA-LDFVRQNML--V----E-S--A------G--DR----A---MSP-
------NVLIVATD-GESS--------D---------D--------Q----R------T-
---------------PAE------------V-------------L-R--NAGTLV-YAVG
IGT--G----V----------S----ATTLLDI-S-G-D--S--S------------RV-
-LQ-A---T---DF-A-S--L-DAI----G--RELQEF-I-----CD
>A0A6P5AXX2_BRABE/152-334
-VE--F---T--T--Q-ALDLVFLLARPRSSV-----S--NN-------D-V-KTFMKSV
VAA-L-------N--I----G------L----T-AARVAVIEYTS------VM--H----
------SHF---D-----L-L-----T--H-L-----N------R-----------T---
--QVN---------SA---I-D----GI-P---I------W-----R----T-TSY-RKT
--G---------NA-IKYATDYL--------------------S--WR----N---GIP-
------KVLVVITD-SNSN--------D---------Y--------V----T------G-
---------------PAQ------------S-------------A-K--DAGLIL-ASVG
VGS--S----I----------N----SSELNNI-A-T-N--S--S------------YR-
-YT-V---SSHTDI-L-G--L-MAV----R--DQLHRR-------LD
>C3ZCZ7_BRAFL/1-183
-TL--C------R--N-PLDIIFLLDGSGSVG---ASN--FV-------K-V-KQFTKKT
ISG-F-------D--I----S------P----S-GTQVGVIQYST------RT--R----
------QEF---S-----M-N-----S--F-V-----T------K-----------E---
--TLS---------AA---I-D----EV-Q---Y------M-----R----G---G-TLT
--G---------KA-IRYVTKYGF--G----K-S--D------G--AR----P---GVP-
------KVVIVVTD-GVSY--------D---------A--------V----A------A-
---------------PAL------------E-------------A-Q--QKGITV-YAIG
VSG-------Y----------D----ADQLEQI-A-S-N--N--N------------TL-
-AF-V---D---NF-N-L--L-DNL----R--NTLLTG-------VC
>C3YGY7_BRAFL/100-145
-P----------A--C-SVDIVLIVDESSSMS---VSW--FD-------R-V-KQFLVDF
IGC-F-------S--F----H------H----D-V-------------------------
------------------------------------------------------------
------------------------------------------------------------
------------------------------------------------------------
------------------------------------------------------------
------------------------------------------------------------
------------------------------------------------------------
-------------------------------------W-T-----SF
>C3ZN48_BRAFL/1-86
------------------------------------------------------------
------------------------------------------------------------
------TRV---K-----L-N-----E--N-Y-----T------R-----------V---
--ELL---------TE---I-R----NI-P---Y------D-----R----G---H-TFT
--G---------LG-LDHVRNNSF--L----E-V--N------G--RR----N---DTL-
------DFLVVISD-DESE--------D---------N--------V----T------R-
---------------PAQ------------L-------------L-R--QMGITV-FVVG
------------------------------------------------------------
-----------------------------------------------
>C3ZCS4_BRAFL/698-854
-----------------------------------GLQ--WN-------P-V-KWTMYRL
LVT-L-------S-------------------V-ASAVGVIQYSS------TV--Q----
------EEF---S-----L-N-----A--H-F-----T------K-----------T---
--AVL---------NA---I-D----NI-V---Y------M-----G----G---G-TLT
--G---------AA-ITYMKDNS--------------------Q--WR----P---GVA-
------KIAIVVTD-GKSS--------D---------D--------V----G------P-
---------------PSS------------A-------------A-Q--QTGITM-HAIG
VGA--N----V----------D----QTELSQI-A-S-T--S--Q------------YV-
-TT-V---A---DY-D-A--L-DAQ----M--AQLTAS-V-----CD
>C3ZT38_BRAFL/305-478
-----------------AERVSIVLDVSGSID---MGTL-LP-------R-L-NQEASKY
IRS-----------------F------A----D-GSMVGLITFSD------TA--A----
------VDH---A-----L-T-----E--L-T-----A------D-----------S---
--HRQ---------SL---I-T----AL-P-S-S------T-----Y----G---S-TSI
--G---------AG-IQAGLSMLK--P-------------------------T---GQG-
------GTIVLMTD-GQEN--------T-AP------M--------I----Q------D-
---------------VWP------------S-------------V-L--QQKVTL-VTIA
IGE--Y----A---------------DMSLEDL-A-S-Q--T--S--GL--------SF-
-YD-T---E---DA-S-H--L-SEI----F--TAI--S-S-----QD
>C3Z863_BRAFL/1-177
-------------------DIVFIVDGTGSVG---LEN--FE-------R-M-KTFIRQL
FSY-L-------D--I----G------E----N-AVRVSIVQYAA------QA--R----
------TEF---F-----L-D-----Q--Y-Y-----D------L-----------Q---
--EAQ---------DA---V-D----DI-E---Y------M-----G----G---Y-TLT
--G---------KA-IDFATNLHF--D----L-R--K------G--AR----A---DVT-
------KIAVVITD-GRSY--------D---------D--------V----N------R-
---------------PAR------------R-------------M-R--QAGIVT-IAVG
VGN--N----L----------D----RDQLTAI-A-G-D--P--K------------TL-
-LS-L---D---GF-D-R--L-QDL----T--TSLPT--M-----LC
>A0A6P4Y7H2_BRABE/1044-1213
-IV--C---K--D--C-SFDIVFLLDRSSSIG---PYA--MY-------F-A-EKYIAYI
IMC-L-------R--------------G----L-DVEVGLISYDC------ES--R----
------WLI---S-----Q-G-----L--Y-T-----V------D-----------T---
-SGLI---------PK---V-K----AS-E---F------T-----G----G---E-SRT
--G---------HS-IYHYICTE--------------------N--SR----P---DIP-
------RVAVVLTD-GDPT--------D---------GN------LY----A------V-
---------------YSD------------E-------------A-R--ARGIEL-YTVA
ISR--NDL--F----------D----FSVLEYI-A-G-G--A--D------------RV-
-FG-R---F---SC-C------------------------------D
>A0A6P4ZJS4_BRABE/3330-3513
-N---L---P--Y--P-GADLVFLLDGSASIT---SPN--FE-------L-V-KDFAERV
SRH-F-------T--I----S------S----M-ATNVGAVQYSD------TV--R----
------SEF---F-----L-S-----S--F-D-----T------S-----------F---
--EVV---------TA---L-D----SI-S---Y------L-----R----G---G-TFT
--G---------FA-LDFVQQSAF--S----P-V--A------G--AR----D---GYP-
------DILIVVTD-GVSQ--------D---------D--------V----V------A-
---------------PAE------------S-------------A-R--KEGIAV-FAVG
IGS--G----V----------D----YATLLKI-A-G-I--D--D------------RI-
-LQ-I---N---NF-N-D--L-ALA----S--QTLPDY-------VC
>A0A6P4ZJS4_BRABE/4443-4630
-AA--CSN-R--S--L-NLDVVFLLDGSGSVG---SAN--FD-------L-L-KAFTTRI
AAN-F-------D--V----S------S----N-LTRIGVVQYSD------QT--N----
------NEF---V-----L-N-----T--F-S-----T------E-----------A---
--EVL---------AA---I-A----AI-G---Y------Q-----S----G---S-TST
--G---------AA-LDHVRQNVF--I----S-A--S------G--DR----A---DAA-
------NILIVMTD-GVSS--------D---------D--------V----S------V-
---------------PAM------------T-------------A-R--DAGITI-YSVG
IGD--G----V----------D----YNTLRQI-A-G-D--P--N------------KV-
-LQ-A---T---GF-S-S--L-NEI----G--GQLEEL-I-----CD
>A0A6P4YC47_BRABE/33-222
-DQ--C------E--Q-QVDIVFLIDSSESVR---SGG--FE-------T-S-KEFVISV
AEN-F-------D--F----A------Q----D-ATRIGVVTFSN------SG--LQ---
-----VTEV---R-----L-N-----E--F-D-----N------R-----------D---
--DFV---------AA---V-R----AI-D---Y------D-----R----G---G-TYT
--G---------EA-LDYVRTNSF--I----Q-S--N------G--AR----D---DVL-
------PILVVLTD-DDPA--------D---------D--------V----A------A-
---------------PAQ------------R-------------L-R--QQGVTV-FAVG
VGH--V----L-DI-------T----DQTLLDI-A-G-D--Q--D------------RV-
-LR-V---E---DF-R-D--L-ADA----IHAQRLG-Q-S-----IC
>A0A6P4Y7C8_BRABE/152-323
-G----------S--C-GIDIVFVIDGSWSIG---PEV--FE-------R-I-KGFVREI
VGC-L-------D--------------I----G-EIQVGVIHYDC------LP--K----
------LDI---Q-----L-G-----S--Y-N-----M------K-----------T---
--DLQ---------DA---ILT----EI-S---F------D-----G----D---L-TRT
--G---------NA-IQYMKNTI--------------------P--FR----G---YVP-
------RAAVIVTD-GRTQ--------L---------DVEGQQYDDF----A------E-
---------------SAR------------A-------------A-R--DCGIEL-YSIA
AGR--KHT--V----------D----TSELRMI-T-N-N--P--A------------RV-
-VE-L---D------------------------------Q-----DR
>C3YTT0_BRAFL/108-311
-QR--N---P--A--I-KRDLLIILDDSGSIG---FDA--FQ-------K-A-KASIATV
LDY-I-------CPGI----GL----YS----P-YHQVALMTFHS------TP--T----
------KQF---D-----F-N-----D--H-G-----S------Y-----------A---
--ELK---------EA---I-L----AV-P---Y------EQ----G---GP---R-TDT
--H---------EA-LDYARTTMF--T----S-R--T------G--LR----P---GSL-
------REVLLLTD-GQPN--------E---------DD-------L---TV------Q-
---------------AAE------------R-------------L-R--NSGITV-FALG
IAD--G----V----------D----NEHLEQL-V-S-D--P--E--YK--------HI-
-FH-L---N---TF-E-D--L-ADM----V--ANVE-E-A-----YD
>C3ZG11_BRAFL/228-300
-EK--C---K--I--C-AIDTVFMLDRSSSIP---RTG--FN-------L-A-KQYIWGF
AQC-F-------T--------------D----Q-EIGVGVIAYEC------VP--R----
------TGI---K-----L-G-----I--F-T-----A------S----------NS---
-AD---------------------------------------------------------
------------------------------------------------------------
------------------------------------------------------------
------------------------------------------------------------
------------------------------------------------------------
---------------------------------------------MM
>C3ZN46_BRAFL/1-89
------------------------------------------------------------
------------------------------------------------------------
------TRV---K-----L-N-----E--N-Y-----T------R-----------V---
--ELL---------TE---I-R----DI-P---Y------D-----R----G---H-TFT
--G---------LG-LDHVRNNSF--L----E-V--N------G--GR----N---NTL-
------DFLIVLTD-DESE--------D---------D--------V----T------R-
---------------PAH------------L-------------V-R--QMGITV-FVVA
VGE---------------------------------------------------------
-----------------------------------------------
>A0A6P4YCD9_BRABE/50-230
-QS--C------R--G-AFDMYFVLDRSASVT---PKN--FR-------EET-VDFVEKI
VNS-F-------H--S----------------P-KVRFSFITFSD------DA--S----
------VVM---E-----L-S-----N----------D------P-----------D---
--VIR---------HG---L-S----HL-R---R----IDT-----Y----G---G-TFM
--S---------HG-LRKANAQIQ---------A------------LG----G---DTA-
------SIIFALTD-GKLT--------D---------E--------PQ--SF------N-
---------------EAD------------K-------------S-R--SLGATV-FAIG
VGN-------Y----------D----DGQLKYV-A-D-K--PAKD------------YV-
-YL-Q---H---DF-E-A--L-DTI----I--DVVV---N-----KS
>C3XQX7_BRAFL/38-195
-KV--C------R--M-PVDLVFLLDGSGSIG---DSN--FQ-------V-T-KNFVATT
TSD-F-------Q--I----G------P----N-NAQVGIVQYAN------WL--Y----
------EEV---S-----L-N-----Q--Y-K-----T------L-----------D---
--ELL---------PA---I-Y----NI-S---Y------W-----G----G---G-TYT
--G---------WA-IDYVVNATL--T----E-S--R------G--AR----Q---DVP-
------KVVIVVTD-GQSA--------D---------D--------V----R------Q-
---------------PAL------------R-------------A-K--QSGIIM-VAIG
VGS--I----Y----------D----GTELVEI-A-------------------------
----------------------------------------------T
>A0A6P4Z802_BRABE/159-343
-AG--C------F--T-PLDIAILLDGSDSVS---SDD--FQ-------S-E-KAFAKLF
LNE-F-------D--I----G------Q----D-NSRVTVFQYGT------EP--R----
------QEF---A-----L-D-----T--F-E-----T------D-----------G---
--DVQ---------AA---I-A----DT-E---Y------M-----G----G---S-RNL
--G---------QA-VRYMATYGF--S----S-R--N------G--AR----T---SVP-
------SVAIVITG-GASL--------D---------D--------V----A------A-
---------------AAS------------K-------------A-R--RSGIIL-YTIG
VGN--A----T----------V----PSELAAI-A-T-T--V--N------------TS-
-YT-A---A---SF-A-A--L-RDL----R--TTLADE-I-----CT
>C3YY34_BRAFL/1-187
-K----------H--Q-QLDMVFVLDGSGSIQ---AVN--FA-------K-V-KKFAVDL
SDG-L-------N--I----S------P----T-ATRVGLIEYTD------SP--T----
------VEF---K-----L-A-----D--H-T-----N------K-----------A---
--SLA---------TA---I-N----NV-S---Y------Q-----S----G---G-TQT
--G---------RA-LDAARTQMD--W----R---------------Q----P---PVPN
VCFSLLQAAIVVTD-GMSG--------D---------N--------V----Q------Q-
---------------PAK------------A-------------L-R--DNDISA-YGVG
IGP--A----I----------N----ANELNEI-A-G-GD-A--G------------HV-
-FY-I---P---NY-D-K--L-EKE----M--EKISNS-V-----CS
>C3Y507_BRAFL/99-296
--T--A------V--N-KRDLVLLLDMSGSIG---STD--FT-------S-L-KTYVAEL
LSY-I-------C--P----EN-E--MG----T-FHRVAVVTFSS------SV--V----
------LNF---N-----F-H-----E--A-T-----S------L-----------G---
--QIQ---------AS---I-H----SL-P---Y------E-----G----G---S-TRT
--A---------DA-INFVRTQVF--Q------T--G--N---Y-RDE----P---DVD-
------LEVLLITD-GHPN--------G-AG--NSPQD--------V----E------L-
---------------AAE------------A---------------L--GERANI-FALG
YGS--AYSSAS----------D----FDHLKNL-V-T-A--P--W--YK--------HI-
-FN-L---E---HV-S-D--F-ETM----L--DTLA-N-R-----PS
>A0A6P4ZJS4_BRABE/694-877
-----A------Y--P-GADLVFLLDGSTSIG---TDN--FQ-------L-V-KAFTKEV
IRN-F-------A--I----S------P----T-ETRVGLLQYSD------TT--D----
------NEF---F-----L-N-----E--F-D-----T------R-----------D---
--ELN---------TA---V-D----NI-V---Y------K-----T----G---G-TFT
--G---------FA-VEFTRQIAF--R----T-S--A------G--TR----D---NYP-
------DILIVVTD-GNSQ--------D---------V--------V----T------S-
---------------AVA------------S-------------A-I--DQGILI-YAVG
VGN--G----V----------D----FSTLLEL-TGG-V--N--S------------RV-
-LQ-A---S---DF-T-G--L-ATA----A--QTLPTV-L-----CA
>C3ZCZ6_BRAFL/232-388
-TL--C------R--N-PLDIIFLLDGSGSVG---ASN--FE-------K-V-KQFTKKA
ISG-F-------D--I----S------P----S-GTQVGVIQYST------RT--R----
------QEF---S-----M-N-----S--F-V-----T------K-----------E---
--TLS---------SA---I-D----EV-Q---Y------M-----R----G---G-TLT
--G---------KA-IRYVTKYGF--G----K-S--D------G--AR----P---GVP-
------KVVIVVTD-GVSY--------D---------A--------V----A------A-
---------------PAL------------E-------------A-Q--QKGITV-YAIG
VSG-------Y----------D----ADQLEQI-A-------------------------
----------------------------------------------S
>C3ZPU3_BRAFL/1-101
---------------M-RADMVFITDGSASIG---TFN--FE-------E-I-KKFMRQL
VDG-L-------T--V----S------L----T-SFRVGAMQFAY------EN--R----
------EEF---G-----L-E-----D--N-Y-----N------N-----------A---
--GVD---------AA---I-C----AI-P---Y------M-----D----G-P-G-TYT
--G---------EA-IMFAKDYMF--G----K----------------------------
------------------------------------------------------------
------------------------------------------------------------
------------------------------------------------------------
---------------------------------------V-----TT
>C3Y9H1_BRAFL/1288-1343
------------------------------------------------------------
------------------------------------------------------------
------------------------------------------------------------
------------------------------------------------------------
--------------------------------------------------------NNR-
------EIIILITD-GKAT--------D---------Q--------V----R------E-
---------------PAQ------------Y-------------V-K--NKGAHV-FTVG
VAK-------Y----------K----MSELKML-D-S-M---------------------
------------------------------------SD-L-----TN
>A0A6P4ZBY4_BRABE/5-187
-S---V------S--T-PLDLVFLLDGSNTVT---PQS--FW-------R-A-KAFLTSV
IGE-F-------R--L----G------P----R-HTQVSVFQYGG------VV--R----
------QEF---T-----L-N-----T--Y-Q-----D------H-----------G---
--ALA---------AG---L-A----AI-R---Q------L-----S----G---P-RLT
--G---------AA-LQYAVRNGF--S----A-P--N------G--GG----R---NVG-
------KVLVLLST-GPSS--------D---------S--------V----Q------Q-
---------------AAS------------A-------------A-A--RAGIVV-YAIG
VGP--S----A----------N----MYELQGI-A-L-S--A------S--------TV-
-YT-V---S---NF-Y-S--L-AGF----R--NELSR--R-----FY
>A0A6P4Z6N4_BRABE/1323-1491
-N----------G--P-GWDLVFLLDSSDSVG---MPG--FL-------K-V-RNVTEKI
VER-L-------P--L----R------N----N-ETHIGLAQYSD------QT--K----
------QES---L-----L-K-----N--Y-Q-----N------K-----------N---
--ATL---------EK---I-Q----GI-M---P------L-----G----G---G-TLL
--G---------EA-ITNARTVSF--S----E-E--N------G--NR----P---NIP-
------DALVVVTD-ANFR--------D---------D--------V----V------S-
---------------ASE------------A-------------A-R--KQGIHV-FAVG
VGP--N----V----------D----RNKLVEI-A-G-R--E--D------------RV-
-FI-V---P---T--------------------------T-----AM
>A0A6P4ZZY6_BRABE/43-217
-RS---------G--P-YIDIVLILDDSSSIA---PNV--FH-------N-T-LAYLVKF
NGC-R-------T--------------Y----F-ETRVGVIVSNC------AP--R----
------TEV---P-----L-G-----R--F-T-----M------G-----------D---
-EKLT---------TA---L-G----SI-Q---R------Q-----G----G---L-SRP
--G---------PT-IRYMMDTS--------------------R--FY----D---GVH-
------PVAVVLTD-GFIQ------GED---------D--------H----T------A-
---------------NAA------------A-------------A-R--AAGITM-YSVG
VGD--R----V----------D----MGALNDI-A-G-D--A--S------------RV-
-FD-D---S---DP-C-D--L-YR---------KI--T-A-----DF
>A0A6P4YUZ9_BRABE/500-679
-S----------V--CGATDVVFVIDRSSSIG---MSN--FN-------L-A-KEFVAEA
LQC-F-------N--D----R------G----V-QVGIGYILYDC------VP--E----
------KII---S-----L-G-----T--Y-T-----S------D-----------N---
-AVLP---------GI---I-L----NQ-M---Q------Y-----G----G---R-KRT
--Y---------LA-IRYMKDTS--------------------D--FR----N---GAA-
------RAAVILTN-GVQTT-------G---------D--------Q----V------A-
---------------EAD------------L-------------A-R--TAGIEL-YSVA
IGR--SNF--V----------D----SIALDDI-A-G-S--A--T------------NV-
-FD-T---S---DP-C-A--L-AN---------RI--LDL-----SC
>A0A6P4YDA0_BRABE/535-709
-DR--L---V--R--E-GWDIVFLMDSTSSV------K--FG-------S-V-KNLTRDI
ADR-L-------L--T----D------G----G-NTRVGVVQFSD------NP--A----
------AIF---D-----L-N-----T--Y-N-----T------K-----------S---
--AVI---------TA---I-N----AA-Q---R------R-----S----G---G-TFA
--G---------SA-LTYVKEVSF--S----T-A--N------G--GR----A---EWP-
------DALIVVTD-GMTF--------D---------D--------I----S------Y-
---------------ASQ------------A-------------V-R--EQGITT-FAVG
AGD--A----V----------N----RQALRVM-A-V-D--P--Y------------KV-
-RI-V---T---ND-T-Q-----------------HVE-T-----VA
>C3ZZV3_BRAFL/550-733
-----A------Y--P-GADLVFLLDGSGSIG---TDN--FQ-------L-V-KAFTKEV
IRN-F-------A--I----S------P----T-ATRVGLLQYSD------TI--D----
------NEF---F-----M-N-----E--F-N-----T------R-----------D---
--ELY---------TA---V-D----NV-V---Y------K-----T----G---G-TFT
--G---------FA-VEFTRQIAF--R----T-S--A------G--TR----D---NYP-
------DILIVVTD-GNSE--------D---------V--------V----T------S-
---------------AVA------------S-------------A-I--DQGILI-YAVG
VGS--N----V----------D----FASLLEL-TGG-V--N--S------------RV-
-LQ-V---S---DF-T-G--L-STA----A--QTLPTV-L-----CA
>A0A6P4ZXT8_BRABE/290-476
-R---G------S--A-GLDLVFALDTSSSID---TVD--FN-------R-A-IQFTRSI
INE-F-------G--V----TN----RE----G-GTQVALVTFGS------EA--Q----
------LEW---N-----L-G-----Q--L-D-----S------K-----------R---
--QVF---------RQ---L-R----QL-Q---P------E-----G----G---G-TAL
--T---------AA-LQTVLNDVL--P----V--------------SR----P---GAK-
------RALFIITD-GKSN--------V-GA------S--------P----G------V-
---------------FAR------------R-------------L-R-EEEAFEV-FAVG
VGA--N----I----------D----KNELNSV-A-S-Q--P--F--TS--------HV-
-FL-I---N---DF-S-N--F-DTL----V--NTIA-E-K-----EI
>A0A6P4ZPK5_BRABE/532-710
-TD--C------K--F-SFDLVFLVDGSTSVG---PNE--FD-------K-S-KAFLRNV
INQ-F-------Q--I----G------P----D-ATKVGVIQYSS------TV--R----
------EEF---S-----L-N-----R--Y-L-----T------K-----------Q---
--DVM---------RA---I-D----RI-P---F------L-----G----G---F-TRT
--G---------EA-ITFMKQHS--------------------Q--FR----G---NVP-
------KIAIVITD-GRAQ--------D---------D--------V----S------Y-
---------------PSQ------------M-------------A-H--GAGVIM-YAIS
VGS-------V----------N----MNELKLI-A-S-A--E--R------------YI-
-TT-V---S---DF-D-A--L-STL----T--LSLTEQ-I-----CR
>C3YP70_BRAFL/1133-1312
-EP--C------A--V-TSDLFLVLDGSGSVS---VSD--FD-------T-V-KQFVVAV
VSA-F-------T--I----G------L----A-DTRVGVLQYSD------RN--T----
------LGC---N-----L-G-----D--H-P-----D------E-----------A---
--SFV---------SS---I-N----TM-T---R------Q-----G----G---G-TST
--G---------AA-MEFARQNAA--W----R---------------P----A---PVP-
------KIMIVLTD-GKSS--------D---------S--------V----V------A-
---------------AAH------------A-------------L-A--ADQVTV-FAIG
VGS-------F----------D----HSELLEI-T-N-NK-P--S------------QV-
-FE-L---A---DF-N-V--L-AQS----I--NRIVD--G-----VC
>C3YQB3_BRAFL/219-375
-TL--C------R--N-PLDIIFLLDGSGSVG---ASN--FE-------K-V-KQFTKKT
ISG-F-------D--I----S------P----S-GTQVGVIQYST------RT--R----
------QEF---S-----M-N-----S--F-L-----T------K-----------E---
--TLS---------AA---I-D----EV-Q---Y------M-----R----G---G-TLT
--G---------KA-IRYVTKYGF--G----K-S--D------G--AR----P---GVP-
------KVVIVVTD-GVSY--------D---------A--------V----A------A-
---------------PAL------------E-------------A-Q--QKGITV-YAIG
VSG-------Y----------D----VDQLEQI-A-------------------------
----------------------------------------------S
>A0A6P4ZFE6_BRABE/806-990
-AA--C------Q--M-QADIVFVVDGSASVP---AYE--FE-------K-I-KTFLNNV
VGH-F-------D--I----G------P----G-ATQVGVVQYSS------SP--Q----
------QEF---A-----L-N-----A--H-S-----S------L-----------A---
--GLQ---------QA---I-S----NI-V---V------I-----S----R---G-TAT
--G---------SA-LTFARDQAL--T----A-A--N------G--AR----P---GVP-
------KIVVVVTD-GMSG--------D---------D--------V----V------L-
---------------PSQ------------N-------------L-H--NDGVTT-FAIG
VTE--M----I----------N----YDELSAI-A-G-S--P--D------------HV-
-ST-V---F---DF-D-A--L-DDI----M--EPLSAQ-L-----CE
>A0A6P5AGL6_BRABE/31-204
-G----------V--C-SADVVFIVDDSSSVS---GSW--FD-------L-A-KQFILHF
IHC-F-------T--------------D----Q-DIGIGVILHNG------SP--R----
------SGI---P-----L-G-----T--Y-K-----A------T-----------D---
-AGLP---------AA---I-N----LL-E---R----KAT-----G----G---P-SRI
--G---------QA-INLMTATS--------------------N--FR----D---GVP-
------KVAVILTD-GMSQ--------S---------DAAGQGMDHY----E------A-
---------------QAI------------A-------------A-R--NAGIDL-YAVG
IGG--SEL--V----------D----NDVLEAI-T-G-S--A--D------------RV-
-FG-T---Y---N--------------------------------PC
>A0A6P5AK25_BRABE/98-296
-SR--N---P--G--K-ERDLLIILDESGSIG---LEV--FN-------D-A-KEALARL
LGY-I-------CPGI----GP----SY----P-YHQIAFMTFSS------SY--T----
------EHF---D-----F-N-----D--Y-G-----T------Y-----------T---
--GVS---------NA---I-R----QV-T---Y------S-----D----G---G-TNT
--H---------NA-LDYARTTMF--A----NST--K------G--LR----P---GSL-
------KEVLLITD-GRPN--------S---------DS-------L---TE------A-
---------------AAE------------R-------------L-R--NIGVSV-FALG
IGN--V---------------I----QSHMEQL-I-S-E--P--E--YK--------HI-
-FH-L---D---SF-A-D--F-HTM----V--ESV--E-L-----VY
>A0A6P4YZQ1_BRABE/11-195
-KA--C------R-DT-NVDLVLLLDGSGSVT---ESN--FQ-------R-I-KDFAKDL
LQE-F-------N--I----NS-----E----N-GTRVGAVQYSS------VT--R----
------EEF---K-----L-N-----R--Y-N-----T------S-----------A---
--EVM---------NA---I-D----GI-S---Y------M-----R----G---G-TYT
--G---------AA-LRYLSDYSF--T----A-T--A------G--DR----A---DRA-
------NIVVLVTD-GRSY--------D---------S--------V----V------T-
---------------PSA------------T-------------L-R--NKRVQL-YAVG
VGG-------A----------E----YASLKTI-A-G-D--P--E------------YA-
-YQ-V---G---SF-A-N--I-TSL----T--SAVQE--D-----LC
>A0A6P4ZJS4_BRABE/2574-2759
-V---CS--T--I--T-PIDLVFLMDGSSSIT---SPN--FQ-------I-V-KDFTADV
VRT-F-------N--V----S------S----A-ATNVGLVQYSD------TI--R----
------TEF---F-----L-N-----S--Y-D-----T------K-----------S---
--EVL---------NA---I-G----NI-G---Y------L-----Q----G---N-TRT
--G---------AA-IDFVRISSF--S----V-P--A------G--NR----A---GQP-
------DYLIVVTD-GLSQ--------D---------E--------V----L------G-
---------------PAQ------------T-------------A-R--FEGINI-YAVG
IGN--E----I----------D----FTTLLHI-A-G-S--P--N------------RI-
-LQ-I---V---DF-D-G--L-ANA----T--GQLTDI-V-----CN
>C3XS83_BRAFL/1-167
---------------M-PVDLVFLLDGSGSIT---APN--FE-------I-T-KSFVQNT
TSD-F-------Q--I----G------T----A-HTQVGVVQYED------NP--Y----
------DEF---P-----L-N-----Q--Y-A-----T------L-----------D---
--ELL---------TA---I-R----NI-T---Y------R-----G----G---G-TQT
--G---------KA-IDHVVDNSL--T----E-S--H------G--AR----P---GVP-
------KVVIVVTD-GQSW--------D---------S--------V----V------A-
---------------PAQ------------R-------------A-N--HSGIIM-VAIG
VGS--G----Y----------D----INELMEI-A-S-S--N--D------------TL-
-GT-I---E---Y--------------------------F-----LR
>A0A6P4ZZI3_BRABE/31-202
-G----------V--C-SADIVFIVDDSSSVS---SSW--FG-------S-A-KQFILDF
LQC-F-------T--------------D----Q-DIGVGVLLFNC------VP--R----
------SGI---P-----L-G-----M--Y-T-----A------A-----------D---
-AGLP---------AA---I-N----LL-M---R------Q-----G----G---L-SRI
--G---------LA-ISFMTATS--------------------N--FR----D---GVP-
------KVAVILTD-GMSQ--------S---------DAAGQGMDHY----E------A-
---------------QAI------------A-------------A-R--NAGIDL-YAVG
IGG--SEL--V----------D----NDVLEAI-T-G-S--A--D------------RV-
-FG-T---Y---NP-C-------------------------------
>C3YGY2_BRAFL/22-114
-Q----------S--C-SADIVFVVDESSSIS---SSW--FD-------L-A-KQFMSDF
LDC-F-------V-------D------I----H-DIWVGVIPYHC------VP--R----
------TYF---S-----L-S-----Q--P-S-----D------P---------------
-S-------------I---F-D----GL-L---K------A-----G----G---L-SRI
--G---------LA-IRYTQAT--------------------------------------
------------------------------------------------------------
------------------------------------------------------------
------------------------------------------------------------
---------------------------------------T-----MD
>C3ZU81_BRAFL/386-551
-A----------V--C-AIDIVLVLDVSSSIP---QDQ--FL-------L-A-RDFMMAF
VDC-A-------A--F----Q------G----L-NIRIGVICYNC------EA--K----
------TYF---G-----L-Q-----P--I-Y-----N----------------------
--GMS---------YS---I-H----YV-M---Y------K-----G----G---E-TRT
--G---------HA-IYYMTCTS--------------------D---F----E---AKP-
------RVAVILTD-GRSG--------D---------NE------------V------A-
---------------EAE------------N-------------A-R--DMGITL-YAVR
IGD--PRF--V----------D----SAALATM-T-G-D--F--T------------RV-
-FD-T---D---QA-C---------------------E-L-----AW
>A0A6P4Y1R5_BRABE/113-285
-SH--C---E-IH--C-AIDVVFVVDASSSIQ---NNW--FN-------V-A-KQFIIEF
DQC-F-------T--------------G----Q-DIGLGVITYDC------VP--R----
------TAI---P-----L-G-----L--Y-T-----A------G-----------Y---
-GGFM---------YA---I-V----RV-P---Y------T-----G----G---L-SGT
--A---------MA-ISFMTYTS--------------------N--FR----A---GVP-
------RAAVIITD-GDDQ--------D---------GMS-----GV----A------A-
---------------MAQ------------D-------------A-M--DAGITL-YGVV
NGG--F----T----------N----INALEVI-S-G-G--A--D------------NV-
-FS-I---H---D--------------------------D-----AC
>C3XPW7_BRAFL/147-291
----------------------------QPVK---------Q-------T-E-ITFVENF
LSQ-L-------T--I----S------P----Q-ASRVAVVSFDN------HA--R----
------THI---DY----I-N-----S--P-K-----N------K-----------C---
--SFL---------RE---L-K----AV-K---Y------T-----G----G---S-TNA
--E---------DG-FRLAQELLR--P----Q-S--A--F---T--NY----Q---PVK-
------QVVVYLTD-GKPD--------K---------D--------P----V------G-
---------------RAN------------N-------------L-K-SVYNAEI-YSIG
VDP--Y----S----------K----RYETDGV-T-------------------------
------------------------------------SA-D-----CS
>C3YTS9_BRAFL/102-195
-TR--N---P--N--M-MRDLLVILDESGSLG---NVN--FE-------T-T-KEALATV
LGY-I-------CPGI----GP----SY----P-YNQVALMTFST------SV--R----
------EHF---D-----F-D-----D--Y-G-----T------Y-----------A---
--GVR---------DA---I-L----QV-P---Y------A-----G----I---G-TG-
------------------------------------------------------------
------------------------------------------------------------
------------------------------------------------------------
------------------------------------------------------------
---------------------------------------V-----DN
>A0A6P4Z5L4_BRABE/67-268
-T---W------N--G-QVDLIFVLDRSASIG---WYNGAWD-------S-M-LQFVENL
LYE-F-------S--V----N------S----V-HTRVSIITYST------TV--S----
------VDV---D-----Y-L-----S--D-G-----S------A-SSRLTKCKLND---
--DIE---------KR---L-R----N--K---A------L-----H----G---W-TAT
--T---------TA-LERAKQVVL--T-------------------SR----P---AAK-
------KAIFLLTD-GRSN--------I---------G--------QP--PS------I-
---------------PAREIANLRWSGWDMA-------------T-Q--GRQVEI-FALG
IED-------A----------V----EAELKSI-A-N-P--S--Q--ED--------HY-
-FF-L---D---NF-Q-D--F-SLL----A------RL-L-----HG
>C3YD48_BRAFL/1-168
------------N--T-PMDLAFVIDGSASVG---PLQ--FE-------K-S-KKFVRDM
VDG-F-------D--I----G------S----A-QTRVGVVQFAW------MV--Q----
------AEF---N-----L-G-----D--Y-L-----D------G-----------T---
--DLR---------NA---I-A----RI-R---Y------M-----D----G-P-G-TEI
--G---------KA-LVFTKRRLF--S----E-L--Y------G--AR----PETQDVP-
------RIVILITD-GRSS--------P-E------------------------------
-----------------S------------Q-------------L-H--TAGVVV-YAVG
VGE--A----V----------D----EAELETA-A-S-D--S------S--------KV-
-YH-V---T---DF-D-S----------------------------L
>A0A6P4ZJS4_BRABE/1772-1954
-TD--L---S--F--G-GLDLVFLLDGSGSVT---EAN--FD-------L-V-KDFTSGV
VSE-F-------K--I----S------I----N-ETRVGVVQFSD------TL--R----
------TEF---F-----L-S-----S--F-S-----T------K-----------Q---
--QVL---------QA---I-S----DI-D---Y------L-----Q----G---N-TLT
--G---------AA-ITFTTASSF--S----T-P--A------G--NR----A---NFP-
------DFMIVVTD-GLSQ--------D---------S--------V----V------Q-
---------------PAQ------------S-------------A-R--DQGITV-FAVG
VGN--E----V----------D----FATLLQI-T-G-V--P--E------------YI-
-LQ-V---T---DF-S-D--L-LSA----Q--LQ---V-A-----EI
>C3Z867_BRAFL/224-284
-SR--C---P--S--P-AMDLVFVLDGTGSVG---EEN--FE-------S-M-KTIVQKI
VAD-F-------S--I----S------P----S-QTRVGIIQYAN------TQ--R----
------ME----------------------------------------------------
------------------------------------------------------------
------------------------------------------------------------
------------------------------------------------------------
------------------------------------------------------------
------------------------------------------------------------
----------------------------------------------I
>C3YTS1_BRAFL/31-188
-PN--C------D--C-DLDLMFLVDGSSSIG---SEG--FD-------Q-A-KEYIAHF
IDC-Y-------N---------------------CTNVGLIHCKC------ES--N----
------RSI---P-----L-C-----Y--Y-N-----N------V-----------P---
--ALV---------NA---V-E----EV-E---S------C-----P----S---T-TRV
--G---------YC-IYYSQCTT--------------------Q--WH----A---GK--
---------------------ANGRNTD---------D--------V----A------G-
---------------YAE------------N-------------A-R--NAGITV-YAGA
IGR--SSL--V----------N----MNGLETI-S-G-S--S--S------------RV-
-VD-T---T---QE-D-P----------------------------S
>A0A6P4ZFE6_BRABE/2283-2466
-TP--C------E--M-KADLVFVVESSSHVP---QAE--FE-------K-V-RSFLKHV
VEK-V-------T--I----G------A----D-ATQIALVSYSS------YP--S----
------LEF---A-----L-H-----E--H-D-----N------V-----------F---
--ELK---------TG---I-N----NM-R---Y------I-----G----L---G-TAT
--G---------AA-LGFAGDVIF--S----T-A--H------G--AR----H---DVP-
------KIVVVLTA-SGSE--------D---------D--------V----A------L-
---------------VAQ------------S-------------L-H--SRGVVV-RAVG
IGN--G----I----------S----AAQLQQV-V-N-N--P--V------------YA-
-SS-V---I---DY-S-A--L-SAL----K--EVLPD--T-----LC
>A0A6P4YC47_BRABE/1665-1835
-D---R------D--V-GWDVVFLVDSSGSLD---GPD--FA-------S-A-KTIIQNI
VSR-R-------Q--D----P------Q----G-NTRYGLMQFSD------IT--R----
------KEF---D-----L-N-----D--F-S-----E------K-----------E---
--EVL---------DA---I-R----GI-Q---Q------L-----G----G---G-SFV
--G---------NA-MDAARQDSF--A----S-T--S------G--NR----P---GSP-
------DALVLVTD-GRSD--------D---------A--------M----E------F-
---------------AAQ------------S-------------V-R--HENISI-FAIG
IGD--N----V----------D----QGRLEMI-T-D-D--P--Q------------KV-
-LY-V---T---GG-------------------------Q-----QS
>U3LM21_BRABE/191-383
-AE--C------S--T-PVDLAFVMDGSASVG---PLE--FE-------K-S-KKFVRDV
VDG-F-------E--V----G------P----T-QTRVGVVQFAW------MV--Q----
------AEF---H-----L-G-----D--Y-L-----D------G-----------T---
--DLR---------NA---I-A----RI-R---Y------M-----D----G-P-G-TEI
--G---------KA-LVFTKRRLF--S----E-L--Y------G--AR----PETQGVP-
------RVIILITD-GRSS--------P-ES----QIS--------V----W------T-
---------------AAQ------------E-------------L-H--SAGVVV-YAVG
VGT--A----V----------D----EAELETA-A-S-D--S------S--------KV-
-YH-V---R---DF-D-S--L-MML----S--LQDSIQ-Q-----SV
>C3ZCN1_BRAFL/1-104
------------------SDLFFVLDGSGSVG---PDN--FE-------T-V-KQFVVNV
VSA-F-------T--I----S------L----T-DTRVGVVQYSH------FN--T----
------LAC---N-----L-G-----D--H-P-----D------E-----------A---
--SFV---------TA---I-N----TM-Q---H------Q-----D----G---G-TTT
--G---------DA-MDFARQEAN--W----R---------------D----A---PTP-
------RV----------------------------------------------------
------------------------------------------------------------
------------------------------------------------------------
---------------------------------------------SI
>A0A6P4Z998_BRABE/220-399
-MI--C---R--A--C-SVDVVFVVDDSSSIT---SSM--V----------A-KQYMKYF
LQC-F-------N--Q-----------D----A-WVYVGVILFNC------VP--R----
------TAI---P-----L-G-----D--Y-N-----V------S-----------D---
-PALP---------GH---I-D----ML-M---K------E-----G----G---L-SRI
--G---------VA-ISYMAHTS--------------------N--FR----N---GAH-
------RVAVVLTD-GYADGNGHESTMD---------D--------Y----A------A-
---------------QAD------------A-------------A-R--DAGITM-YSVG
IGG--Q----V----------N----SAALQAI-G-G-G--P--G------------NV-
-FG-T---G---YP-C-E--L-AN-------------R-I-----LQ
>A0A6P5ATM9_BRABE/609-790
-PT--C------S--A-KANVILLVDGSKSVR---TTN--FP-------N-V-IKFLLKL
AAG-F-------E--I----G------P----N-GAKIGVYQFGT------NV--R----
------TEF---S-----I-G-----Q--Y-N-----T------R-----------E---
--EIL---------NA---I-T----RI-Q---Y------M-----N----E-W-G-TFT
--G---------KA-LDEVYKK-F--P-------------------AG----D---TAQ-
------KVVVIITD-GKAM--------D---------D--------EV--LA------K-
---------------ASQ------------D-------------I-K--ADGGLV-SAVG
VAR-------F----------K----LKDLRIM-A-S-S--D------S--------LV-
-FT-A---T---DF-D-Q--M-DAI----R--DAVLEA-V-----CK
>A0A6P5A6F9_BRABE/2589-2721
-LS--C------R--T-PLDVILLLDGSGSVG---ANN--FE-------K-V-KEFSKKI
AET-F-------V--I----G------P----S-STQVGVIQYST------RV--R----
------QEF---S-----M-N-----S--F-Q-----T------K-----------E---
--SLS---------SA---I-D----DI-T---Y------M-----R----G---G-TLT
--G---------XA-IRYVRRYGF--A----R-S--D------G--AR----P---GVA-
------KVLIVVTD-GLSY--------D---------A--------V----A------T-
---------------PAY------------K-----------------------------
------------------------------------------------------------
---------------------------------------------FN
>C3YWI5_BRAFL/217-399
-GC------------C-RPDIVFVLDYSGSIP---DSE--FV-------K-I-KNFVAAL
VDR-F-------Q--V----G------V----L-DAQIGVIRYNH------AV--I----
------HEF---H-----L-N-----T--H-D-----N------K-----------A---
--DVL---------SD---V-S----AM-P-T-A------T-----T----G---G-TNT
--A---------AA-LTYVASTML--L----P-G--N------G--NR----P---DAP-
------DVVIVLTD-GYSS--------G------------------V----V------G-
---------------PAS------------V-------------L-H--GMGVQT-FAIG
VGA--C----A----------N----SAQLTQI-A-S-C--P--D------------YI-
-YR-L---P---DF-S-A--L-RSI----T--AGMHDQ-I-----CC
>C3YGY1_BRAFL/21-85
-G----------Q--C-SADILFVVDETSSIS---SSW--FD-------L-A-KQFMRDF
LHC-F-------A--D----P------D----D-ALVFELLSYSM------PL--R----
------T-----------------------------------------------------
------------------------------------------------------------
------------------------------------------------------------
------------------------------------------------------------
--------------------------------------------------SDVRF-F---
------------------------------------------------------------
---------------------------------------D-----SA
>A0A6P4XWG8_BRABE/54-237
-EE--E------C--C-RPDIIFVLDYSGSVS---DSD--FQ-------Q-V-KDFVASL
VDQ-F---------------G------D----L-EARVGVLRYNH------GQ--M----
------LEF---H-----L-N-----A--Y-S-----N------K-----------P---
--PTL---------LH---I-N----GM-P---I-----TT-----T----G---G-TLT
--G---------AA-LSYVANTML--L----P-G--N------G--NR----A---DAA-
------DVVIVLTD-GFSG--------D---------S--------V----T------G-
---------------PAS------------V-------------L-H--SMGVQT-FAIG
VGS--C----V----------S----DAQLHDI-A-N-C--D--D------------HV-
-YK-L---A---DF-R-G--L-ENI----T--AMVHDQ-I-----CC
>C3ZCZ8_BRAFL/2-91
--V--C------R--T-PLDIILLLDGSGSVG---SYN--FE-------K-V-KQFSQKL
VET-F-------D--I----G------P----S-GTQIGVIQYST------RV--R----
------QEF---S-----M-N-----S--F-Q-----S------K-----------E---
--TLS---------NA---I-D----DI-A---Y------M-----R----G---G-TRT
--G---------RA-I--------------------------------------------
------------------------------------------------------------
------------------------------------------------------------
------------------------------------------------------------
-----------------------------------------------
>C3Z9E0_BRAFL/19-193
-KA--N---A--Q--C-SFDVVFLADSSSSVR---PHG--TT-------A-A-NIYIRDA
IDC-L-------T--M----Y-----NV----Y-DVGVGVTHFTC------TS--T----
------EHI---P-----L-G-----H--Y-T-----L------G-----------D---
-PELT---------AA---V-G----NI-A---H------T-----G----G---L-SRI
--G---------LA-IRKMKDTT--------------------S--FR----S---GVP-
------RVAVVLTD-GVGQGDAN-ERVD---------D--------Y----A------E-
---------------QAE------------E-------------A-R--EAGITL-YAVA
TGM--YAF--L----------D----TAALDTI-A-G-D--P--S------------RL-
-H-----------------------------------T-T-----HF
>C3Y725_BRAFL/39-231
-PT--R------S--G-AVDIIFALDRSGSVG---RSN--YD-------K-I-IDFVKAV
LNH-F-------S--V----S------P----T-TTRVAVVSFGT------SA--R----
------VEF---D-----L-L-----R--S-S-----S------N-----------DNNK
CELLR---------TH---L-P----KL-S---Y------T-----G----G---A-TNT
--V---------GA-LRLALALLK---------N--P------G--VR----S---YST-
------KVVFTITD-GYWN--------R-GG------D--------P----A------Y-
---------------VVR------------E-------------L-Q--SRGVIM-FAFG
IGS--WG---I----------S----SYRLSAL-G-N-R--D--SGRYK--------YV-
-YL-C---L---DF-T-V--L-SEI----A--RRLRG--------DY
>C3ZHY1_BRAFL/2058-2180
-R---W---N--G------TLTXCDDA---------------------------------
------------------------------------------------------------
------------------------------------------------------------
----------------------------------------------K----G---G-TAT
--R---------LA-LKFLRESVI--P----E-AVAE--L---D--RP----D---ESK-
------KALFLITD-GKSN--------T-GG------D--------P----S------E-
---------------EAR------------K-------------L-R-EELGLEI-YTIG
ISN--D----V----------S----KTELASV-A-S-S--P--K--KE--------HM-
-FT-L---K---DY-F-R--L-EWL----I--DALT-N-H-----SV
>C3Z097_BRAFL/1-171
------------------MDVVVVVDDSSSIQ---EDA--FE-------D-A-TSYTTQL
AQC-Y-------D--------------E----D-DVKVGVIQFSE------KA--N----
------ATI---P-----L-G-----T--Y-S-----A------G-----------D---
-PGLT---------DD---I-E----SL-K---R------N-----G----G---L-THT
--G---------HA-IRYMKATS--------------------K--FR----D---DVP-
------RAAIVITD-GRAQ--------T---------M------DDY----A------A-
---------------QAD------------A-------------A-R--DAGITL-YSVG
NGI--PSL--V----------D----DTALAAI-S-G-E--T--Y------------NI-
-FS-K---D---DP-C-A--L-AN----------L--T-L-----TT
>C3Z563_BRAFL/207-339
-T---N---N--P--N-GLDLYFVFDASESVG---DHQ--FN-------A-S-VDFAKAL
IGK-V-------G--V----ST----LP----G-GTRVGAIAFAS------KT--K----
------VLF---S-----K-Q-----E--V-L-----S------V-----------Q---
--DTL---------GR---L-D----NV-D---WSNLSKEI-----N----S---G-TNT
--R---------EA-LKFLRENMI--V----A-S--Q--Q---V-FPE----R---AAK-
------QAVILITD-DYS------------------------------------------
------------------------------------------------------------
------------------------------------------------------------
---------------------------------------------LC
>C3Z858_BRAFL/1-181
---------------V-KLDLVFILDSSDSVS---VQD--FE-------M-M-RQFLKKT
VGD-F-------N--I----G------Y----D-ATQIGLVQYSD------EA--E----
------TIF---A-----L-D-----S--F-S-----S------P-----------T---
--SLR---------DA---I-E----TI-Q---Y------T-----G----G---A-TNT
--G---------NA-LDYMVQYMF--A----S-R--N------G--AR----Q---DST-
------KIAIVLTG-GASS--------D---------D--------I----K------A-
---------------AAQ------------R-------------M-R--KSSVIT-YAIG
IGS--E----L----------D----YDQLDYI-A-G-A--P--T------------SL-
-TI-L---Q---AS-T-G--L-VQL----R--NTLSRK-L-----CQ
>A0A6P4ZS65_BRABE/67-255
-RQ--T---E--N--Q-TVELVFLVDSSASVG---NEN--FN-------S-E-LRFVKKL
LAD-F-------T--L----A------E----N-AARVAIVTFSS------RN--K----
------VVN---H-----V-D-----H--L-S-----KPSYHKHK---------C-S---
--LLE---------EE---L-P----RI-K---Y------A-----G----G---G-TYT
--K---------GA-IIKAQEVLR-------------------H--AR----P---NAT-
------KAVFLVTD-GYSN--------G-G-------D--------P----L------P-
---------------EAR------------K-------------L-K--HNGVQI-FTFG
IRN-------G----------N----VKELQNM-A-T-E--P--A--EE--------HS-
-YI-L---D---SF-A-E--F-EAL----A--RRALH--------ED
>A9Z0I3_BRABE/291-477
-R---G------S--A-GLDLVFALDKSSSID---AVD--FN-------Q-A-IQFTRSI
INE-F-------G--V----TN----KE----G-GTQVALVTFGS------QA--Q----
------LEW---N-----L-G-----Q--L-D-----S------K-----------R---
--KVF---------RQ---L-R----QL-Q---P------E-----G----G---G-TAL
--T---------AA-LQTVLNDVL--P----V--------------TR----A---GAK-
------RALFIITD-GKSN--------V-GA------S--------P----G------V-
---------------FAR------------R-------------L-R-EEEAFEV-FAVG
VGA--N----I----------D----KNELNSV-A-S-Q--P--F--TS--------HV-
-FL-I---N---DF-S-N--F-DTL----V--NTIA-E-K-----EI
>A0A6P4ZJS4_BRABE/435-620
-LV--R------N--P-EFDLIFLLDESGSIG---VEN--FK-------F-V-KDFTERM
ANN-F-------D--I----S------P----N-GTRVGVVQYSN------FP--G----
------TEF---S-----L-N-----T--F-T-----D------K-----------V---
--DVL---------DA---I-S----KI-S---Y------N-----G----G---S-TFT
--G---------AA-IDFVRTNEF--T----L-V--N------G--DR----A---TVP-
------NILIVLTD-GNPN--------D---------D--------V----S------G-
---------------PAI------------A-------------A-N--NAGITT-YAVG
IGS--N----V----------D----QSSLVQM-TAG-R--A--G------------RV-
-LQ-A---A---NF-T-D--L-TTV----I--ETLQEN-V-----CD
>C3YUL3_BRAFL/662-842
-SS--C------A--A-PLDLFFLLDGSGSVN---AAN--FV-------K-V-KQFAVNV
VNT-F-------D--V----S------L----T-ATRVGVVQYSD------RN--T----
------LVF---N-----L-G-----N--K-V-----N------K-----------P---
--STV---------SA---I-N----NI-V---Y------Q-----S----G---G-TNT
--G---------AA-LQYVRQYAA--W----R---------------G----G---NVP-
------KVIIVLTD-GKSS--------D---------S--------V----S------G-
---------------PSQ------------N-------------L-V--AAGVEV-YAIG
VGS-------F----------D----HGQLLQI-A-N-NK-Q--N------------NV-
-IE-L---N---NF-N-A--L-ATK----I--DMISTN-V-----CS
>A0A6P4Y6D0_BRABE/305-478
-----------------AERVSLVLDVSGSID---VGTL-LP-------R-L-NQEASKY
INS-----------------F------A----D-GSMVGLITFSE------TA--T----
------VQH---A-----L-T-----E--I-T-----A------D-----------S---
--HRQ---------SL---I-N----AL-P-S-D------T-----Y----G---A-TSI
--G---------AG-IQAGLTMLK--P-------------------------T---GPG-
------GTIVLMTD-GQEN--------T-EP------M--------I----Q------D-
---------------VWP------------S-------------V-L--QQKVTL-ITIA
IGE--Y----A---------------DMSLEDL-A-S-Q--T--S--GL--------SF-
-YD-T---E---DA-A-H--L-SEI----F--TAI--S-T-----QD
>C3YTT9_BRAFL/222-401
-PD--C------P--C-DLDVMFLVDGSSSIG---SEG--FA-------L-A-KEYIAHF
INC-F-------D---------------------CPRIGFILCKC------EV--N----
------TSI---P-----L-C-----Y--Y-D-----Y------V-----------R---
--DAT---------TA---V-G----EI-E---T------C-----P----S---L-TRI
--G---------YC-IKHMQCTT--------------------D--WK----E---GVP-
------SIVVILTD-GRIYGTIDGRYTE---------D--------V----I------G-
---------------YAE------------A-------------A-R--DAGMEV-YAGA
IGR--EVF--V----------D----ETALEEI-S-G-S--E--D------------RT-
-FS-T---F---DE-D-P-SV-LV-------------A-I-----LT
>A0A6P4ZKT8_BRABE/272-445
-TT--------------CGEFIFILDRSGSMS---GSK--IK-------N-A-RETLLLF
LKS-L-------P--V----G--------------CYFNIVGFGS------SY--K----
------TLF---N-----N-S-----K--Q-Y-----D------N-----------K---
--SLK---------TACKAL-K----EM-E---A------D-----L----G---G-TEI
--L---------QP-LQFVYKQ---------------------P--AI----E---GHP-
------RQLFLLTD-GEVW--------D---------T--------Q----A------C-
---------------VRE------------V-------------A-K-HADSARC-FSVG
IGE--G----A----------S----TALVKGV-A-R-A--G--R--G---------KA-
-EF-V---S---GT-D-R--L--------Q--AKVM-R-L-----LS
>C3ZY67_BRAFL/139-267
--I--D------Q--C-PVDLMFLIDGSYSIG---REG--FE-------K-A-RDYISYI
VGC-F-------S--E-----------D----T-DINVGVIQYKC------LP--N----
------VDI---P-----L-G-----S--Y-T-----D------I-----------P---
--GLQ---------NA---ILS----DV-E---F------S-----G----G---Q-GKT
--G---------AA-INHMTCAT--------------------Q--FR----E---QVR-
------KVAVVATD-GSKR--------A-K-------E----------------------
------------------------------------------------------------
----------------------------------------------------------I-
-AY-I---H---D------------------------Y-N-----LQ
>A0A6P4YZS5_BRABE/877-1036
-V---F------S--R-PMDMTILLDGATDTT---QAN--FE-------A-S-KTLVKKV
AGS-L-------D--I-----------P----N-VAWLSVYQYGS------TV--W----
------QEL---G-----Y-R-----F--F-R-----S------Y-----------R---
--EVG---------EA---M-D----ML-Q---Q------R-----S----G---D-RNL
--G---------AA-LQSVYQTAF--N----D-----------P--QR----A---HIQ-
------KVAMVVTS-GPSD--------D---------N--------A----A------Y-
---------------ALT------------A-------------M-R--SAGIIV-YGLG
IGY--Q----F----------G----NVGFRHF-S-I-S---------------------
------------------------------------NP-G-----RL
>A0A6P4YNY2_BRABE/4-86
-PT--C------D--E-KVDIMVLMDGSASVG---RRN--FP-------D-V-RNFVLSL
AAG-F-------R--I----G------A----G-AAQLGVYQYAI------RV--Q----
------KEI---G-----L-N-----Q--F-N-----N------R-----------E---
--VST---------WA---E-R--------------------------------------
------------------------------------------------------------
------------------------------------------------------------
------------------------------------------------------------
------------------------------------------------------------
----------------------------------TASA-Q-----NP
>C3ZZV2_BRAFL/1834-2017
-DE--L---S--F--G-GWDLVFLLDGSGSVG---SNN--FL-------N-V-KNFTKLI
TDL-F-------P--V----G------D----N-ATKVGLVQFSD------TI--Q----
------KEF---D-----L-R-----D--Y-D-----T------K-----------A---
--EIL---------SA---I-D----NI-S---Y------L-----G----G---G-TYT
--G---------NA-IDYVRQVSF--N----T-I--N------G--NR----G---SHP-
------DMLIVLTD-GESF--------D---------P--------V----T------F-
---------------ASQ------------S-------------A-R--DQGITI-FAIG
VGT--G----V----------D----YATLEEI-A-G-D--P--Q------------KV-
-QQ-V---T---DF-A-D--L-TSV----N----VINY-L-----EE
>C3Z858_BRAFL/195-352
-PL--C------S--V-QVDLVFVLDGTGSVG---ATN--FE-------K-M-KTFVQKM
ISD-F-------D--L----G------P----E-ATRIGVVVYSN------RA--S----
------LEI---S-----L-D-----A--Y-D-----D------Q-----------E---
--ALQ---------DA---V-A----DI-A---Y------P-----G----G---Y-TLT
--G---------AA-IDYTTTFAF--S----T-R--N------G--AR----D---GVR-
------KVAVILTD-GVSY--------D---------D--------P----A------E-
---------------PAQ------------S-------------M-R--KAAIIT-YAVG
IGS--N----L----------D----RDQLDVI-A-------------------------
----------------------------------------------G
>C3YGY1_BRAFL/112-176
------------------------------------------------------------
------------------------------------------------------------
------------------------------------------------------------
------------------------------------------------------------
------------------------------------------------------------
-------------Q-VAT--------MD---------D--------Y----E------A-
---------------EAA------------M-------------A-R--AAEIVL-YAVI
VGD--F----V----------D----SAALDSI-V-G-G--S--D------------GV-
-FN-S---N---NP-C-N--L-AD---------RILAD-L-----CN
>C3XPW9_BRAFL/38-226
-KK--Y---Q--D--S-RADIVFLLDNSGSVG---RYN--FE-------E-VEIAFVENL
LSQ-L-------T--I----S------P----Q-ASRVAVVSFDD------VA--R----
------THI---D-----Y-I-----K--YPK-----N------K-----------C---
--SFL---------RE---L-K----TV-K---Y------I-----G----E---W-TNT
--E---------DA-FRLAQELLR--P----P-S--A------F-KNE----R---PVK-
------QVVILLTD-GRPT--------R-GG------D--------P----V------K-
---------------RAN------------N-------------LKS--VYNAEI-FSIG
IGG--N----L----------N----KQQLEDC-A-T-D--A--Q------------HL-
-YL-S---P---NF-V-D--F-KDL----A--KRI----R-----GD
>A0A6P4Y1R5_BRABE/1-72
------------------------------------------------------------
------------------------------------------------------------
------------------------------------------------------------
------------------------------------------------------------
------------------------------------------------------------
--------MIVLTD-GQSA--------R---------D--------V----T------E-
---------------ASQ------------A-------------L-A--EEGIIV-YCIG
VGN-------V----------D----PAELLVI-A-N-ND-A--S------------KV-
-IA-L---D---DF-N-A--L-VAE----I--DQISI--V-----VC
>A0A6P4Z6N4_BRABE/390-578
-PV--P------T--C-QVDLVFLVDSSESFR---TSG--FE-------D-A-KTFVQNV
VNY-F-------T--L----G------E----D-DTRVGVVTYSN------ED--EQ---
-----VTRV---R-----L-N-----E--K-Y-----G------R-----------V---
--ELL---------TE---I-R----NI-P---Y------D-----R----G---H-TFT
--G---------LG-LDHVRNNSF--L----P-A--N------G--RR----S---STP-
------DFLIVLTD-DESE--------D---------S--------V----S------G-
---------------PAQ------------L-------------V-R--DMGITV-FVVG
VGE--E----S-DI-------S----QATLETI-A-G-D--P--N------------RV-
-FR-L---T---DH-D-F--L-EQD----ARAAPIR---E-----NI
>C3Z859_BRAFL/240-299
-PP--C------R--A-VADIVFLVDGTGSVG---LDN--FE-------R-M-KTFIRKV
FAF-L-------D--I----G------E----N-AVRVSIVQYAA------QA--R----
------TEF---------------------------------------------------
------------------------------------------------------------
------------------------------------------------------------
------------------------------------------------------------
------------------------------------------------------------
------------------------------------------------------------
-----------------------------------------------
>A0A6P4Y0D1_BRABE/246-314
-PT--C------T--A-PLDLFFVLDGSGSVT---SAN--FD-------L-M-KGFTKNV
VNA-F-------D--I----S------A----T-ATRVGVVQYSD------RN--T----
------EWV---D-----------------------------------------------
------------------------------------------------------------
------------------------------------------------------------
------------------------------------------------------------
------------------------------------------------------------
------------------------------------------------------------
---------------------------------KKHAH-V-----HA
>C3ZCZ5_BRAFL/214-371
-PP--C------N--N-PVDIVFVLDGSGSVG---RRN--FE-------K-V-QAGVKKI
VGD-F-------N--I----A------L----D-STRVGVVQYSS------IV--R----
------QEF---A-----L-D-----T--F-S-----N------L-----------Q---
--GLE---------SG---I-Q----SI-P---Y------M-----A----G---G-TRT
--G---------AA-MEYAIQNSF--T----S-A--N------G--AR----P---DVG-
------HVIVLVTD-GRSY--------D---------D--------V----S------Q-
---------------ASQ------------K-------------A-K--QAGIVV-FAVG
IGD--G----A----------V----ESQLNQI-A-------------------------
----------------------------------------------S
>A0A6P4YNC9_BRABE/91-270
-EP--C------N--M-TPDLFFVLDGSGSVS---DAD--FD-------K-V-KQFVKTV
SSA-F-------T--I----G------L----T-ETRVGVLQYSD------SN--A----
------LEC---N-----L-G-----D--H-A-----D------E-----------S---
--SFV---------SA---I-S----TM-T---Y------QR----G----G---S-TNT
--G---------AA-LEFARQNAA--W----R---------------P----A---PTP-
------KIMIVLTD-GQSH--------D---------S--------V----V------A-
---------------ASQ------------A-------------L-A--ADGVTV-FAIG
VGN-------I----------D----QSELLQI-A-N-NN-P--S------------HV-
-FG-L---A---DF-N-V--L-ARN----I--NLFV---S-----TV
>C3XUV0_BRAFL/303-483
-ST--C------E--A-PVDLFFLLDGSGSVK---AAN--FA-------K-V-KQFAVDM
VNS-F-------D--V----S------P----A-ATRVGVLQYSN------RN--T----
------LVF---N-----L-G-----N--K-V-----N------K-----------P---
--TTV---------SA---I-N----SI-S---Y------Q-----G----G---G-TRT
--G---------AA-LQYIRGNAA--W----R---------------R----G---NVP-
------KVLIVLTD-GKSE--------D---------S--------V----S------G-
---------------PSQ------------N-------------L-V--SDRVEV-YAIG
VSN-------F----------D----HEELLQI-V-N-NK-Q--S------------NV-
-IE-L---N---DF-N-A--L-ATK----I--DEIAQD-V-----CS
>C3Z868_BRAFL/226-410
-AG--C------F--T-PLDIAILLDGSDGVS---SDD--FE-------A-E-KSFAKLF
LNE-F-------D--I----G------Q----D-NSRVTVFQYGT------EP--R----
------QEF---A-----L-D-----T--Y-E-----T------D-----------Q---
--DVQ---------DA---I-A----DT-E---Y------M-----G----G---D-RNL
--G---------QA-IRYMATYGF--S----G-R--N------G--AR----R---SIP-
------SVAIIITG-GESL--------D---------E--------V----A------S-
---------------AAS------------K-------------A-R--RSGIIL-YAIG
VGN--A----T----------V----PAELAAI-A-T-T--A--N------------TS-
-YA-A---A---SF-A-A--L-KDL----R--GALADE-I-----CT
>A0A6P4ZKG3_BRABE/1114-1300
-RA--C------N--G-GADIIFSIDVSGSVS---G-H--FG-------T-V-KDFISGV
VRS-L-------N--I----G------G----S-YARVGLIKFEG------SS-AS----
------RAI---S-----L-A-----D--Y-S-----N------K-----------A---
--DLL---------SR---I-E----SV-D---M------S-----F----S---S-GVP
-SV---------AG-LSVMR-NEF--F---------T------S--GQ----P---AAR-
------KYGIVLTD-GQDS--------S-SS------D--------V----I------P-
---------------DSM------------A-------------L-R--NDGTTL-FCVG
VAE--W----Q----------DG---MGTLNNM-A-S-R--P--V--NH--------HV-
-F--T---A---KF-E-N--L-QTI----V--DELRHR-I-----SC
>C3XQS3_BRAFL/1-182
---------------M-QADILFLVEGSRSVS---ALE--FE-------K-M-KTFLNNI
VGQ-F-------D--I----G------P----T-ATQVGVVQYSW------FI--R----
------QEC---A-----L-N-----A--H-S-----S------L-----------A---
--SLQ---------QA---I-S----NI-T---V------L-----G----L---G-THT
--G---------AA-LTFARNTAL--T----A-A--N------G--AR----P---GVP-
------KIVVVMTD-GASE--------D---------D--------V----T------L-
---------------PSQ------------N-------------L-R--NDGVIT-FAIS
VSW--S----L----------P----NDRLLQD-IAG-S--P--D------------RI-
-FA-A---T---DF-D-A--L-DGI----K--VTLSSQ-L-----CE
>C3ZCS4_BRAFL/358-500
-----------------------------------T------------------------
-CT-F-------N-------------------C-NKQIGVIQYSS------TV--Q----
------EEF---S-----L-N-----A--H-F-----T------K-----------T---
--AVL---------NA---I-D----NI-V---Y------M-----G----G---G-TLT
--G---------TA-ITYMKDNS--------------------Q--WR----P---NVA-
------KIAIVVTD-GKSS--------D---------D--------V----A------A-
---------------PSS------------A-------------A-Q--QAGITM-HAIG
VGA--N----V----------D----QTELSQI-A-S-T--S--Q------------YV-
-TN-V---A---DY-D-A--L-DAQ----M--AQLTAS-V-----CN
>C3ZZV2_BRAFL/2689-2876
-SA--CTD-R--A--L-DVDLVVLLDGSGSVG---SDN--FN-------L-L-KAFTQNI
VGN-F-------D--I----A------V----N-NTRVGVVQYSD------FN--N----
------IEF---N-----L-N-----A--Y-A-----T------E-----------A---
--EVL---------AA---I-G----AI-S---Y------Q-----R----G---G-TFT
--G---------AA-IDFVRQDVF--T----T-A--G------G--NR----A---DKP-
------DILLVLTD-GESS--------D---------S--------V----A------G-
---------------PAQ------------N-------------T-L--NAGITI-YAVG
IGS--G----V----------N----ADTLQEI-A-G-D--P--G------------RV-
-LQ-V---A---DF-Q-G--L-AAI----T--NQLQEA-L-----CS
>C3ZZV2_BRAFL/1013-1198
-AN--F---P--Y--G-GLDLVFLLDGSGSVG---TTN--FE-------L-V-KDFTSEV
VLN-F-------N--I----S------A----D-TTNVGVVQYSD------TV--R----
------NEF---F-----L-S-----S--Y-D-----T------K-----------L---
--PLI---------DA---I-N----QI-S---Y------L-----T----G---G-TLT
--G---------FA-IDYVRQSSF--S----R-P--A------G--AR----N---TFP-
------DVLVVLTD-GQSQ--------D---------D--------V----V------S-
---------------SAA------------A-------------A-R--SQGITI-FAVG
IGS--E----V----------D----FTTLLQI-S-G-Y--P--S------------RI-
-LQ-I---Q---DF-A-T--L-VTE----G--RRLPEI-I-----CQ
>A0A6P4Y0D1_BRABE/309-490
-HAH-V------H--A-PLDLFFVLDGSGSVT---SAN--FD-------L-M-KGFTKNV
VNA-F-------D--I----S------A----T-ATRVGVVQYSD------RN--T----
------LEF---N-----L-G-----D--H-G-----D------K-----------P---
--STL---------AA---I-D----GI-V---Y------Q-----G----G---G-TST
--G---------SA-LEFSRVNAA--W----R---------------G----G---SVP-
------KVMIVVTD-GKST--------D---------S--------V----T------A-
---------------PAN------------A-------------L-A--SGGVDV-YAIG
VGN-------Y----------D----AAELLAI-A-A-QD-Q--N------------KV-
-IE-L---Q---DF-N-A--L-QAE----I--EQIAQT-V-----CV
>C3ZY18_BRAFL/141-318
--P--A------K--T-ELDLVFVIDGSGSIS---SVS--FG-------S-V-MKFAADM
SLR-L-------D--I----S------A----T-TTRVGMVQYST------NV--T----
------PEF---M-----L-K-----E--H-T-----T------K-----------K---
--SVE---------KA---I-G----DV-K---R------L-----G----G---G-TNT
--G---------KA-LKFVRTEMD--W-------------------RD----P---PTK-
------RVAIVVTD-GKSQ--------D---------D--------V----G------T-
---------------PAT------------A-------------L-R--QAGVVL-YAVG
VGL------------------P----TDELKEI-T-G-D--P--T------------KV-
-YA-L---N---SY-D-E--L-QDI----I--QDISNS-V-----VE
>A0A6P5A1H9_BRABE/1-171
---------------------MYLLDGSASIG---EDG--FE-------R-A-KQFIADV
AVA-C-------N---------------------DSNVGIVHCKC------ES--R----
------TTV---P-----L-G-----K--F-D-----D------V-----------L---
--DLQ---------DA---I-G----DV-D---F------I-----P----S---T-TRV
--G---------YC-IKHMQCTT--------------------P--WQ----D---DVL-
------RVVIVLTD-GRIYGTYDGKHTE---------D--------V----A------A-
---------------MAQ------------A-------------A-R--DAGMEL-YAGA
AGR--SVL--F----------D----QTGLETI-A-G-S--M--D------------RV-
-FS-T---I---DE-D-P-SW-LT-------------A-I-----IS
>C3ZZV3_BRAFL/1093-1275
-L----------F--N-GTDLVFLLDGSGSVG---SNN--FD-------L-V-KTFTKNV
VQN-F-------D--I----S------E----T-ATRVAVVQYSD------QF--S----
------TEF---S-----L-N-----A--F-S-----T------K-----------T---
--EVY---------NA---I-D----NI-S---Y------L-----T----G---G-TFT
--G---------FA-IDFVMQSVF--T----S-I--S------G--ER----D---GYP-
------DLLVVVTD-GLST--------D---------D--------V----S------G-
---------------PAD------------T-------------A-R--AQGVTI-YAVG
VGS--D----I----------D----FNTLEQI-A-G-L--T--S------------RV-
-SQ-V---S---DF-S-S--L-VTL----S--QTLSQD-I-----CT
>A0A6P4Z6N4_BRABE/1597-1782
HPG--L---N--M--R-GWDLLLLVDGSREA------A--FS-------Q-N-KAFARDL
VDR-L-------P--I----T------D---QQ-ATNIGLVQFSD------TT--R----
------QEF---H-----L-N-----R--Y-S-----S------K-----------Q---
--SVL---------AA---I-G----NM-R---Q------T-----S----G---G-SFV
--G---------SA-IDYARLISF--T----A-D--N------G--NR----A---NVP-
------DGMVVVTD-GRTD--------D---------A--------V----D------F-
---------------SST------------A-------------A-R--HQGITI-FAVG
IGD--M----V----------N----RQTLDTI-T-R-D--P--D------------KV-
-LL-V---T---TQ-A-S--K-TAA----M--NRLTGW-L-----CR
>A0A6P5APS8_BRABE/478-660
-PS--C------R--N-VVDLVFLVESSDAVG---QDG--FP-------W-V-QRFIASV
MGA-L-------T--I----G------P----D-HFQIGVYQFSN------VV--R----
------QVV---P-----L-G-----A--Y-S-----E------S-----------A---
--DIQ---------RQ---V-R----SM-A---L------L-----G----G---E-TKL
--T---------SS-TIYVLQNGF--R----S-----------K--SR----V---GTP-
------KVLVLLVSDNFTA--------S---------G--------N----R------M-
---------------VAQ------------K-------------A-A--QNGVAV-FGIG
VGG--G----P----------L----RGQLERL-V-G-T--T--T------------AV-
-SV-A---T---NF-T-R--L-KQV----E--KGVFNS-------LC
>A0A6P5ACB6_BRABE/318-495
-Q---E---------V-DRRMVLVLDTSGSMR---GER--IQ-------K-L-NQVAQHF
IRS------------T----V------A----D-GSWLGIVDFAT------RA--T----
------TAH---A-----L-I-----Q--V-A-----D------E-----------S---
--ARE---------QL---A-A----AV-P-S-V------T-----L----G---W-TCI
--G---------CG-LLEGLQILE--D---------N------G--SR----N---ATG-
------GILLVISD-GIEN--------Q-HP------N--------I----T------E-
---------------AMP------------T-------------V-L--AKGVIV-DTIA
YSD--A----A---------------DANLESL-A-A-R--T--G--GM--------SF-
-FYPE---G---NTST-A--L-ND-------------A-F-----TT
>C3ZA60_BRAFL/1-173
------------------FDLVFLVDGSTSVG---PNE--FD-------K-S-KAFLRNV
INQ-F-------Q--I----G------P----D-ATKVGVIQYSS------TV--R----
------EEF---S-----L-N-----R--Y-L-----T------K-----------Q---
--DVM---------RA---I-D----RI-P---F------L-----G----G---F-TRT
--G---------EA-ITFMKQHS--------------------Q--FR----G---NVP-
------KIAIVITD-GRAQ--------D---------D--------V----S------Y-
---------------PSQ------------M-------------A-H--GAGVIM-YAIS
VGS-------V----------N----MNELKLI-A-S-A--E--R------------YI-
-TT-V---S---DF-D-A--L-STL----T--LSLTEQ-I-----CR
>C3Z867_BRAFL/1-176
-------------------DIVFIVDGTGSVG---LEN--FE-------R-M-KTFIRQL
FAY-L-------D--I----G------E----N-AVRVSIVQYAA------QV--R----
------TEF---F-----L-D-----Q--Y-Y-----D------L-----------Q---
--EAQ---------DA---V-D----GI-E---Y------M-----G----G---F-TLT
--G---------KA-IDFATNLHF--D----L-R--K------G--AR----A---DVT-
------KIAVVITD-GRSY--------D---------D--------V----N------R-
---------------PAR------------R-------------M-R--QAGIVT-IAVG
VGN--N----L----------D----RDQLTAI-A-G-D--P--K------------TL-
-LS-L---D---GF-D-R--L-QDL----T--TSLP---T-----ML
>A0A6P4ZJS4_BRABE/2914-3097
-PL--C---S--G--F-ALDLVFLVDGSSSVG---SDN--FE-------T-I-KVFLEAI
ASG-F-------E--V----S------S----T-QTRVGVVQYST------GI--N----
------TEF---D-----L-N-----S--F-A-----T------E-----------A---
--EVI---------NA---I-R----GL-S---H------Q-----R----G---S-TFT
--G---------AG-ITFTRLESF--T----G-A--S------G--DR----P---EAP-
------NVLIVITD-GISA--------D---------S--------V----D------A-
---------------PAE------------A-------------A-R--ADNITT-YSIG
IGD--E----I----------N----YLTLLSI-A-G-V--R--E------------RV-
-LN-V---T---TF-G-E--L-NDL----D--EVLL---Q-----IL
>C3YQB7_BRAFL/1-98
------------------------------------------------------------
------------------------------------------------------------
------------------------------------------------------------
----------------------------------------------------------LT
--G---------KA-IRYVSRYGF--A----E-R--D------G--AR----P---GVP-
------KVLIVVTD-GVSS--------D---------A--------V----K------Q-
---------------SAL------------E-------------A-Q--QKGIFV-FAIG
VAG-------Y----------D----MAQLEQI-A-S-S--N--R------------SL-
-AV-V---D---NF-N-L--L-DSL----R--NSLLTG-------VC
>A0A6P4Y4R7_BRABE/1142-1341
-YE--C------N--S-AVDIIMAVDITGSVA---P-N--IS-------N-V-RDLLRNI
VNR-L-------P--I----G------SG--TN-QARVGLIRFSD------YN-DD----
------VTI---P-----L-T-----Q--S-I-----N------K-----------T---
--NLQ---------SQ---I-N----NI-L---N------S-----P----T-A-F-TSC
GNNVGPRAGGQVCA-LENSY-DQF--H---------V------N--NR----P---NVG-
------QIAVMVTD-GYEV--------TPSN------S--------T----I------P-
---------------ESQ------------A-------------L-K--NSGVTV-ICIG
VGN--Y----V----------N----EAVMREM-A-S-S--P--F--AD--------HY-
-F--E---S---SM-R-N--L-NEL----V--DLLHPK-I-----CS
>C3ZZV2_BRAFL/346-530
-EP--C---E--R--L-EIDVIFLIDGSSSIS---LLN--FD-------L-L-KTFLQNI
TMK-F-------D--V----S------S----D-ITRIGVVQYST------DV--N----
------TEF---E-----L-K-----T--Y-A-----T------E-----------A---
--EVI---------HA---I-S----NI-T---R------Q-----R----G---S-TFI
--G---------AG-INFVRTNSF--T----V-A--A------G--DR----P---LAP-
------NILVTITD-GISA--------D---------D--------V----A------G-
---------------PAQ------------A-------------A-R--DQGILT-YSIG
IGE--E----I----------Q----WPTLLSI-A-G-A--R--H------------RV-
-FN-V---T---SF-S-E--L-PGI----E--ASLTA--L-----LC
>A0A6P5A3L3_BRABE/40-228
-KK--Y---Q--D--S-RADIVFLLDSSGSVG---EHN--FQ-------T-E-ITFVENF
LSQ-L-------T--I----S------P----H-ASRVAVVSFDD------VA--R----
------THI---D-----Y-I-----R--SPK-----N------K-----------C---
--SFL---------RE---L-K----TV-K---Y------T-----G----G---S-TNA
--D---------DA-FRLAQELLR--P----R-S--A------F-THE----A---PVK-
------QVVVYLTD-GKPD--------N-DK------N--------P----V------G-
---------------RAN------------N-------------LKS--VYNAEI-YSIG
VGD--S----P----------N----KQQLHEC-A-T-D--A--S------------HV-
-YL-S---S---DF-V-D--A-KDL----T--KRI----R----GDS
>C3XQV9_BRAFL/40-184
-VI--C------R--M-PVDLVFLLDGSGSIG---DSN--FQ-------V-T-KNFVATT
TSD-F-------Q--I----G------P----D-NAQVSVVQYES------SP--T----
------EEF---P-----L-D-----R--Y-A-----T------L-----------E---
--DLL---------SA---I-N----LI-P---Y------R-----G----G---G-TRT
--G---------RA-IDYVVTTTL--T----V-S--R------G--AR----Q---GVP-
------KVIIVVTD-GQSG--------D---------D--------V----R------E-
---------------PAR------------R-------------A-K--QSGIIM-VAIG
VG----------------------------------------------------------
-----------------------------------------------
>A0A6P4YE76_BRABE/61-236
-QI--C------N--A-NLDLMLVIDGSGSVG---DVD--FA-------K-V-LQFAEKL
VNA-F-------D--I----G------P----D-LTRVGVVQYSD------YS--T----
------LEF---N-----L-G-----A--H-G-----D------K-----------A---
--STI---------AA---V-N----NI-V---Y------Q-----G----G---G-TAT
--G---------EA-LEYTRVNAA--W----R---------------A----A---PVP-
------KVMIVVTD-GKSA--------D---------S--------V----M------A-
---------------PAN------------A-------------L-A--SSGVDV-YAIG
VGN-------Y----------D----AAELMAI-A-A-QD-Q--G------------KV-
-IE-L---A---DF-N-A--L-NAE----I-------E-H-----AQ
>A0A6P5AIM4_BRABE/47-224
-Q---D------P--V-KMDLLFIVDSSAGVG---QRQ--FH-------R-F-KRSMKTT
VRN-F-------PAAI----N------K----D-NVRVAMIMFSD------EA--DT---
-----RVVF---H-----L-D-----N--T-F-----D------K-----------E---
--EII---------HA---I-G----HA-K---Y------T-----G----N-P-G-RMM
--G---------KA-LGLAKDEVF--Q----Q-E--R------G--SR----E---DAH-
------QLVFLMTT-GPSD--------D-PE------E--------V----K------H-
---------------RAA------------E-------------L-L--NNGVEL-FATG
IAI--DSP--V----------D----KEELSKI-V-S-A--P--P--ET--------HL-
-YI------------------------------------L-----QA
>A0A6P4XE11_BRABE/1409-1592
-PT--C------H--S-KADIHVLVDGSKSVQ---QRN--FP-------S-V-RQFILKL
AAG-F-------E--I----G------P----G-KARIGVYQFAK------DM--Q----
------TEF---K-----M-N-----Q--Y-N-----N------R-----------A---
--ALL---------GA---I-R----KI-E---Y------M-----N----K-L-W-TRT
--G---------QS-LKAVYNE-F--T----K-A--N------G--AR----D---DAE-
------KIIILVTD-GKAT--------D---------Q--------V----R------E-
---------------PAQ------------Y-------------V-K--NKGAHV-FTVG
VAK-------Y----------K----LSELQLI-A-S-N--N------D--------YV-
-AT-A---D---DF-E-D--L-DRI----R--DKVLEV-V-----CN
>C3YN12_BRAFL/311-413
-P----------G--C-EMDLVFVLDGSSSIG---AVV--FD-------E-V-KEFVLET
VNY-L-------E--I----E------D----H-DVSVAVMTYGG-GGGNCMP--E----
------MDI---T-----L-G-----G--Y-T-----N------Q-----------T---
--ELV---------EF---LTA----NI-S---Y------T-----G----G---L-TRT
--T---------KA-LHAMQHR--------------------------------------
------------------------------------------------------------
------------------------------------------------------------
------------------------------------------------------------
---------------------------------------------VP
>C3ZCZ5_BRAFL/1-179
-----------------PIDIIFMLDGSGSVG---PDN--FN-------K-M-KEFVKKT
VGG-Y-------L--I----G------P----S-NTRVAVMQYSS------SV--R----
------QEF---A-----L-D-----A--F-N-----T------L-----------E---
--DLL---------VG---I-E----EI-R---Y------M-----R----G---G-TRT
--G---------KA-LTRLRRQGF--L----E-S--N------G--AR----K---NVP-
------HVAVIVTD-GRSS--------D---------S--------V----D------Q-
---------------AAL------------E-------------T-R--QSGIVL-YAVG
VGN-------Y----------D----LGQLTDI-A-S-T--N--E------------TL-
-GV-V---D---NF-N-L--L-DDV----R--NSLLSS-V-----CS
>A0A6P4ZF38_BRABE/137-316
-AR--K------H--P-QVDLVFVLDGSASIG---TDN--FA-------K-V-KQFAVNV
SRG-L-------H--I----G------P----T-TTRIGVVQYSE------VV--T----
------LEF---K-----L-A-----T--H-A-----D------K-----------G---
--SVE---------RA---I-N----NV-Q---Y------Q-----K----G-S-R-TMT
--G---------KA-LQSVHAEM-------------D------W--RE----P---PTK-
------RVVILLTD-GESH--------D---------P--------V----D------N-
---------------PAK------------A-------------L-R--QDGFVV-YAVG
VGP--T--------------------PNDLTPM-V-S-D--Q--G------------KV-
-TS-L---K---DF-D-K--L-EKE----I--GELSEG-V-----SR
>A0A6P4YD84_BRABE/155-256
-TT--N------Q--C-PLDVMFLIDGSWSIG---QEE--FE-------R-A-RAYISRI
VEC-F-------S--N-----------G----A-VTEVGVIQYYC------TP--K----
------VGI---P-----L-G-----H--Y-R-----W------D-----------T---
-PGLL---------NA---I-R----DF-Y---F------S-----G----G---Q-AET
--E---------AA-LRYLTRVV-------------------------------------
------------------------------------------------------------
------------------------------------------------------------
------------------------------------------------------------
---------------------------------------G-----QF
>A0A6P5A6F9_BRABE/282-465
-PV--C------R--A-PLDIVFVLDGSDNVG---REN--FD-------R-V-KAWVKAV
ISG-F-------S--I----G------V----N-TTQVGLLQYSS------QP--R----
------VEL---S-----V-G-----A--V-S-----N------M-----------S---
--DLL---------QA---V-D----GV-T---Y------M-----A----G---G-NNI
--G---------QA-LQIVSTSAL--L----L-G--N------G--TR----S---NAR-
------KVVMLVSG-GSSS--------D---------D--------V----I------T-
---------------PAQ------------Q-------------L-Q--QTGAVV-YAAG
VVK-------Y----------D----VTELENI-A-S-S--A--R------------TA-
-AT-V---G---SF-A-A--L-DDL----R--TSLLSS-V-----CT
>C3Z856_BRAFL/1-138
-------------------DLVFLLDGSDSVT---PQS--FW-------T-A-KAFLRSV
IGE-F-------S--L----G------P----Q-HTQVSVFQYGG------DV--R----
------QEF---T-----L-G-----T--Y-Q-----D------H-----------R---
--ALS---------VG---L-A----VI-T---Q------L-----S----G---P-RRT
--G---------AA-LQYAVRNGF--S----V-A--N------G--GG----R---NVG-
------KVLVLLST-GMSA--------D---------S--------V----Q------Q-
---------------AAN------------N-------------A-A--RAGIIV-YALG
VG----------------------------------------------------------
-----------------------------------------------
>A0A6P4YJF9_BRABE/48-249
-ST--P------G--E-KVDLVFVVDHSAFSQDKVSRG--FL-------F-M-VNFVKEI
LSG-F-------T--V----D------S----A-HTRVSLITFNT------EA--S----
------VRI---ND----L-G-----S-RD-E-----T------K-----------C---
--TVF---------ST---L-DEVREEV-P---L------H-----R----G---L-TAT
--T---------DA-LRRAKEVLM-------------------E--SR----S---DAK-
------KAVILITD-SYST--------I---------G--------V----P------P-
---------------AVG------------SEIRSLRWAGWDVDS-Q--GPQLEV-FTVG
VNG-------A----------D----EAELESV-A-S-S--S--P---T--------NV-
-FN-I---D---NF-S-T--L-RQV----S--KLIH---K-----VP
>C3ZHY1_BRAFL/1817-1908
-----F------A--G-GLDLYFLFDASGSVG---SDN--FK-------I-G-LNFATAL
IQK-V-------G--V----SA----EP----G-GTRVGAFSFAS------DV--T----
------PHF---R-----P-H---D-P--L-V-----T------T-----------E---
--QVV---------DA---M-Q----QI-P---Y------T-----K----V--------
------------------------------------------------------------
------------------------------------------------------------
------------------------------------------------------------
-----------------------------LCEV---------------------------
-------------------------------------P-E-----AP
>A0A6P5A6F9_BRABE/2190-2372
--Y--C------R--T-PLDIILLLDGSGSVG---ANN--FE-------K-V-KQFSKKI
VET-F-------V--I----G------P----S-STQVGVIQYST------RV--R----
------QEF---S-----M-N-----S--F-Q-----T------K-----------E---
--SLS---------SA---I-D----DI-T---Y------M-----R----G---G-TLT
--G---------RA-IRYVRRYGF--A----R-S--D------G--AR----P---GVA-
------KVLIVVTD-GLSY--------D---------A--------V----A------T-
---------------PAY------------K-------------A-R--QNGILV-YAIG
VSG-------Y----------D----LPQLEQI-A-S-N--N--R------------TL-
-AV-V---D---NF-N-L--L-DSL----R--NTLLTG-I-----CD
>C3YXT4_BRAFL/38-158
-PT--P------N--K-AVDIIFALDRSGSVG---SSN--YN-------K-I-IDFVKAV
LSH-F-------S--V----S------P----T-TTRVAVVSFGT------DA--K----
------VEF---D-----L-L-----R--W-T-----S------N-----------NNNK
CELLR---------TY---I-P----KL-K---Y------T-----G----G---G-TNT
--I---------GA-LNLALALLK---------K--P------G--VR----S---TST-
------KVVFTI------------------------------------------------
------------------------------------------------------------
------------------------------------------------------------
---------------------------------------------TE
>C3ZKW3_BRAFL/3520-3701
-IV--C---T--E--C-SFDIVFILDRSSSIG---PYG--MY-------I-A-EKYIAHI
IRC-L-------R--------------G----L-DVEVGYIVFDC------IS--K----
------WLI---S-----L-G-----L--Y-N-----V------D-----------T---
-TALI---------PE---V-K----AA-E---F------T-----G----G---E-SRV
--G---------NA-IYHLMCTS--------------------T--YR----N---GIP-
------SAAIVLTD-GAAY--------E---------EYPS---NLY----E------I-
---------------QSN------------A-------------A-R--AMGIEL-YAVA
IGR--EFL--F----------N----LNALANI-A-N-G--A--D------------RV-
-FD-L---Y---SC-C-A---------------------LIRLLEDL
>C3ZY66_BRAFL/59-204
----------------------------------------FE-------E-W-EEV----
---------------------------H----G-SFTVGVIQFSE------KA--N----
------ATI---P-----L-G-----T--Y-S-----A------G-----------D---
-AGLT---------DD---I-E----SL-K---R------T-----G----G---L-THT
--G---------HA-IRYMKETS--------------------K--FR----D---DVP-
------RTAIVITD-GRAQ------TMD---------D--------Y----A------A-
---------------QAE------------A-------------A-R--DAGITL-YSVG
NGF--PSL--V----------D----DTALVAI-G-G-E--T--Y------------NV-
-FS-K---D---DP-C-A--L-AN---------RT--L-T-----TL
>C3ZU81_BRAFL/94-232
-A----------Y------------------------Q--WQ-------C----------
---------------------------T----G-PFQIRVISYTC------EA--H----
------TYF---S-----L-T-----P--I-T-----M------G-----------M---
---SY----------E---I-E----HL-M-RGD------G-----G----G---E-TRT
--G---------HA-IYHMRHTS--------------------K--FG----A---ESH-
------HAAVILTD-GQSD--------D---------D--------A----I------A-
---------------EAE------------D-------------A-R--DAGIDL-YAVV
VGN--F----Q----------N----RASFPAM-T-N-D--P--D------------RV-
-FD-T---S---QA-C-D--A-AQ---------KI----V-----DD
>C3XQS2_BRAFL/178-240
-QL--CEG-K--P--M-QADILFVVDGSSSIP---PEE--FE-------K-V-KTFLNNI
VGH-F-------D--I----G------P----T-ATQVGVVQYSS------SP--Q----
------QEF---------------------------------------------------
------------------------------------------------------------
------------------------------------------------------------
------------------------------------------------------------
------------------------------------------------------------
------------------------------------------------------------
-----------------------------------------------
>A0A6P4YS65_BRABE/1616-1800
-PP--C------S--A-VLDLVFVLDGTGSVG---EEN--FE-------R-I-KAIVQKL
VTN-F-------N--I----G------A----G-QTRVGIIQYAN------IQ--Q----
------MEI---S-----L-D-----A--Y-S-----D------V-----------D---
--SLV---------EA---I-G----NI-G---Y------I-----G----G---N-TLT
--G---------QA-LDYTWKFGF--S----P-N--N------G--AR----T---GVV-
------QVAIVITD-GVSD--------D---------E--------V----S------N-
---------------PAQ------------R-------------M-R--KAQIVT-YAVG
IGS--N----L----------D----NDQLLSI-A-G-T--A--G------------NV-
-VM-L---S---DF-N-R--L-TDL----A--TTLPQQ-V-----CE
>A0A6P4ZJS4_BRABE/1237-1419
-L----------F--N-GTDLVFLLDGSGSVG---SAN--FD-------L-V-KTFAKNV
VQN-F-------D--I----S------P----T-ATRVAVVQYSD------QL--Q----
------TEF---A-----L-N-----A--F-S-----S------K-----------N---
--EVY---------DA---I-D----NI-S---Y------L-----T----G---G-TFT
--G---------FA-IDFVMQSVF--T----T-L--S------G--ER----D---GYP-
------DLLVVVTD-GLSS--------D---------A--------V----S------G-
---------------PAS------------T-------------A-R--SQGVTI-YAVG
VGN--D----V----------D----FNTLEQI-A-G-L--T--S------------RV-
-SQ-V---S---DF-S-S--L-VTL----S--QTLPQD-I-----CT
>C3ZZV2_BRAFL/544-740
-NL--P------Y--P-GADLVFLLDGSASIT---SPN--FE-------L-V-KDFAERV
ARH-F-------T--I----S------S----SAATNVGAVQYSD------TV--R----
------SEF---F-----L-S-----S--F-D-----T------D-----------F---
--EVV---------RA---L-D----GI-S---Y------L-----A----G---G-TFT
--G---------FA-LDFVQQSAF--S----P-V--A------G--AR----D---GYP-
------DILVVVTD-GVSQ--------D---------D--------V----V------A-
---------------PAE------------S-------------A-R--KEGIAV-FAVG
IGS--A----V----------D----YATLLQI-A-G-I--D--G------------RI-
-LQ-I---N---NF-V-D--L-ASA----S--QTLPDY-I-----CN
>A0A6P4YYC2_BRABE/1109-1295
-NT--C------P--Y-AVDLVFLVDSSSSWG---ANR--FE-------N-A-KTFVQNV
ANY-F-------T--L----G------E----N-DTRVGVVTYND------FD--EQ---
-----VIRI---R-----L-N-----E--N-Y-----T------R-----------V---
--EAL---------TA---I-R----NI-P---Y------E-----S----G-I-S-TFT
--G---------RG-LEHVSNNSF--L----M-A--F------G--QR----------K-
------NMLVVLTD-GNST--------D---------D--------V----N------A-
---------------TSQ------------Y-------------L-R--RLLVSI-FAVG
VGE--E----A-DV-------S----QDTLQTI-A-G-D--P--T------------RV-
-FR-L---T---SY-D-F--L-TDD----N--RAASVR-Q-----SI
>C3Z0U5_BRAFL/1-74
-----------------KVDVMVLMDGSASVQ---RRN--FP-------D-V-KNFVLTL
AAG-F-------D--F----G------A----N-GARVGVYQYAI------GV--Q----
------KEI---G-----L-N-----Q--F-N-----N------R-----------Q---
--VVS---------LL---I-R--------------------------------------
------------------------------------------------------------
------------------------------------------------------------
------------------------------------------------------------
------------------------------------------------------------
---------------------------------------G-----AF
>C3ZRN5_BRAFL/1053-1214
-AA--C------D--S-AADIIFSIDVSGSVS---G-H--FD-------T-V-STFINGV
VNS-L-------T--I----G------R----S-HARVGLIKFAG------SR-AE----
------TYI---S-----L-T-----D--F-D-----N------K-----------Y---
--NLV---------SA---I-S----SV-F---D------H-----Y----S---S-GEF
-SI---------AG-LSVMG-HEF--S---------T------N--GR----S---AAR-
------KIGIVLTD-GQDS--------G-SG------Y--------V----I------P-
---------------DAT------------A-------------L-R--NDGTTI-FCVG
VAD-------V----------R----RETLDNM-A-S-R--P------------------
---------------------------------------V-----TC
>C3XQS2_BRAFL/1-181
---------------M-QADILFVVDGSSSIP---ADE--FE-------K-V-KTFLNSI
VGH-F-------D--I----G------P----T-ATQVGVVQYSS------SP--Q----
------QEF---A-----L-N-----A--H-S-----S------L-----------V---
--SLQ---------QA---I-T----NI-I---I------I-----G----R---G-TNT
--G---------SA-LTFARDVAL--T----A-A--N------G--AR----P---GLP-
------KIVVTMTD-GASS--------E---------D--------V----L------T-
---------------PSQ------------N-------------L-R--NDGVIT-FAIG
VTS--R----A----------S----DWQVEEI-A-G-S--L--D------------RV-
-FT-A---S---DF-D-A--L-DNI----K--VTLSSQ-L-----CE
>A0A6P5AI24_BRABE/169-357
-SE--C---K--I--P-GMDMVFVLDGSGSVG---ADN--FE-------T-V-KDFVSSV
VDA-F-------E--I----G------Q----S-RTRIGVVQYSN------EI--Q----
------NEF---N-----L-T-----E--Y-G-----N------K-----------P---
--DVQ---------SA---I-G----NI-T---Y------L-----Q----G---S-TYT
--G---------AA-LRYMTDVSF--S----L-E--A------G--ARP-AYQ---AIP-
------KVGIVVTD-GEAT--------D---------N--------V----R------G-
---------------PAD------------R-------------A-H--EAGINV-FAIG
IGG-------Y----------D----RRELNQI-A-T-D--P--D--AT--------HV-
-FA-V---D---NF-A-A--T-DYI----K--DALEGR-------TC
>C3Y9Q9_BRAFL/10-81
-AT--C------H--S-KADIHVLVDGSKSVK---TRN--FP-------A-V-RQFILKL
AAG-F-------E--I----G------P----D-KARIGVYQFAE------DM--Q----
------TEF---K-----M-N-----Q--Y-N-----N------R-----------E---
--V---------------------------------------------------------
------------------------------------------------------------
------------------------------------------------------------
------------------------------------------------------------
------------------------------------------------------------
---------------------------------------------RL
>C3Z9G8_BRAFL/141-242
-TM---------D--C-FMDIVLVQDDSSSIP---HSL--FG-------N-T-KQYMVDF
TQC-I-------N--------------S----F-DDRVGAILYNC------EA--R----
------KEI---G-----L-D-----E--Y-T-----I------G-----------D---
-LGLE---------AD---L-D----YL-M---Q------Q-----G----G---I-TRT
--G---------PA-IRYMRDTP--------------------L----------------
------------------------------------------------------------
------------------------------------------------------------
------------------------------------------------------------
------------------------------------DD-H-----VA
>C3YG94_BRAFL/67-268
-T---L------N--G-QVDLIFVLDRSASIG---WYNGAWD-------S-M-LQFVENL
LYE-F-------S--V----N------S----V-HTRVSIITYST------TV--S----
------VDV---D-----Y-L-----S--D-G-----S------A-SSRLTKCKLND---
--DIE---------KR---L-R----N--K---A------L-----H----G---W-TAT
--T---------TA-LERAKQVLL--T-------------------SR----P---TAK-
------KAIFLLTD-GRSN--------I---------G--------QP--PS------I-
---------------PAREISNLRWSGWDMA-------------A-Q--GRQVEI-FALG
IED-------A----------V----EAELRSI-A-Y-P--S--Q--QD--------HY-
-FL-L---D---NF-Q-D--F-SLL----A------RL-L-----HG
>C3ZTU5_BRAFL/3-168
---------------------------SLCVN---AAN--FA-------K-V-KQFAVNV
VNT-F-------D--I----S------P----T-ATRVGVVQYSD------RN--S----
------LVF---N-----L-G-----N--K-V-----N------K-----------P---
--STV---------SA---I-N----GI-S---Y------Q-----S----G---G-TNT
--G---------AA-LKYVRQYAA--W----R---------------E----G---NVP-
------KVIIVLTD-GKSS--------D---------S--------V----S------G-
---------------PSR------------D-------------L-V--AAGVEV-YAIG
VGK-------F----------D----HGQLLQI-A-N-NK-Q--N------------NV-
-IE-L---N---NF-N-A--L-ATK----I--DMISTN-V-----CS
>A0A6P4ZGY5_BRABE/143-322
-HA--Q------Q--Q-QVDLVFVLDGSGSIK---QNN--FE-------K-V-KEFASKI
SAD-L-------P--I----S------P----A-TTRVGMIQYSN------IV--S----
------VEF---K-----L-A-----A--H-T-----D------N-----------A---
--SVK---------TA---I-Q----GV-K---Y------Q-----N----G-G-Y-TYT
--G---------KA-LEAVRTQM-------------D------W--RQ----P---PAK-
------RVVIVVTD-GESN--------D---------A--------V----D------G-
---------------PAQ------------A-------------L-R--RDGFTV-FAVG
VGV--K--------------------PNELVHI-T-Q-D--A--G------------RV-
-FP-L---N---NF-D-K--L-QDL----I--ATLAES-V-----KT
>A0A6P4ZJS4_BRABE/2041-2226
-V---CD--H--F--T-PVDMIFLLDGSSSVT---EPN--FE-------L-V-KQFTRNV
VVN-F-------N--I----S------S----E-TTRVGLVQYSD------TI--R----
------TEF---F-----L-N-----S--H-P-----T------R-----------D---
--QLL---------TA---I-S----DV-D---Y------L-----Q----G---N-TLT
--G---------AA-IEFVRTSSF--S----V-P--A------G--NR----L---TLP-
------DVLIVVTD-GLSQ--------D---------D--------V----T------G-
---------------PAQ------------I-------------A-R--DNGVAI-YAVG
VGN--E----V----------D----FATLFNI-A-G-V--Q--S------------RI-
-LQ-I---N---DF-G-S--L-LNA----V--EQLTEI-V-----CN
>A0A6P4ZM15_BRABE/568-742
-IE--C---K--E--C-VFDIVFLLDRSSSIG---PYG--MF-------N-A-KKFITSI
IEC-L-------K--------------D----L-DVDVGYICFEC------IT--K----
------WLV---K-----Q-G-----L--Y-D-----V------N-----------D---
-PAII---------QQ---I-K----DA-E---Y------T-----G----G---E-GRT
--G---------HA-LQHLIQTA--------------------E--YR----K---NVS-
------SVAVVLSD-GDVH--------D---------QGN-----TH----E------I-
---------------NSD------------A-------------A-R--AEGIEL-YSVP
VGR--EAL--F----------N----FGVLQYI-A-G-A--P--D------------RV-
-FD-Q---F---ST-C-D-------------------L-A-----IK
>C3YH52_BRAFL/745-925
-EP--C------D--E-SVDLFFVLDGSDSVS---LAD--FD-------I-V-KEFVVAV
VSG-F-------T--I----S------L----T-DTRVGVLQYSD------GS--T----
------LEC---N-----L-G-----D--H-P-----D------W-----------S---
--SFV---------NS---M-N----TM-A---R------Q-----G----G---G-TST
--G---------AA-LEFARLIAA--W----R---------------P----A--PVVP-
------RIMIVLTD-GDSE--------D---------S--------V----V------T-
---------------PAQ------------A-------------L-A--TEQVTV-FAIG
VGS-------F----------N----RSELLQI-T-N-NN-Q--D------------RV-
-FE-L---A---DF-N-A--I-ANI----M--NRIIQ--A-----AC
>A0A6P4YVP5_BRABE/1-125
------------------------------------------------------------
------------------------------------------------------------
------LVF---N-----L-G-----A--K-S-----D------K-----------P---
--STI---------SA---I-N----AI-T---Y------Q-----Q----G---G-TKT
--G---------AA-LQFVRENAA--W----R-Q-------------G----G---NVP-
------KVIIVLTD-GKSG--------D---------S--------V----S------G-
---------------PSQ------------S-------------L-A--ASGITV-YSIG
VGN-------F----------D----HGQLLQI-A-N-NN-R--N------------NV-
-IE-L---S---DF-N-A--L-ATK----I--SEIAKV-V-----CA
>A0A6P4ZU84_BRABE/300-486
-G----------A--M-RADMVFITDGSASIG---TFN--FE-------E-I-KKFMREM
VEG-L-------T--V----S------P----S-SFRVGAMQFAY------EN--R----
------EEF---G-----L-E-----D--H-H-----D------N-----------A---
--GVD---------AA---I-C----AI-P---Y------M-----D----G-P-G-TYT
--G---------EA-ILFAKDFMF--A----P--------------IR----P---EIR-
------HIGIVITD-GKTS--------L-GA-----MD--------V----G------T-
---------------ASH------------S-------------A-Q--QAGIVM-YAIG
IGL--M----H-DA------TY----NAQLQAI-A-G-P--S--G------------KV-
-FH-V---G---DF-S-A--L-SGI----I--SALLAD-I-----FA
>C3ZHY0_BRAFL/231-417
-R---G------S--A-GLDLVFALDKSSSID---AVD--FS-------R-A-IQFTTSI
INE-F-------G--V----TN----RE----G-GTQVALVTFGS------QA--Q----
------LEW---N-----L-G-----Q--L-D-----S------K-----------R---
--KVL---------RQ---L-R----QL-Q---P------E-----G----G---G-TAL
--T---------AA-LQTVLNEVL--P----V--------------AR----V---GAK-
------RALFIITD-GKSN--------V-GA------S--------P----G------V-
---------------FAR------------R-------------L-R-EEEAFEV-FAVG
VGA--N----V----------D----KNELNSV-A-S-Q--P--F--TS--------HV-
-FL-I---N---DF-S-N--F-DTL----V--NTIA-E-K-----EI
>A0A6P4XW03_BRABE/479-662
-EE--C---------C-LVDIVFVLDYSVSMS---GD---TT-------A-V-KNFVYAL
VNR-F-------E--I----G------D----L-DALVGVLRYNT------GQ--M----
------LEF---Y-----L-N-----A--Y-N-----N------K-----------P---
--DTL---------AH---I-S----GM-T-T-T------P-----G----G---G-TNT
--G---------AA-LTYVANTML--L----E-T--N------G--NR----A---DAP-
------DVVIVLTD-GFSW--------D---------S--------V----A------G-
---------------PAS------------V-------------L-H--SMGVQT-FAIG
VGS--C----V----------S----DAQLHDI-A-N-C--D--D------------HV-
-YK-L---A---DF-N-G--L-EGI----T--TNIHNQ-I-----CC
>A0A6P5A8K8_BRABE/638-697
----------------------VPVDGSKSVQ---QRN--FP-------S-V-RQFILKL
AAG-F-------E--I----G------P----S-KARIGVYQFAK------DI--Q----
------TEF---K-----M-N-----Q--Y-N-----S------R---------------
------------------------------------------------------------
------------------------------------------------------------
------------------------------------------------------------
------------------------------------------------------------
------------------------------------------------------------
---------------------------------------------AV
>C3ZFZ9_BRAFL/451-577
-CV--V---D--I--C-AIDTVFLLDRSSSIP---RTG--FN-------L-A-KQYIWGF
AKC-F-------T--------------D----Q-EIGVGVIAYDC------VP--K----
------TSI---K-----L-G-----I--F-T-----A------S----------NS---
-ADLR---------YA---I-G----DV-E---F------T-----G----G---L-TRT
--A---------AA-IKYMTQTA--------------------D--FR----E---DVP-
------RVMIIITD-GNDE--------G---------DL---------------------
---------------------------------------------------GL-------
------------------------------------------------------------
-------------------------------------L-L-----NN
>C3ZBM0_BRAFL/47-224
-Q---D------P--V-KMDLLFIVDSSDGVG---QRQ--FH-------R-F-KRSMKTT
VRN-F-------PAAI----D------K----D-NVRVAMIMFSD------KA--ET---
-----RVFF---H-----L-X-----D--M-Y-----D------K-----------E---
--EII---------NA---I-G----NA-K---Y------T-----G----N-P-G-RMM
--G---------QA-LGLAKEKVF--H----Q-E--R------G--SR----E---DAH-
------QLVFLMTT-GPSD--------D-PK------E--------V----Q------H-
---------------QAA------------E-------------L-L--NNGVEL-FATG
IAI--DSP--I----------D----KEELLKI-V-S-D--P--P--ET--------HL-
-YI------------------------------------L-----QA
>C3YQB8_BRAFL/219-400
--L--C------G--N-SLDIIYLVDGSGSVG---ANN--FE-------K-V-KLFIKKA
VSG-F-------V--I----G------P----A-ATQVGVIQYSS------KI--R----
------QEF---S-----M-N-----S--F-Q-----T------V-----------S---
--GLL---------GA---I-D----AM-E---Y------M-----Q----G---G-TLT
--G---------RA-IRYASKYGF--S----V-F--D------G--AR----R---GVP-
------KVLVVVTD-GVSS--------D---------E--------V----A------I-
---------------PAL------------E-------------A-Q--RQGIFV-YAIG
VSN-------Y----------D----AEQLQKI-A-S-T--N--E------------SS-
-AM-V---D---NF-N-L--L-DSV----R--NTLLTS-------VC
>A0A6P4YB30_BRABE/820-1003
-AA--C------D--S-AADIIFSIDVSGSVS---G-H--FA-------T-V-RNFINGV
VNS-L-------T--I----G------G----N-HARVGFIKFQF------DD-AD----
------KVI---S-----L-T-----D--Y-D-----N------K-----------S---
--DLL---------AM---I-G----SL-G---T------S-----L----G---S-KVP
-SV---------AG-LSAMR-NEF--S---------T------S--GR----P---AAR-
------KIGIVLTD-GQDS--------S-SS------A--------V----I------P-
---------------DSQ------------T-------------L-R--NDGTTI-FCVG
VAS-------V----------G----IETLNNM-A-S-R--P--V--ND--------HV-
-F--T---A---TF-D-N--L-QTI----V--DTLRP--K-----VW
>C3ZN55_BRAFL/1-142
------------------VDLIFLLDSSESFR---TSG--FE-------D-A-KTFIQSV
VNY-F-------T--L----G------E----N-DTRVGVVTYSN------AD--AQ---
-----ITRV---K-----L-N-----E--N-Y-----T------R-----------V---
--ELL---------TE---I-R----NL-P---Y------D-----R----G---H-TFT
--G---------LG-LDHVRNNSF--L----E-V--N------G--RR----N---NTP-
------DVLIVLTD-DESE--------D---------D--------V----I------L-
---------------PAQ------------L-------------T-R--QMGIKV-FVVG
VGE---------------------------------------------------------
-----------------------------------------------
>A0A6P4YS65_BRABE/2014-2198
-PP--C------P--N-ELDIIFVLDGSGSVG---SDN--FE-------K-I-KTFVSKT
VAR-F-------N--I----G------L----T-ETQFGVIQYNT------QP--H----
------SEI---L-----L-N-----D--H-Q-----D------A-----------A---
--SLQ---------QA---I-S----DI-R---Y------L-----Q----G---G-TNT
--G---------QA-LRYLANNAF--S----T-K--N------G--AR----A---GVS-
------KMAIVVTD-GQSA--------D---------D--------V----V------R-
---------------PAL------------N-------------A-G--KEGIVL-YAVG
IGG--E----V----------D----YQELRDI-A-S-S--A--D------------KV-
-FN-V---T---DF-S-G--L-QSI----G--NTLPDQ-V-----CQ
>A0A6P5AB23_BRABE/109-300
-DG--S------T--D-VIDMVFLFDKSGSVR---EVN--FN-------D-A-KQNIQDL
IDN-F-------PTPV----D------Q----A-NTRVAAISFSD------EE--RT---
-----RVEF---D-----F-T-----Q--T-V-----S------R-----------D---
--QVK---------AA---L-G----NI-D---Y------E-----R----G---W-TAT
--G---------TA-LELARDNVF--Q----S-V--A------G--SR----A---NAA-
------KILFLITD-GKSN--------R---------G--------AA--PI------P-
---------------IAD------------Q-------------L-K--GNDVEM-FAFA
VGPENQ----I----------N----EDELRSI-V-S-E--P--V--PE--------HL-
-FY-A---G---SF-S-A--M-SDV----F--DDF----I-----TI
>A0A6P4Z6N4_BRABE/1013-1188
CDR--L---D--R--E-GWDIVFLMDSTSSV------K--FG-------R-V-KNLTRDI
ADR-L-------L--T----D------G----S-NTRVGVVQFSN------NP--A----
------AIF---E-----L-N-----T--Y-N-----T------K-----------S---
--AVI---------TA---I-N----TA-Q---R------R-----S----G---G-TFA
--G---------SA-LTYVKEVSF--S----T-A--N------G--GR----P---DRP-
------DALIVVTD-GMTF--------D---------D--------I----S------Y-
---------------ASQ------------A-------------V-R--EQGITT-FAVG
AGD--A----V----------D----SQALRVM-A-V-D--P--Y------------KV-
-RI-V---T---ND-T-Q-----------------HVE-T-----VE
>C3Y8U5_BRAFL/1-109
------------------------------------------------------------
------------------------------------------------------------
------------------------------------------------------------
---------------------------M-T-T-T------P-----G----G---G-TFT
--G---------AA-LTYVANTML--L----P-L--N------G--NR----P---DAP-
------DVVVVLTD-GFSG--------D---------D--------V----T------G-
---------------PAS------------L-------------L-H--SMGVQT-FVIG
VGG--C----V----------S----DAQLGNI-A-N-C--E--D------------HV-
-YK-L---S---DF-N-G--L-DGI----T--DSIHKQ-I-----CC
>C3YGY7_BRAFL/139-215
------------------------------------------------------------
------------------------------------------------------------
------------------------------------------------------------
------------------------------------------------------------
------------------HDVWT--------------------S--FR----D---GVP-
------SAAVVITD-GSAQSDSEGQVTD---------D--------Y----A------A-
---------------QAA------------E-------------A-R--DAGIQL-YAVG
VGD--E----V----------D----DAALQAI-A-G-S--P--D------------RV-
-FD------------------------------------------SD
>A0A6P4YVA7_BRABE/103-303
-E---S------G--L-KRDILILLDMSGSIS---TTA--FN-------E-V-KVDISRF
IGLAG-------D--L----G------R----GRTNQLALVAFSD------RI--V----
------RVF---D-----F-N-----D--H-Y-----N------L-----------A---
--VTQ---------NA---I-R----NF-Q---R------Q-----G----T---N-THT
--K---------QA-LEYVRRNMF--G----S-QAYR------G--LR----R---DSN-
------HEVILITD-GQPT--------D-AS----EVE--------V----E------Q-
---------------EAQ------------R-------------L-K--NMGVEV-FGFG
IDE--TQA--I----------N----FEHLNKV-V-S-P--K--D--TS--------HV-
-FH-I---K---GV-Q-E--F-TAI----V--EIIRAQ-A-----ES
>A0A6P4ZME3_BRABE/55-219
-P----------V--C-ATDVVFIVDDSSSVS---SSW--FG-------R-A-KQFIIDF
LQC-F-------T--------------D----Q-DVGIGVILFNC------VP--R----
------TGI---P-----L-G-----M--Y-T-----A------A-----------D---
-AGLP---------AA---I-S----LM-M---R------Q-----G----G---L-SRI
--G---------QA-ISFMTATT--------------------S--FR----D---GVP-
------KVAVILTD-GMSQ--------S---------DA------------A------G-
---------------QAI------------A-------------A-R--NAGIDL-YVVV
IGG--PES--V----------D----TDVLQTI-T-G-S--A--D------------RV-
-FV-G---D---NP-------------------------------CR
>C3Z857_BRAFL/1-183
--M--C------P--A-KMDVVFVLDGSGSVG---HDN--FQ-------R-M-KSFVKRV
AGS-F-------A--I----G------P----S-SAQISLFQYSN------FV--V----
------QEF---A-----L-D-----T--Y-G-----S------I-----------G---
--EIN---------QA---V-D----AV-M---Y------Q-----G----G---G-TAT
--G---------LA-LYEMRQYGF--S----F-A--N------G--GR----P---GTR-
------RVAILLTD-GMSS--------D---------T--------V----D------K-
---------------HAM------------A-------------A-W--QAGISL-YVVG
IGS--N----V----------D----MNELLAI-G-G-T--P--D------------NV-
-FS-L---G---NF-G-Q--L-QDL----G--SRLPNR-L------C
>C3Y9U4_BRAFL/67-256
-RQ--T---E--N--Q-TVELVFLVDSSASVG---NEN--FN-------S-E-LRFVKKL
LAD-F-------T--L----A------E----N-AARVAIVTFSS------RN--K----
------VVN---H-----V-D-----H--L-S-----KPSYHKHK---------C-S---
--LLE---------EE---L-P----RI-K---Y------A-----G----G---G-TYT
--K---------GA-MIKAQEVLR-------------------H--AR----P---NAT-
------KAVFLMTD-GYSN--------G-G-------D--------P----L------P-
---------------EAR------------K-------------L-K--QNDVQI-FTFG
IRS-------G----------N----VKELQNM-A-T-D--P--A--EE--------HS-
-YF-L---D---SF-A-E--F-EAL----A--RRALH--E-----DL
>A0A6P4YZQ1_BRABE/757-945
-A---CVR-T--S--A-GLDLVFLFDGSSSVT---SAN--FK-------V-M-KDFVKDV
VKT-F-------V--I----Q------P----D-TTHIAVVQYSN------VA--R----
------TEF---N-----L-N-----T--Y-S-----K------T-----------A---
--DVV---------DA---I-G----RI-H---Y------M-----K----G---G-TNT
--A---------AA-LTYVGQSVF--T----R-S--M------G--DR----P---RNP-
------NVLVVITD-GKSN--------D---------N--------V----A------D-
---------------ATR------------A-------------L-R--LRGVYV-YAIG
VGH--D----V----------D----RSTLQAI-T-V-G--RSNK------------TV-
-MM-T---V---SF-D-R--L-PEL----T--ARLQKS-L-----CE
>A0A6P4YCI3_BRABE/317-496
-Q---E------S--D-FVSIVLVLDVSSSMN---GEP--LR-------R-L-VQVASRF
IRS------------V----V------S----F-GTSVGVVTFSS------SA--S----
------IKH---R-----V-V-----S--V-T-----S------Q-----------A---
--VIN---------SL---I-A----AL-P-T-S------T-----R----G---S-TCI
--G---------CG-LRTGVQALE--A-------------------VG----P---PQG-
------GVLLLVTD-GGEN--------Q-NP------R--------I----S------V-
---------------VIP------------E-------------L-I--TKRVIV-STIA
IGP--S----A---------------DDKLENL-A-Q-Q--T--G--GS--------SF-
-VSGT---D---ES-T-A--L-DNA----F--TTT----F-----EE
>C3XUV1_BRAFL/174-351
-ST--C------E--V-PVDLFWLLDGSNSVG---TAN--FE-------K-V-KQFVVDV
VNS-F-------D--V----S------P----T-ATRVGVVQYSN------KN--T----
------LMF---N-----L-G-----D--K-V-----D------K-----------P---
--STV---------NA---I-N----SI-Q---Y------Q-----G----G---G-TYT
--G---------YA-LKYVRQKAA--W----R---------------G----G---NVP-
------KVAVVLTD-GESY--------D---------S--------V----S------V-
---------------AAQ------------N-------------L-L--SDGVEV-FAVG
VAG-------F-----------------KLIAI-A-N-SN-E--T------------NV-
-IE-L---N---DF-N-D--L-TTK----I--GEIAKK-V-----CS
>A0A6P4Y643_BRABE/42-220
-QP--C------D--L-MPDLFFVLDGSGSVS---VSD--FN-------T-V-KQFVAAV
VTG-F-------T--I----G------L----S-DTRVGVLQYSN------FN--T----
------LGC---N-----L-G-----D--H-A-----D------E-----------S---
--SFV---------NA---I-N----TM-T---R------Q-----G----G---G-TNT
--G---------AA-LEFARQNAA--W----R---------------A----A---PTP-
------KIMVVLTD-GHSS--------D---------S--------V----A------A-
---------------PSQ------------A-------------L-A--ADGVTV-FAIG
VGN-------F----------D----HSELLQI-A-N-NN-A--G------------RV-
-FE-L---T---DF-N-L--L-AQN----I--NWIA---R-----AL
>C3YH52_BRAFL/934-1116
-EP--C------D--V-TTDLFFVLDGSGSVG---LYN--FN-------T-V-KQFVVTL
VSA-F-------T--I----G------LND-VN-DTRVGVLQYSS------SN--T----
------LGC---N-----L-G-----D--H-P-----D------L-----------S---
--SFV---------NA---M-N----AM-R---Y------H-----Y----G-P-S-TQT
--G---------AA-LQAAGQIAA--W----R---------------P----A---PVP-
------RIMVVVTD-GMAH--------D---------S--------V----V------A-
---------------PSQ------------G-------------L-A--ADQVNV-FAIG
VGN-------Y----------V----RSELLQI-A-N-NN-Q--A------------RV-
-FE-L---A---DF-N-A--I-RDN----I--NDIA---L-----AV
>C3Z865_BRAFL/1-153
-------------------DIVFIVDGTGSVG---LEN--FE-------R-M-KTFIRQL
FAY-L-------D--I----G------E----N-AVRVSIVQYAA------QA--R----
------TEF---F-----L-D-----Q--Y-Y-----D------L-----------Q---
--EAQ---------DA---V-D----GI-E---Y------M-----G----G---Y-TLT
--G---------KA-IDFATNLHF--D----L-R--K------G--AR----A---DVT-
------KIAVVITD-GRSY--------D---------D--------V----N------R-
---------------PAR------------R-------------M-R--QAGIVT-IAVG
VGN--N----L----------D----RDQLTAI-A-G-D--P------------------
-----------------------------------------------
>C3YGU9_BRAFL/11-191
-PI--C------N--A-LMDLFFVLDGSGSVT---DAN--FD-------K-M-KQFAKNV
VNA-F-------D--I----S------A----S-STRVGVVQYSD------SN--T----
------LEF---N-----L-G-----D--H-A-----D------K-----------P---
--STL---------AA---I-D----SI-V---Y------Q-----G----G---G-TRT
--G---------SA-LEFARVNAA--W----R---------------G----E---SVP-
------KVMIVVTD-GKSA--------D---------S--------V----T------S-
---------------SAN------------N-------------L-A--SQGVDV-YAIG
VGN-------Y----------R----STQLLEI-A-A-GN-Q--N------------NV-
-IE-L---T---DF-N-A--L-SAE----I--EQIAQA-V-----CV
>A0A6P4ZJS4_BRABE/5269-5456
-TA--CQG-R--S--L-DFDLALLLDGSGSVG---ADN--FN-------L-V-KQFAKRL
VDN-F-------D--I----S------Q----T-DTKVGVVQYSS------SS--N----
------VEF---Y-----L-N-----A--F-S-----A------K-----------Q---
--PVL---------DA---I-D----AI-T---Y------Q-----Q----G---G-TNT
--G---------AA-ITYTVQEIF--A----S-A--N------G--AR----A---NYP-
------DVLVVVTD-GESS--------D---------D--------V----A------A-
---------------PAL------------T-------------A-R--NAGTLI-YAVG
VGN--G----V----------N----QATLLEI-A-G-D--A--S------------QV-
-LQ-A---A---DF-A-G--L-TTV----V--QTLQQN-L-----CD
>U3LLZ6_BRABE/305-491
-G----------A--M-RADMVFITDGSASIG---TFN--FE-------E-I-KKFMREM
VEG-L-------T--V----S------P----S-SFRVGAMQFAY------EN--R----
------EEF---G-----L-E-----D--H-H-----D------N-----------A---
--GVD---------AA---I-C----AI-P---Y------M-----D----G-P-G-TYT
--G---------EA-ILFAKDFMF--A----P--------------IR----P---EIR-
------HIGIVITD-GKTS--------L-GA-----MD--------V----G------T-
---------------ASH------------S-------------A-Q--QAGIVM-YAIG
IGL--M----H-DA------TY----NAQLQAI-A-G-P--S--G------------KV-
-FH-V---G---DF-S-Q--L-SGI----I--SALLAD-I-----FA
>A0A6P4ZS04_BRABE/318-493
-Q----------S--E-SYRVVLVLDVSGSMQ---GEP--IR-------R-L-VQVSRRF
IRT------------T----V------V----T-GTSVGIVTFSA------DA--S----
------IEH---P-----L-V-----R--V-T-----S------Q-----------A---
--DRR---------GL---I-N----AL-P-S-N------T-----G----G---G-TCI
--G---------CG-LLKGVEALE--S-------------------VG----P---PQG-
------GIILLVSD-GQEN--------R-DP------R--------I----S------D-
---------------VIP------------E-------------L-L--RKRVIV-ATIA
YSR--D----A---------------DPTLQTL-A-L-Q--T--G--GL--------SF-
-FSAI---R---DS-T-A--L-DNA------------F-T-----AT
>A0A6P4Y0D1_BRABE/21-200
-QI--C------S--A-KLDLMLVLDGSGSVG---DAD--FT-------K-T-LQFAENV
VNA-F-------D--I----G------P----D-LTRVGVVQYSD------TP--A----
------MEF---N-----L-G-----A--H-G-----D------K-----------A---
--STI---------AA---V-N----SI-Q---Y------Q-----G----G---G-TAT
--G---------AA-LEYTRANAN--W----R---------------G----A---PVP-
------KVIIVVTD-GKSG--------D---------D--------V----T------A-
---------------AAQ------------A-------------L-A--GEGVTV-YAIG
VGN-------Y----------D----LPELQQI-A-N-GN-T--N------------NV-
-VE-L---A---DY-N-A--L-TAT----I--DQIAG--Q-----VC
>C3ZCS4_BRAFL/21-200
-QV--C------S--A-KLDLMLVLDGSGSVG---DAD--FA-------K-T-LEFAENV
VNA-F-------D--I----G------T----D-LTRVGVVQYSD------TP--T----
------MEF---N-----L-G-----V--H-A-----D------K-----------G---
--STI---------AA---V-N----NI-Q---Y------Q-----N----G---G-TAT
--G---------AA-LEFARANAN--W----R---------------G----A---PVP-
------KVMIVVTD-GKSG--------D---------D--------V----T------A-
---------------AAQ------------A-------------L-A--GEGVAV-YAIG
VGN-------Y----------D----LPELQQI-A-N-GN-N--N------------NV-
-IE-L---Q---DY-N-A--L-TAA----I--DQIAG--Q-----VC
>A0A6P4Y5H6_BRABE/567-737
-P----------V--V-PKNIVFVIDQSGSMQ---GTK--MR-------Q-T-KHAMNTI
LKD-L-------R--E------------------HDRFNVMAFSY------SS--T----
------TWR---PD-EMVQ-A-----T--P-E-----N------I-----------E---
--SAR---------TY---V-R----RE-I---S------A-----N----G---G-TNI
--N---------QA-ILDAADLLR--R----V-T--D-GR---P--DS----P---RSA-
------SLIIFLTD-GLPS--------S---------G--------E----TRTKNIMV-
---------------NVK------------N-------------A-I--REQMSL-FCLG
FGN--D----V----------D----FPFLEKM-A-L-E--N--R------------G--
---------------------------------------------LG
>C3ZCN5_BRAFL/1-182
------------------SDLFFVLDGSGSVG---PDN--FE-------T-V-KQFVVDV
VSA-F-------T--I----S------L----T-DTRVGVVQYSD------FN--T----
------LAC---N-----L-G-----D--H-P-----D------E-----------A---
--SFV---------TA---I-N----TM-Q---Y------Q-----G----G---G-TAT
--G---------DA-MEYARVKLQAVW----R---------------P----A--PPLF-
------QIMIVLTD-GKSG--------D---------D--------V----V------A-
---------------AAQ------------A-------------L-A--ADGVTV-YAIG
VAN-------F----------D----TAELLEI-T-N-GN-Q--D------------RV-
-IE-L---K---DY-T-A--L-TAS----I--NSIIR--A-----LC
>A0A6P5A8K8_BRABE/693-756
-------------------NSRAVLDGSKSVQ---QRN--FP-------S-V-RQFILKL
AAG-F-------E--I----G------P----S-KARIGVYQFAK------DI--Q----
------TEF---K-----M-N-----Q--Y-N-----S------R-----------A---
------------------------------------------------------------
------------------------------------------------------------
------------------------------------------------------------
------------------------------------------------------------
------------------------------------------------------------
---------------------------------------------VR
>A0A6P4YC47_BRABE/1093-1275
-DR--L---D--R--E-GWDLVFLLDSSGSVD---Q-S--FL-------D-A-KSFTRET
IAG-L-------I--D----S------D----G-VTHIGLVQYNE------NQ--Q----
------TAF---N-----L-N-----Q--Y-Q-----T------K-----------A---
--DIL---------SA---V-D----NI-N---Y------L-----G----G---G-TYT
--G---------RA-IHFARQVSF--G----A-D--S------G--NR----A---NRP-
------DALVVLTD-GVSF--------D---------P--------V----A------Y-
---------------AAQ------------S-------------A-R--HQGITV-FAIG
MGT--T----V----------D----RDTLDQI-A-G-N--P--Q------------NV-
-LQ-V---S---DP-G-S--R-AQV----I--KSLK---R-----WL
>C3YBZ2_BRAFL/203-394
-AG--C---Q--A--T-SLDLVFALDGSASVG---DNN--FQ-------L-S-KDFINTI
IQS-F-------T--I----G------P----D-LTRVGVVQYSF------SV--N----
------LEL---E-----L-K-----D--H-L-----S------A-----------A---
--PLI---------QA---V-E----EI-E---Y------D-----E----G-L-F-THT
--G---------EA-LQYITTHSF--A----V-E--N------G--AREVR-K---GVP-
------KVSILLTD-GESG--------D-YH------D--------V----T------V-
---------------WSQ------------R-------------A-Q--EAGITV-FPVG
VTN--N----V----------D----QQELETM-A-G-H--A--G------------KV-
-YR-V---G---WF-R-D--L-EKI----L--TDMEES-L-----CR
>A0A6P4YQN8_BRABE/29-218
-TT--C------P--Y-PVDLVFLVDSSESFR---TSG--FE-------E-A-KTFVQNV
VNY-F-------T--L----G------E----N-DTRVGVVTYSN------ID--AQ---
-----ITRI---R-----L-N-----E--N-Y-----T------R-----------V---
--ELL---------TE---I-R----DI-P---Y------D-----R----G---H-TFT
--G---------LG-LDHVRNNSF--L----T-V--N------G--RR----S---NTL-
------DFLIVLTD-DESE--------D---------D--------I----S------G-
---------------PAQ------------L-------------V-R--DMGITV-FVVG
VGE--E----S-DI-------H----QATLETI-A-G-D--P--R------------RV-
-FR-L---E---DH-D-F--L-VDD----SHPRTIR-E-A-----IC
>A0A6P5A6F9_BRABE/1390-1572
--L--C------G--S-SLDIIFLVDGSGSVG---PTN--FE-------K-V-KLFINKA
VLG-F-------A--I----G------P----T-ATQVGVIQYST------RI--R----
------QEF---S-----M-N-----S--F-Q-----T------V-----------R---
--GLL---------GA---I-D----AI-E---Y------M-----Q----G---G-TQT
--G---------KA-IRYASKYGF--S----F-F--D------G--AR----Q---GVP-
------KVLVVVTD-GISA--------D---------E--------V----A------D-
---------------PAL------------E-------------A-Q--QEGIVV-YAIG
ISN-------Y----------D----VNQLQQI-S-S-T--N--E------------TS-
-AI-V---A---NF-N-L--L-DSV----R--NTLLTS-V-----CD
>C3ZV59_BRAFL/181-320
-AP--C------Y--E-LIQLFFVVDGSASLG---IMN--FE-------K-V-KKFMRDA
VDS-F-------V--I----G------P----G-HTSAAVIQYAY------DY--R----
------QEI---K-----L-N-----Q--Y-Q-----D------S-----------A---
--SLK---------NA---I-A----CI-V---Y------L-----D----G-A-G-TQT
--A---------AA-INAMVNAAL--L----V---------------P----T---SGK-
------RMGMVITD-GRSQ--------Q---------G--------R----M------SV
E--------------ASD------------N-------------E-R--PNS--------
------------------------------------------------------------
-------------------------------------I-V-----YR
>A0A6P4YDF7_BRABE/225-405
-----F------E--A-IADLAFILDHSAGVT---QYQ--FG-------R-I-LNFTKGL
VNH-L-------E--V----G------P----G-AVRVTVFTVSS------QV--R----
------QHF---A-----L-D-----S--F-S-----T------A-----------E---
--SVT---------EA---I-S----NI-Q---N------M-----APLPNS---S-RPI
--G---------RA-LRDMMRYGL--G----E-R--D------G--SR----P---DVY-
------RAAVILTN-GDSD--------D---------E--------V----S------R-
---------------PAL------------E-------------A-V--MGGVSI-YAVG
VSS-------------------------QLVNM-T-R-A--A--D------------QA-
-FP-L---A---NL-T-Y--L-DDR----L--AKDLA--G-----TI
>C3ZG18_BRAFL/271-444
-AN--------------CGEFIFILDRSGSMS---GNK--IK-------N-A-RETLLLF
LKS-L-------P--I----G--------------CYFNIVGFGS------TH--E----
------SLF---K-----G-S-----E--K-Y-----D------N-----------K---
--SLK---------TACKAL-G----KM-E---A------D-----L----G---G-TEI
--L---------QP-LQYVYKQ---------------------P--PI----A---GHP-
------RQLFLLTD-GEVW--------D---------T--------Q----A------C-
---------------VRE------------V-------------A-K-HADSARC-FSVG
IGE--G----A----------S----TALVKGV-A-R-A--G--R--G---------KA-
-EF-V---S---GT-D-R--L--------Q--AKVM-R-L-----LS
>A0A6P4YS65_BRABE/475-659
-PV--C------N--V-RVDLVFVLDGTGSVG---ADN--FE-------R-M-KTFVQKM
ISD-F-------E--I----G------P----E-ATRIGVVVYSH------RA--V----
------LAL---R-----L-D-----A--F-E-----D------E-----------G---
--ALQ---------DA---I-A----AI-A---Y------P-----G----G---Y-TLT
--G---------AA-IDYTTMFAF--S----T-R--N------G--AR----E---GVI-
------RVAIILTD-GISF--------D---------D--------V----A------N-
---------------PAQ------------S-------------M-R--KAAIIT-YAVG
IGS--N----L----------D----RDQLDII-S-G-S--R--R------------NL-
-FM-L---D---DF-S-K--L-EDL----R--TQLPSR-V-----CD
>C3Z6S2_BRAFL/1398-1507
-PT--C------S--A-KANIILIVDGSKSVT---HLN--FP-------N-V-LKFVLKL
AAG-F-------E--I----G------P----N-AAKLGVYQYGS------DV--R----
------TEF---P-----I-G-----Q--Y-N-----T------R-----------E---
--DVL---------NA---V-R----KI-Q---Y------M-----N----Q-W-G-TFT
--G---------KA-LEEAYKE-F--P----A-G--D-------------------DA--
------------------------------------------------------------
------------------------------------------------------------
------------------------------------------------------------
------------------------------------KK-L-----LA
>C3Y2U7_BRAFL/26-215
-S----------G--D-AGDIMFVLDGSGSIS---ADD--FV-------S-A-KSFISRV
VDA-F-------D--I----A------A----D-FTRVGVVQFSS------FF--T----
------EEF---P-----L-D-----R--Y-S-----D------K-----------A---
--SLK---------QA---I-G----NI-P---Q------R-----G----G---G-TLL
--G---------QV-INYLVNTSF--T----E-A--K------G--AR----PLSDGIP-
------RIAVLMTD-GSAH--------D---------N--------PTT-VL------A-
P--------------AID------------A-------------L-R--ASGIIA-FSIG
VGP--S----V----------N----RDQLEAV-A-G-D--T--D------------RV-
-FL-V---G---AY-S-V--I-DDI----R--DLLVER-V-----RE
>A0A6P4Y5K6_BRABE/1-164
-----------------------------------MPD--FR-------R-M-KDFVKGA
VQA-F-------P--I----Q------P----G-ANRVGVVQYAG------TV--Q----
------EVL---P-----L-A-----T--N-N-----S------I-----------A---
--DVM---------SA---V-D----NL-A---P------L-----G----G---G-TFT
--Q---------AA-LQHLKDTSF--T----Y-K--N------G--DR----M---GHP-
------NVAILLTV-GKPL--------D---------A--------P----A------A-
---------------VAK------------D-------------L-R--DMGVHL-FAFG
IGN--G----L----------G----NTTLEEI-T-G-Y--Q--P------------FV-
-FQ-L---D---NF-T-D--L-DNS----A--QRIQ-A-V-----QA
>C3ZZV3_BRAFL/1628-1810
-TD--L---S--F--G-GLDLVFLLDGSGSVT---AVN--FD-------L-V-KDFASGV
VSE-F-------Q--I----S------T----T-ETRVGVVQFSD------TL--R----
------TEF---F-----M-S-----S--F-S-----T------K-----------Q---
--QVL---------QA---I-S----DI-D---Y------I-----Q----G---N-TLT
--G---------AA-ITFATASSF--S----T-P--A------G--NR----A---NFP-
------DFMIVVTD-GLSQ--------D---------S--------V----V------Q-
---------------PAQ------------S-------------A-R--DQGITI-FAVG
VGN--E----V----------D----FATLLQI-T-G-V--P--E------------YI-
-LQ-V---T---DF-S-D--L-LAA----Q--LQ---V-A-----EI
>C3Z6S2_BRAFL/579-759
-PT--C------S--A-KANIILLVDGSKSVT---YLN--FP-------N-V-LKFILKL
AAG-F-------E--I----G------P----N-AAKLGVYQYGS------DV--R----
------TEF---P-----I-G-----Q--Y-N-----T------R-----------E---
--DVL---------NA---V-L----NI-Q---Y------M-----N----Q-W-G-TFT
--G---------KA-LEEVYKT-F--P-------------------AG----D---DAK-
------KVVIIITD-GKAM--------D---------E--------EV--LR------K-
---------------ASQ------------D-------------V-K--ADGAMI-CAVG
VGG-------F----------R----LKELSLL-A-S-S--Q------D--------LV-
-FT-A---T---DF-D-K--M-DAI----R--DTVLDA-------VC
>C3YY35_BRAFL/1-132
------------------------------------------------------------
-------------------------------------------------------S----
------VEF---K-----L-A-----D--H-T-----N------K-----------A---
--SLA---------TA---I-N----NV-S---Y------Q-----S----G---G-TQT
--G---------RA-LDAARTQMD--W----R---------------Q----P---PVPN
VCFSLLQAAIVVTD-GMSG--------D---------N--------V----Q------Q-
---------------PAK------------A-------------L-R--DNDISA-YGVG
IGP--A----I----------N----ANELNEI-A-G-GD-A--G------------HV-
-FY-I---P---NY-D-K--L-EKE----M--EKISN--S-----VC
>A0A6P5ACW6_BRABE/197-387
-DE--E------P--S-VIDMVFVFDKSGSVR---PDN--FN-------R-A-KEDIQSL
LQI-F-------PAPI----D------P----A-NTRVAGMSFSD------VG--KT---
-----RVEF---D-----F-T-----A--H-T-----S------R-----------A---
--AVL---------SA---I-G----NI-A---Y------E-----S----G---S-TAT
--A---------VA-LNMAKDDVF--V----S-T--A------G--SR----P---AAA-
------KILFLITD-GKSN--------T---------G--------GS--PT------P-
---------------AAD------------A---------LKDAV-N--GPGCEI-FAFA
VGS--S----V----------N----EPELHDI-V-S-E--P--V--PE--------HL-
-FY-S---D---SF-T-A--M-SRV----I--D------------DA
>C3Y152_BRAFL/365-412
-PE--CT--Q--F--G-GVDLVFLLDGSASVG---ASN--FE-------L-V-KDFTQQT
AAK-F-------N--I----S------D----G-ST------------------------
------------------------------------------------------------
------------------------------------------------------------
------------------------------------------------------------
------------------------------------------------------------
------------------------------------------------------------
------------------------------------------------------------
----------------------------------------------R
>A0A6P5A6F9_BRABE/584-767
-LQ--C------R--N-DVDLVFLLDSSNAVG---QSG--LT-------W-I-KKFMTSV
MES-L-------I--I----G------P----D-HFQIGVFQFSE------NA--R----
------QVI---A-----L-G-----A--Y-K-----N------S-----------T---
--DII---------QL---V-N----ET-T---L------I-----G----G---Q-ANL
--E---------LS-LIYVLRNGF--R----F-----------S--SR----Q---GKV-
------KVVVVLTSAQHSV--------D---------S--------A----E------L-
---------------LAQ------------Q-------------A-N--QYGVVT-FVIG
VGA--A----P----------L----QRQLERI-T-G-S--S--S------------AV-
-TV-V---N---GF-S-N--L-PEM----D--RAIVNS-L-----CN
>C3YPR2_BRAFL/231-409
-P----------V--V-PKNIVFIIDKSGSMG---GTK--MR-------Q-T-KQAMNTI
LKD-L-------R--D------------------HDRFNVMPFSY------SS--T----
------MWR---PNE-MVL-A-----T--R-E-----N------I-----------E---
--SAR---------TY---V-R----RS-I---N------A-----G----G---G-TNI
--N---------QA-IIDAADLLR--R----V-T--D-DQ---P--NS----P---RSA-
------SLIIFLTD-GLPS--------V---------G--------E----SKPRNIMV-
---------------NVK------------N-------------A-I--REQVSL-FCLG
FGK--D----V----------D----FPFLEKM-A-L-E--N--R------------GL-
-ARRI------------------------------Y-E-D-----SD
>A0A6P4Y5T3_BRABE/1091-1272
-AA--C------D--S-AADIIFSIDVSGSVS---S-H--FN-------T-V-QNFINGV
VNS-L-------T--I----G------G----N-HARVGLIKFAG------SS-AE----
------RYI---S-----L----------T-G-----S------K-----------P---
--TLV---------SM---I-S----TM-F---N------S-----H----G---S-REP
-SV---------AG-LSVMR-NEF--S---------T------S--GR----L---TAR-
------KIGIVLTD-GYDS--------S-SS------A--------V----I------S-
---------------DSQ------------T-------------L-R--NDGTTI-FCVG
VAS-------V----------G----IETLNNM-A-S-M--P--V--ID--------HV-
-F--T---A---TF-D-N--L-QTI----V--DTLRP--K-----VW
>C3ZU92_BRAFL/4-174
-K----------L--C-AIDIVLALDLSSSIP---QDQ--FE-------L-A-RDFMVAF
VDC-E-------V--F----Q------E----K-DIRIAVLNYTC------EA--D----
------TYF---D-----L-A-----P--I-A-----Y------G---------------
---MS---------YE---I-G----QL-M-R-G------D-----G----G---I-TRT
--G---------HA-INHMRLTS--------------------K--FG----A---ESH-
------HAAVILTD-GQSE--------D---------D--------Q----Q------T-
---------------AAA------------D-------------A-R--AAGIGL-YAVE
FGK--Y----V----------N----MYALEAM-T-T-S--G--S------------RV-
-FT-T---S---QA-C-D--A-AQ-------------KIV-----DD
>C3Y9H6_BRAFL/1578-1735
-PT--C------R--S-KADIHVLVDGSKSVK---TRN--FP-------A-V-RQFILKL
AAG-F-------E--I----G------P----N-KARFGVYQFAK------DM--Q----
------TEF---K-----M-N-----Q--Y-N-----N------R-----------E---
--ALL---------DA---I-K----KI-E---Y------M-----N----Q-Y-Q-TKT
--G---------QS-LKAVYEE-F--T----K-A--N------G--AR----D---GVE-
------KIIILITD-GKAT--------D---------Q--------V----R------Q-
---------------PAQ------------Y-------------V-K--NKGAHV-FTVG
VAK-------Y----------K----ISELKHD---------------------------
---------------------------------------N-----ST
>C3ZN56_BRAFL/1-89
------------------------------------------------------------
------------------------------------------------------------
------TRV---K-----L-N-----E--N-Y-----T------R-----------V---
--ELL---------TE---I-R----DI-P---Y------D-----R----G---H-TFT
--G---------LG-LDHVRNNSF--L----E-V--N------G--RR----N---DTL-
------DFLIVLTD-DESE--------D---------D--------V----I------R-
---------------PAQ------------L-------------L-R--QMGITV-FVVA
VGE---------------------------------------------------------
-----------------------------------------------
>A0A6P4ZJS4_BRABE/1516-1701
-----CYN-R--N--I-ELDLVFLLDGSGSVT---SAN--FD-------I-V-KEFTRRL
ANN-F-------D--V----S------L----A-DTRVGVVQYSD------FP--T----
------TEF---N-----L-N-----S--F-N-----T------N-----------E---
--LVD---------LA---I-R----NI-Q---Y------Q-----E----G---G-TDT
--G---------EA-IDFVRVNSF--S----A-N--N------G--DR----S---DVP-
------NVMIVVTD-GQSS--------D---------D--------V----T------V-
---------------PAQ------------T-------------A-R--NAGITM-YAVG
IGN--G----V----------D----ANELLQI-A-G-Q--A--N------------RV-
-VQ-S---A---DF-S-T--L-FSV----G--EDLQEL-V-----CD
>C3ZZV3_BRAFL/6-192
-PE--CT--Q--F--G-GVDLVFLLDGSASVG---ASN--FE-------L-V-KDFTQQT
TAK-F-------D--I----S------D----G-STRVAVAQYSS------TP--Q----
------VEF---N-----L-N-----T--N-S-----D------V-----------D---
--TLS---------NA---I-E----QI-T---Y------M-----N----G-D-S-TFT
--G---------FA-IEFVRQSAF--S----S-F--N------G--AR----D---DKP-
------DIMVVVTD-GQSA--------D---------S--------V----T------S-
---------------SAA------------T-------------A-R--EQGVTM-FAVG
VGT--G----V----------G----LSELQDI-A-G-Y--T--D------------RV-
-LQ-L---N---DF-V-Q--L-AQS----A--DTIQST-------LC
>C3Y4Z7_BRAFL/50-186
-T----------R--L-PLRFVAVIDESGSMA---STI--GNE--TLIYK-M-KIFARVM
VRK-M-------K-------------------A-EDMLGIVGFDS------DA--R----
------VLL---P-----I-T-----Q--M-D-----KDG----K-----------K---
--AAM---------DS---I-E----SL-S---A------K----------T---F-TNL
--C---------EG-ILTGAK-LF--D----T-T---------E--EC----A---HCR-
------NGMVVFTD-GIAN--------Q---------G--------I----T------D-
---------------ADG------------I-------------V-S--AFN--------
------------------------------------------------------------
---------------------------------------------SI
>C3Z855_BRAFL/222-307
-R---F------E--A-IADLAFILDNSDGVT---QFQ--FE-------K-I-LNFTNSV
VDY-L-------D--V----G------S----G-AVRVTVFTVSS------RV--W----
------QHF---A-----L-D-----S--F-S-----T------P-----------E---
--SVT---------EA---I-G----NI-Q---N------M-----ALVQ----------
------------------------------------------------------------
------------------------------------------------------------
------------------------------------------------------------
------------------------------------------------------------
---------------------------------------------TN
>C3XPW7_BRAFL/39-152
-K---Y---Q--D--S-RADIVFMLDSSGSVG---ENN--FQ-------T-E-ITFVENF
LSQ-L-------T--I----S------P----Q-ASRVAIVSFDD------AA--R----
------THI---D-----Y-I-----K--NPK-----N------K-----------C---
--SFL---------RE---L-K----TV-K---Y------T-----G----G---S-TNA
--E---------DA-FRLAQELLR--P----K-S--A------F-ANN----Q---PVK-
------------------------------------------------------------
------------------------------------------------------------
------------------------------------------------------------
---------------------------------------------QT
>A0A6P4ZMA1_BRABE/322-500
-P----------G--C-EMDLVFLLDGSWSIG---EAV--FG-------E-I-KEYVLET
IDF-L-------Q--I----D------D----Y-NVSVAVLTYGGDSFYGCVS--G----
------LDL---R-----I-G-----G--Y-G-----N------Q-----------T---
--ELT---------DF---ITN----NV-T---F------P-----G----G---V-TPT
--R---------EA-LHAMQNI---------------------S--YR----E---NMT-
------KVGVVFTD-GRAQ--------S---------A--------A----N------A-
NAASRNTDE--LLAEEVQ------------E-------------A-S--DADFHL-YSVG
ASI--VDF--V----------R----PDGLNLI-A-K-T--A------------------
---------------------------------------D-----HV
>C3Z9E0_BRAFL/220-361
-ES--V------------------------------------------------------
--------------------------------A-LLVCCVRRHSR------NS--R----
------MEF---N-----L-G-----E--Y-M-----N------M-----------T---
--TTL---------SA---I-N----AI-K---Y------Q-----K----G---A-TYT
--P---------KA-LDRARKEAL--W----R---------------G----E---AVP-
------KVMIVLSD-GRSA--------I---------D--------V----T------E-
---------------ASK------------A-------------L-A--DAGIIV-YAIG
VGR-------A----------D----HDELLLI-A-N-ND-L--S------------KV-
-IE-L---S---DF-N-A--L-IAE----I--DLLAEV-V-----CE
>C3Z9G8_BRAFL/235-293
-T----------------------------------------------------------
------------------------------------------------------------
------------------------------------------------------------
------------------------------------------------------------
------------------------------------------------------------
-------------------------PLD---------D--------H----V------A-
---------------EAD------------A-------------A-R--DDGITL-YSVG
IGD--P----V----------N----SAVLLDI-A-E-I--P--P------------NV-
-FD-D---T---DP-C-A--L-YN-------------R-I-----LQ
>A0A6P4ZJS4_BRABE/150-337
-PE--CT--Q--F--G-GVDLVFLLDGSASVG---TAN--FE-------L-V-KDFTQQT
AAK-F-------D--I----S------D----D-RTRVAVAQYSS------TP--Q----
------VEF---N-----L-N-----T--N-S-----D------V-----------D---
--TLS---------NA---I-E----QI-T---Y------M-----N----G-D-S-TFT
--G---------FA-IEFVRQSAF--S----S-F--N------G--AR----D---DKP-
------DIMVVVTD-GQST--------D---------S--------V----T------S-
---------------SAA------------T-------------A-R--EQGVTI-FAVG
VGT--S----I----------G----LAELEEI-A-G-Y--T--D------------RV-
-LQ-L---N---DF-V-Q--L-AQS----A--DTIQST-I-----CG
>A0A6P4ZJS4_BRABE/3132-3315
-LP--C---E--R--L-EVDVVFLIDGSSSIS---LPN--FD-------L-L-KTFLQNI
TGK-F-------D--V----S------S----D-ITRIGVVQYST------EV--N----
------TEF---E-----L-I-----T--Y-T-----N------E-----------S---
--EVI---------NA---I-G----NI-T---R------Q-----R----G---S-TFI
--G---------AG-INFVRTNSF--T----V-S--A------G--DR----P---LAP-
------NILVTVTD-GISA--------D---------D--------V----A------G-
---------------PAQ------------A-------------A-R--DQGILT-YSIG
IGE--E----I----------Q----WPTLLSI-A-G-A--R--H------------RV-
-FN-V---T---SF-S-D--L-PGI----E--DSFT---A-----LL
>C3ZN50_BRAFL/1-86
------------------------------------------------------------
------------------------------------------------------------
------TRV---K-----L-N-----E--N-Y-----T------R-----------V---
--ELL---------TE---I-R----NI-P---Y------D-----R----G---H-TFT
--G---------LG-LDHVRNNSF--L----E-V--N------G--RR----N---DTL-
------DFLIVLTD-DESE--------D---------D--------I----V------R-
---------------PAQ------------L-------------V-R--QMGITV-FAVG
------------------------------------------------------------
-----------------------------------------------
>A0A6P5AA53_BRABE/36-213
-G----------G--S-SIDIVLILDDSSSVR---PPV--FY-------N-T-LSYMVQL
TRC-E-------T--------------D----I-ETGIGVIVFNC------VP--R----
------TEI---P-----L-G-----L--Y-T-----M------G-----------S---
-MQLS---------YE---I-S----QI-K---R------Q-----G----G---R-TRP
--G---------PT-IRYMKDTS--------------------R--FG----D---GVY-
------RVAIVLTD-GFIKG----EPLD---------D--------H----K------G-
---------------KAA------------A-------------A-R--AAGITM-YSVG
VGD--R----V----------D----MDALNDI-T-G-D--A--S------------RV-
-FD-D---N---NP-C-D--L-YR---------KIIKD-F-----DK
>A0A6P5A6F9_BRABE/1-58
------------------------------------------------------------
------------------------------------------------------------
------------------------------------------------------------
------------------------------------------------------------
------------------------------------------------------------
----------------------------------------------------------M-
---------------VAQ------------K-------------A-A--QNGVAM-FGIG
VGG--G----P----------L----RGQLERL-V-G-T--T--T------------AV-
-SV-A---T---NF-K-R--L-KQV----E--KGVFNS-------LC
>A0A6P4YZS5_BRABE/330-513
--V--S------P--A-PVDLAFVIDGSSTMG---QDG--FS-------Q-T-KLLLTRI
VQE-L-------N--I----G------T----T-GTRVTVVQYGN------QG--W----
------QEF---G-----L-D-----S--Y-T-----S------S-----------R---
--TLQ---------QA---I-S----NI-E---F------L-----N----G---G-SNL
--A---------DG-LNVLYKFGF--I----R-R--N------G--GR----P---GIP-
------KTALVIGE-GAAN--------D---------T--------A----G-A---VR-
---------------AAA------------Q-------------L-H--LSGLTV-MAIG
VGP-------G----------T----AGLSLQI-S-S-D--P--Q------------FA-
-YS-V---Q---SA-S-E--L-FLF----R--NVL-EG-------VL
>C3Z3N6_BRAFL/38-211
-S----------G--C-AADIVFIVDDSSSIL---GPR--FG-------L-A-LQFIIDF
LQC-F-------T--------------D----Q-DIGIGVILYNC------VP--R----
------TGI---P-----L-G-----M--Y-T-----I------S-----------N---
-PGLP---------FA---I-S----NL-T---Q------E-----G----G---L-SRT
--G---------HA-LSFMTDTS--------------------K--FR----T---GIP-
------RTAILLSD-GFPQ--------S---------DANAQAMDDY----E------A-
---------------QAE------------A-------------A-R--DAGIDL-YAVG
VGA--AGL--V----------N----WDVLETI-T-G-S--S--D------------RV-
-FR-S---D---NP-C-----------------------------RV
>A0A6P4YYC2_BRABE/31-213
-NN--C------L--Y-PVDLVFLVDSSESFR---TSG--FN-------D-A-KTFLQNV
VNY-F-------T--L----G------E----N-DTRVGVVTFSN------ED--EQ---
-----VTRV---R-----L-N-----E--N-Y-----T------R-----------V---
--ELL---------TE---I-R----NI-P---Y------D-----R----G---H-TFT
--G---------LG-LDHVRNNSF--L----E-V--N------G--RR----N---STL-
------DFLVVLTD-DESE--------D---------N--------V----S------G-
---------------PAQ------------L-------------I-R--DMGITV-FAVG
VGP--E----N-DI-------S----QATLETI-A-G-D--P--N------------RV-
-FR-L---T---DH-D-E--L-VD---------S---V-R-----AR
>C3Z1R6_BRAFL/500-671
-S----------T--CSTTDVVFVLDRSSSIE---LSI--FN-------Q-A-KQFIVDT
LQC-I-------A--D----R------G----V-QIGVGYIVYDC------VP--K----
------TII---T-----L-G-----T--Y-T-----S------D-----------D---
-PAVS---------GI---I-H----YE-M---T------E-----G----G---T-TRT
--P---------LA-IRYMRLTS--------------------K--FR----D---GAA-
------RAAVILTD-GQTE--------G---------D--------A----A------D-
---------------DAS------------D-------------A-R--DAGIEM-YAVA
IGS--F----V----------D----GSALQAI-A-G-S--G--A------------NV-
-FD-S---S---DP-C-A--L-AN---------R-----------MW
>A0A6P4YGN9_BRABE/317-497
-Q---E------S--D-FVSIVLVLDVSGSMQ---GEP--LQ-------R-L-IQVSRRF
IRS------------T----V------S----L-GTSVGVVTFAV------DA--S----
------IEH---P-----V-V-----S--V-T-----S------Q-----------A---
--VRD---------GL---I-A----SL-P-T-S------A-----T----G---G-TCI
--G---------CG-LQKGVQALE--E-------------------VG----P---SQG-
------GILLLITD-GEEN--------R-DP------R--------I----S------E-
---------------VIP------------E-------------L-V--TKSVIV-SSIA
YSQ--D----A---------------DAMLQTL-S-L-Q--T--G--GL--------SF-
-FSGT---D---ES-T-A--L-DNA----F--TTT--F-E-----EK
>A0A6P5AEP8_BRABE/39-232
--R--V------N--E-QLDIVFVLDHSGSVG---QQN--YG-------R-V-VTFVKAV
LGR-F-------S--V----Y------P----D-ETRVAVISYGW------SA--T----
------VDF---D-----N-L-----R--S-S-----S------K-----------DNNK
CELFT---------TH---L-T----KL-T---Y------R-----G----G---Y-TNT
--R---------DG-LRKARELFL---------Q--A------G--VR----Q---SST-
------KVVFTVTD-GYWN--------V-GG------D--------P----I------C-
---------------EVR------------S-------------L-Q--HMGVLM-FAFG
IGS--WG---I----------D----SYKLRGL-G-N-K--DSGG--NK--------YV-
-YL-V---L---DF-R-A--L-SEV----A--RRLRGD-F-----NT
>A0A6P5A9B0_BRABE/204-391
-PS--CKT-Q--K--L-KVDLVFLLDGSGSIG---RTN--FQ-------K-L-KDFTSQI
VNT-F-------D--I----S------P----T-HTRVGVVQYAT------LP--N----
------TEF---E-----L-N-----S--Y-S-----D------R-----------S---
--HVL---------SA---I-E----RI-P---Y------K-----R----G---S-TNT
--G---------KA-IDFVRRRKF--I----P-T--N------G--DR----E---DVR-
------DVLIVITD-GESY--------D---------D--------V----V------D-
---------------PAR------------R-------------A-A--QSGITL-YAVG
VGD--G----V----------N----DRTLEHI-A-G-D--S--S------------RV-
-LH-V---S---DY-S-S--L-AAI----A--QELQET-V-----CE
>A0A6P4YKT3_BRABE/53-245
-F----------A--G-GLDLYFLFDASGSVG---TDN--FR-------I-G-LNFAKAL
VKK-V-------G--V----SA----EP----G-GTRVGAFTFAS------DV--T----
------PHF---R-----P-H---D-P--L-V-----T------T-----------E---
--QVV---------DA---I-E----QI-P---Y------T-----K----G---G-TAT
--R---------LA-LKFLRESVI--P----E-AVAE--L---D--RP----D---ESK-
------KALFLITD-GKSN--------T-GG------D--------P----S------K-
---------------EAE------------R-------------L-R-EELGLDI-YTIG
ISN--D----V----------S----KTELASV-A-S-S--P--K--RE--------HM-
-FT-L---K---DY-F-R--L-EWL----I--DALT-N-H-----SV
>C3Y9H1_BRAFL/1223-1292
-PT--C------H--S-KADIHVLVDGSKSVK---TRN--FP-------A-V-RQFILKL
AAG-F-------E--I----G------P----D-KARIGVYQFAK------DM--Q----
------TEF---K-----M-N-----Q--Y-N-----N------R---------------
------------------------------------------------------------
------------------------------------------------------------
------------------------------------------------------------
------------------------------------------------------------
------------------------------------------------------------
---------------------------------------------EI
>A0A0G2JH38_HUMAN/264-474_(10)
-DP---------S--G-SMNIYLVLDGSDSIG---ASN--FT-------G-A-KKCLVNL
IEK-V-------A--S----Y------G----V-KPRYGLVTYAT------YP--K----
------IWV---K-----V-S-----E--A-D---SSN------A-----------D---
--WVT---------KQ---L-N----EI-N---Y------EDH-KLK----S---G-TNT
--K---------KA-LQAVYSMMS--W-PDDV-P--P------E--GW----N---RTR-
------HVIILMTD-GLHN--------M---------G--------G----D------PI
T-VIDEIRDLLYIGKDRK------------N-------------P-R--EDYLDV-YVFG
VGP--L----V----------N----QVNINAL-A-S-K--K--DN-EQ--------HV-
-FK-V---K---DM-E-N--L-EDV----F--YQMIDE-S-----QS
>Q53FL1_HUMAN/37-220_(8)
-PA--C------Y--G-GFDLYFILDKSGSVL---H-H--WN-------E-I-YYFVEQL
AHK-F-------I--S----------------P-QLRMSFIVFST------RG--T----
------TLM---K-----L-T-----E----------D------R-----------E---
--QIR---------QG---L-E----EL-Q---K----VLP-----G----G---D-TYM
--H---------EG-FERASEQIY--Y----E-N--R---------QG----Y---RTA-
------SVIIALTD-GELH--------E---------D--------LFFYSE------R-
---------------EAN------------R-------------S-R--DLGAIV-YCVG
VKD-------F----------N----ETQLARI-A-D-S--K--D------------HV-
-FP-V---ND--GF-Q-A--L-QGI----I--HSILK--K-----SC
>B7Z551_HUMAN/269-435_(7)
-T----------T--M-PKNVVFVIDKSGSMS---GRK--IQ-------Q-T-REALIKI
LDD-L-------S--P------------------RDQFNLIVFST------EA--T----
------QWR---PS--LVP-A-----S--A-E-----N------V-----------N---
--KAR---------SF---A-A----GI-----Q------A-----L----G---G-TNI
--N---------DA-MLMAVQLLD--S----S-N--Q-EE---R--LP----E---GSV-
------SLIILLTD-GDPT--------V---------G--------E----TNPRSIQN-
---------------NVR------------E-------------A-V--SGRYSL-FCLG
FGF--D----V----------S----YAFLEKL-A-L-D--N--G---------------
----------------------------------------------G
>Q95IG1_HUMAN/248-456_(6)
-QR---------S--G-HLNLYLLLDCSQSVS---END--FL-------I-F-KESASLM
VDR-I-------F--S----F------E----I-NVSVAIITFAS------EP--K----
------VLM---S-----V-L-----N--D-N---SRD------M-----------T---
--EVI---------SS---L-E----NA-N---Y------KDH-ENG----T---G-TNT
--Y---------AA-LNSVYLMMNNQMRLLGM-E--T------M--AW----Q---EIR-
------HAIILLTD-GKSN--------M---------G--------G----S------PK
T-AVDHIREI----LNIN------------Q-------------K-R--NDYLDI-YAIG
VGKL-D----V----------D----WRELNEL-G-S-K--K--DG-ER--------HA-
-FI-L---Q---DT-K-A--L-HQV----F--EHMLD--------VS
>A0A024R9B9_HUMAN/647-836_(5)
-KK--C---T--E--G-PIDLVFVIDGSKSLG---EEN--FE-------V-V-KQFVTGI
IDS-L-------T--I----S------P----K-AARVGLLQYST------QV--H----
------TEF---T-----L-R-----N--F-N-----S------A-----------K---
--DMK---------KA---V-A----HM-K---Y------M-----G----K---G-SMT
--G---------LA-LKHMFERSF--T----Q-G--E------G--ARP-LST---RVP-
------RAAIVFTD-GRAQ--------D---------D--------V----S------E-
---------------WAS------------K-------------A-K--ANGITM-YAVG
VGK-------A----------I----EEELQEI-A-S-E--P--T--NK--------HL-
-FY-A---E---DF-S-T--M-DEI----S--EKLKKG-I-----CE
>CO6A5_HUMAN/2285-2474_(5)
-L---Q------E--Y-YMDVAFLIDASQRVG---SDE--FK-------E-V-KAFITSV
LDY-F-------H--I----APTPLTST----L-GDRVAVLSYSP------PG--YMPNT
EECPVYLEF---D-----L-V-----T--Y-N-----S------I-----------H---
--QMK---------HH---L-Q----DS-Q---Q------L-----N----G---D-VFI
--G---------HA-LQWTIDNVF--V----G-T--P----------N----L---RKN-
------KVIFVISA-GETN--------S---------LD-------KDV-LR------N-
---------------VSL------------R-------------A-K--CQGYSI-FVFS
FGP--K----H----------N----DKELEEL-A-S-H--P--L------------DHH
LVQ-L-------------------------------GR-T-----HK
>G3V4C4_HUMAN/248-430_(5)
-KT--C------Y--N-SVNIAFLIDGSSSVG---DSN--FR-------L-M-LEFVSNI
AKT-F-------E--I----S------D----I-GAKIAAVQFTY------DQ--R----
------TEF---S-----F-T-----D--Y-S-----T------K-----------E---
--NVL---------AV---I-R----NI-R---Y------M-----S----G---G-TAT
--G---------DA-ISFTVRNVF--G----P-I--R----------E----S---PNK-
------NFLVIVTD-GQSY--------D---------D--------V----Q------G-
---------------PAA------------A-------------A-H--DAGITI-FSVG
VAW-------A----------P----LDDLKDM-A-S-K--P--K--ES--------HA-
-FF-T---R---EF-T-G--L-EPI----V--SDVIRG-I------C
>CO6A3_HUMAN/2612-2807_(5)
-AG--S------D--V-DIDMAFILDSAETTT---LFQ--FN-------E-M-KKYIAYL
VRQ-L-------D--M----SPDPKASQ----H-FARVAVVQHAP------SE--SVDNA
SMPPVKVEF---S-----L-T-----D--Y-G-----S------K-----------E---
--KLV---------DF---L-S---RGM-T---Q------L-----Q----G---T-RAL
--G---------SA-IEYTIENVF--E----S-A--P----------N----P---RDL-
------KIVVLMLT-GEVP--------E---------QQ-------LEE-AQ------R-
---------------VIL------------Q-------------A-K--CKGYFF-VVLG
IGR--K----V----------N----IKEVYTF-A-S-E--P--N------------DVF
FKL-V---D---KS-T--------------------EL-N-----EE
>E9PB77_HUMAN/167-363_(4)
-QP--C------P--S-LIDVVVVCDESNSIY-----P--WD-------A-V-KNFLEKF
VQG-L-------D--I----G------P----T-KTQVGLIQYAN------NP--R----
------VVF---N-----L-N-----T--Y-K-----T------K-----------E---
--EMI---------VA---T-S----QT-S---Q------Y-----G----G-D-L-TNT
--F---------GA-IQYARKYAY--S----A-A--S------G--GR----R---SAT-
------KVMVVVTD-GESH--------D---------G--------S----M-L---KA-
---------------VID------------Q-------------C-N--HDNILR-FGIA
VLG-------YLNRNALDTKNL----IKEIKAI-A-S-I--P--T--ER--------YF-
-FN-V---S---DE-A-A--L-LEK----A--GTLGEQ-I-----FS
>G5E9D8_HUMAN/290-462_(4)
-P----------P--L-PKNVVFVLDSSASMV---GTK--LR-------Q-T-KDALFTI
LHD-L-------R--P------------------QDRFSIIGFSN------RI--K----
------VWK---DH--LIS-V-----T--P-D-----S------I-----------R---
--DGK---------VY---I-H----HM-----S------P-----T----G---G-TDI
--N---------GA-LQRAIRLLN--K----Y-V--A-HS---G--IG----D---RSV-
------SLIVFLTD-GKPT--------V---------G--------E----THTLKILN-
---------------NTR------------E-------------A-A--RGQVCI-FTIG
IGN--D----V----------D----FRLLEKL-S-L-E--N--C------------GL-
-TR-----------------------------------------RVH
>A6NNA4_HUMAN/255-443_(4)
-NR--C---R--E--G-HVDLVLLVDGSKSVR---PQN--FE-------L-V-KRFVNQI
VDF-L-------D--V----S------P----E-GTRVGLVQFSS------RV--R----
------TEF---P-----L-G-----R--Y-G-----T------A-----------A---
--EVK---------QA---V-L----AV-E---Y------M-----E----R---G-TMT
--G---------LA-LRHMVEHSF--S----E-A--Q------G--ARP-RAL---NVP-
------RVGLVFTD-GRSQ--------D---------D--------I----S------V-
---------------WAA------------R-------------A-K--EEGIVM-YAVG
VGK-------A----------V----EAELREI-A-S-E--P--A--EL--------HV-
-SY-A---P---DF-G-T--M-THL----L--ENLRGS-------IC
>CO6A3_HUMAN/1024-1207_(4)
-V----------S--G-EKDVVFLLDGSEGVR----SG--FP-------L-L-KEFVQRV
VES-L-------D--V----G------Q----D-RVRVAVVQYSD------RT--R----
------PEF---Y-----L-N-----S--Y-M-----N------K-----------Q---
--DVV---------NA---V-R----QL-T---L------L-----G----G---PTPNT
--G---------AA-LEFVLRNIL--V----S-S--A------G--SRI-T-E---GVP-
------QLLIVLTA-DRSG--------D---------D--------V----R------N-
---------------PSV------------V-------------V-K--RGGAVP-IGIG
IGN-------A----------D----ITEMQTI-S-F-I--P--D------------FA-
-VA-I---P---TF-R-Q--L-GTV----Q--QVISER-V-----TQ
>B4DM79_HUMAN/68-257_(4)
------------P--I-PKNILFVIDVSGSMW---GVK--MK-------Q-T-VEAMKTI
LDD-L-------R--A------------------EDHFSVIDFNQ------NI--R----
------TWR---ND--LIS-A-----T--K-T-----Q------V-----------A---
--DAK---------RY---I-E----KI-----Q------P-----S----G---G-TNI
--N---------EA-LLRAIFILN--E----A-N--N-LG---L--LD----P---NSV-
------SLIILVSD-GDPT--------V---------G--------E----LKLSKIQK-
---------------NVK------------E-------------N-I--QDNISL-FSLG
MGF--D----V----------D----YDFLKRL-S-N-E--N--H------------GI-
-AQRI---Y---GN-Q-D--T-SSQ----L--KKFYNQ-V-----ST
>CO6A1_HUMAN/32-234_(4)
-QD------------C-PVDLFFVLDTSESVA---LRL--KP-YGALVDK-V-KSFTKRF
IDN-L-------R--DRYYRC------DR--NL-VWNAGALHYSD------EV--E----
------IIQ---G-----L-T-----RM-P-G-----G------R-----------D---
--ALK---------SS---V-D----AV-K---Y------F-----G----K---G-TYT
--D---------CA-IKKGLEQLL--V----G-----------G--SH----L---KEN-
------KYLIVVTD-GHPL--------E---------GYKE-PCGGL----E------D-
---------------AVN------------E-------------A-K--HLGVKV-FSVA
ITP--D----H----------L----EPRLSII-A-T-D--H--T------------YR-
-RN-F-TAA---DW-G-Q--S-RDA----E--EAISQT-I-----DT
>CO6A3_HUMAN/2394-2541_(4)
-LE--C---P--V--F-PTELAFALDTSEGVN---QDT--FG-------R-M-RDVVLSI
VND-L-------T--I----A------ESNCPR-GARVAVVTYNN------EV--T----
------TEI---R-----F-A-----D--S-K-----R------K-----------S---
--VLL---------DK---I-K----NL-Q---V------A-----L----TSK-Q-QSL
--E---------TA-MSFVARNTF--K----R-V--R------N---G----F---LMR-
------KVAVFFSN-TPTR--------A---------S--------P----Q------L-
---------------REA------------V-------------L-K--LSDAG------
--------------------------IT--------------------------------
---------------------------------------------PL
>B4E1Z4_HUMAN/160-303_(3)
-TS---------F--S------HMLGATN-------------------------------
----------------------------------------------------P--T----
------Q-----------------------------------------------------
--------------------------KT------------KDH-ENG----T---G-TNT
--Y---------AA-LNSVYLMMNNQMRLLGM-E--T------M--AW----Q---EIR-
------HAIILLTD-GKSN--------M---------G--------G----S------PK
T-AVDHIREI----LNIN------------Q-------------K-R--NDYLDI-YAIG
VGKL-D----V----------D----WRELNEL-G-S-K--K--DG-ER--------HA-
-FI-L---Q---DT-K-A--L-HQV----F--EHMLD--------VS
>C9JE82_HUMAN/284-458_(3)
-QG--A------S--S-PKDMVIIVDVSGSVS---GLT--LK-------L-M-KTSVCEM
LDT-L-------S-------------------D-DDYVNVASFNE------KA--Q----
------PVS---C-----F-THLVQAN--V-R-----N------K-----------K---
--VFK---------EA---V-Q----GM-V---A------K----------G---T-TGY
--K---------AG-FEYAFDQLQ-------N-S--N------I--TR----A---NCN-
------KMIMMFTD-GGED--------R---------V--------Q----D------V-
---------------FEK------------Y------------NW-P--NRTVRV-FTFS
VGQH-N----Y----------D----VTPLQWM-A-C-A--N--K---G--------YY-
-FE-I---P---SI-------------------------G-----AI
>CO6A3_HUMAN/439-616_(3)
-I-------E--V--N-KRDIVFLVDGSSALG---LAN--FN-------A-I-RDFIAKV
IQR-L-------E--I----G------Q----D-LIQVAVAQYAD------TV--R----
------PEF---Y-----F-N-----T--H-P-----T------K-----------R---
--EVI---------TA---V-R----KM-K---P------L-----D----G---SALYT
--G---------SA-LDFVRNNLF--T----S-S--A------G--YRA-A-E---GIP-
------KLLVLITG-GKSL--------D---------E--------I----S------Q-
---------------PAQ------------E-------------L-K--RSSIMA-FAIG
NKG-------A----------D----QAELEEI-A-F-D--S--S------------LV-
-FI-P---A---EF-R-A--A-PL---------------Q-----GM
>COEA1_HUMAN/150-336_(3)
-V---C---Q-TP--A-IADIVILVDGSWSIG---RFN--FR-------L-V-RHFLENL
VTA-F-------D--V----G------S----E-KTRIGLAQYSG------DP--R----
------IEW---H-----L-N-----A--F-S-----T------K-----------D---
--EVI---------EA---V-R----NL-P---Y------K-----G----G---N-TLT
--G---------LA-LNYIFENSF--K----P-E--A------G--SR----T---GVS-
------KIGILITD-GKSQ--------D---------D--------I----I------P-
---------------PSR------------N-------------L-R--ESGVEL-FAIG
VKN-------A----------D----VNELQEI-A-S-E--P--D--ST--------HV-
-YN-V---A---EF-D-L--M-HTV----V--ESLTRT-L-----CS
>A0A7I2V4B0_HUMAN/40-225_(3)
-QE--C---I--K--G-NVDLVFLFDGSMSLQ---PDE--FQ-------K-I-LDFMKDV
MKK-L-------S--------------N----T-SYQFAAVQFST------SY--K----
------TEF---D-----F-S-----D--Y-V-----K------R-----------K---
--DPD---------AL---L-K----HV-K---H------M-----L----L---L-TNT
--F---------GA-INYVATEVF--R----E-E--L------G--ARP-------DAT-
------KVLIIITD-GEAT--------D---------S--------G----N------I-
---------------DA--------------------------------AKDIIR-YIIG
IGK-------HFQT-----KES----QETLHKF-A-S-K--P--A--SE--------FV-
-KI-L---D---TF-E-K--L-KDL----F--TELQKK-I-----YV
>G3V4C4_HUMAN/47-201_(3)
-N---K------D--C-KADIAFLIDGSFNIG---QRR--FN-------L-Q-KNFVGKV
ALM-L-------G--I----G------T----E-GPHVGLVQASE------HP--K----
------IEF---Y-----L-K-----N--F-T-----S------A-----------K---
--DVL---------FA---I-K----EV-G---F------R-----G----G---N-SNT
--G---------KA-LKHTAQKFF--T----V-D--A------G--VR----K---GIP-
------KVVVVFID-GWPS--------D---------D--------I----E------E-
---------------AGI------------V-------------A-R--EFGVNV-FIVS
VAK--P----I----------P-----EELGM----------------------------
---------------------------------------------VQ
>CO6A3_HUMAN/1632-1818_(3)
-RP------E--K--K-KADIVFLLDGSINFR---RDS--FQ-------E-V-LRFVSEI
VDT-V-------Y--E----D------G----D-SIQVGLVQYNS------DP--T----
------DEF---F-----L-K-----D--F-S-----T------K-----------R---
--QII---------DA---I-N----KV-V---Y------K-----G----G---RHANT
--K---------VG-LEHLRVNHF--V----P-E--A------G--SRL-D-Q---RVP-
------QIAFVITG-GKSV--------E---------D--------A----Q------D-
---------------VSL------------A-------------L-T--QRGVKV-FAVG
VRN-------I----------D----SEEVGKI-A-S-N--S--A------------TA-
-FR-V---G---NV-Q-E--L-SEL----S--EQVLET-L-----HD
>CO6A3_HUMAN/1228-1410_(3)
-V----------G--G-KRDVVFLIDGSQSAG----PE--FQ-------Y-V-RTLIERL
VDY-L-------D--V----G------F----D-TTRVAVIQFSD------DP--K----
------VEF---L-----L-N-----A--H-S-----S------K-----------D---
--EVQ---------NA---V-Q----RL-R---P------K-----G----G---RQINV
--G---------NA-LEYVSRNIF--K----R-P--L------G--SRI-E-E---GVP-
------QFLVLISS-GKSD--------D---------E--------V----D------D-
---------------PAV------------E-------------L-K--QFGVAP-FTIA
R-N-------A----------D----QEELVKI-S-L-S--P--E------------YV-
-FS-V---S---TF-R-E--L-PSL----E--QKLLTP-I-----TT
>CO6A2_HUMAN/825-1008_(3)
-AQ--C---T--Q--R-PVDIVFLLDGSERLG---EQN--FH-------K-A-RRFVEQV
ARR-L-------T--L----ARRD-DDP----L-NARVALLQFGG------PG--E----
------QQV---A-----F-P-----L--S-H-----N------L-----------T---
--AIH---------EA---L-E----TT-Q---Y------L-----N----S---F-SHV
--G---------AG-VVHAINAIV--R----S-P--R--G---G--AR----R---HAE-
------LSFVFLTD-GVTG--------N-D-------S--------L----H------E-
---------------SAH------------S-------------M-R--KQNVVP-TVLA
LGS--D----V----------D----MDVLTTL-S-L-G--D--R---A--------AV-
-FH-E---K---DY-D-S--L------------------A-----QP
>A0A024R9B9_HUMAN/49-238_(3)
-SS--C---E--N--K-RADLVFIIDSSRSVN---THD--YA-------K-V-KEFIVDI
LQF-L-------D--I----G------P----D-VTRVGLLQYGS------TV--K----
------NEF---S-----L-K-----T--F-K-----R------K-----------S---
--EVE---------RA---V-K----RM-R---H------L-----S----T---G-TMT
--G---------LA-IQYALNIAF--S----E-A--E------G--ARP-LRE---NVP-
------RVIMIVTD-GRPQ--------D---------S--------V----A------E-
---------------VAA------------K-------------A-R--DTGILI-FAIG
VGQ-------V----------D----FNTLKSI-G-S-E--P--H--ED--------HV-
-FL-V---A---NF-S-Q--I-ETL----T--SVFQKK-L-----CT
>CO6A5_HUMAN/1957-2156_(3)
-P---E------D--S-YMDVVFLIDNSRNIA---KDE--FK-------A-V-KALVSSV
IDN-F-------N--I----ASDPLISD----S-GDRIALLSYSP------WE--SS-RR
KMGTVKTEF---D-----F-I-----T--Y-D-----N------Q-----------L---
--LMK---------NH---I-Q---TSF-Q---Q------L-----N----G---E-ATI
--G---------RA-LLWTTENLF--P----E-T--P----------Y----L---RKH-
------KVIFVVSA-GENY--------E---------R--------KEF-VK------M-
---------------MAL------------R-------------A-K--CQGYVI-FVIS
LGS--T---------------R----KDDMEEL-A-S-Y--P--L------------DQH
LIQ-L---G---RI-H-KPDL-----------NYIAKF-L-----KP
>D6RGG3_HUMAN/2315-2501_(3)
-DV--C------K-GA-KADIVFLTDASWSIG---DDN--FN-------K-V-VKFIFNT
VGG-F-------D-EI----S------P----A-GIQVSFVQYSD------EV--K----
------SEF---K-----L-N-----T--Y-N-----D------K-----------A---
--LAL---------GA---L-Q----NI-R---Y------R-----G----G---N-TRT
--G---------KA-LTFIKEKVL--T----W-E--S------G--MR----K---NVP-
------KVLVVVTD-GRSQ--------D---------E--------V----K------K-
---------------AAL------------V-------------I-Q--QSGFSV-FVVG
VAD-------V----------D----YNELANI-A-S-K--PSER------------HV-
-FI-V---D---DF-E-S--F-EKI----E--DNLIT--F-----VC
>B5MD45_HUMAN/440-622_(3)
-KT--C------L--N-SADIGFVIDGSSSVG---TGN--FR-------T-V-LQFVTNL
TKE-F-------E--I----S------D----T-DTRIGAVQYTY------EQ--R----
------LEF---G-----F-D-----K--Y-S-----S------K-----------P---
--DIL---------NA---I-K----RV-G---Y------W-----S----G---G-TST
--G---------AA-INFALEQLF--K----K--------------SK----P---NKR-
------KLMILITD-GRSY--------D---------D--------V----R------I-
---------------PAM------------A-------------A-H--LKGVIT-YAIG
VAW-------A----------A----QEELEVI-A-T-H--P--A--RD--------HS-
-FF-V---D---EF-D-N--L-HQY----V--PRIIQN-I-----CT
>A0A087WW43_HUMAN/279-456_(3)
-P----------V--V-PKNVAFVIDISGSMA---GRK--LE-------Q-T-KEALLRI
LED-M-------Q--E------------------EDYLNFILFSG------DV--S----
------TWK---EH--LVQ-A-----T--P-E-----N------L-----------Q---
--EAR---------TF---V-K----SM-----E------D-----K----G---M-TNI
--N---------DG-LLRGISMLN--K----A-R--E-EH---R--IP----E---RST-
------SIVIMLTD-GDAN--------V---------G--------E----SRPEKIQE-
---------------NVR------------N-------------A-I--GGKFPL-YNLG
FGN--N----L----------N----YNFLENM-A-L-E--N--H------------GF-
-ARRI------------------------------YED-S-----DA
>B4E3M0_HUMAN/157-351_(3)
-QR--C------Q--T-YMDIVIVLDGSNSIY-----P--WV-------E-V-QHFLINI
LKK-F-------Y--I----G------P----G-QIQVGVVQYGE------DV--V----
------HEF---H-----L-N-----D--Y-R-----S------V-----------K---
--DVV---------EA---A-S----HI-E---Q------R-----G----G-T-E-TRT
--A---------FG-IEFARSEAF--Q---------K------G--GR----K---GAK-
------KVMIVITD-GESH--------D---------S--------P----D-L---EK-
---------------VIQ------------Q-------------S-E--RDNVTR-YAVA
VLG-------YYNRRGINPETF----LNEIKYI-A-S-D--P--D--DK--------HF-
-FN-V---T---DE-A-A--L-KDI----V--DALGDR-I-----FS
>SVEP1_HUMAN/76-262_(3)
-RE--L------S--E-RLELVFLVDDSSSVG---EVN--FR-------S-E-LMFVRKL
LSD-F-------P--V----V------P----T-ATRVAIVTFSS------KN--Y----
------VVP---R-----V-D-----Y--I-S-----TRRARQHK----------CA---
--LLL---------QE---I-P----AI-S---Y------R-----G----G---G-TYT
--K---------GA-FQQAAQILL-------------------H--AR----E---NST-
------KVVFLITD-GYSN--------G-G-------D--------P----R------P-
---------------IAA------------S-------------L-R--DSGVEI-FTFG
IWQ-------G----------N----IRELNDM-A-S-T--P--K--EE--------HC-
-YL-L---H---SF-E-E--F-EAL----A--RRAL---------HE
>D6RGG3_HUMAN/1190-1377_(3)
-ME--C---L-TR--A-EADIVLLVDGSWSIG---RAN--FR-------T-V-RSFISRI
VEV-F-------D--I----G------P----K-RVQIALAQYSG------DP--R----
------TEW---Q-----L-N-----A--H-R-----D------K-----------K---
--SLL---------QA---V-A----NL-P---Y------K-----G----G---N-TLT
--G---------MA-LNFIRQQNF--R----T-Q--A------G--MR----P---RAR-
------KIGVLITD-GKSQ--------D---------D--------V----E------A-
---------------PSK------------K-------------L-K--DEGVEL-FAIG
IKN-------A----------D----EVELKMI-A-T-D--P--D--DT--------HA-
-YN-V---A---DF-E-S--L-SRI----V--DDLTIN-L-----CN
>F5GZK2_HUMAN/29-213_(2)
-SS--C------R-TA-PTDLVFILDGSYSVG---PEN--FE-------I-V-KKWLVNI
TKN-F-------D--I----G------P----K-FIQVGVVQYSD------YP--V----
------LEI---P-----L-G-----S--Y-D-----S------G-----------E---
--HLT---------AA---V-E----SI-L---Y------L-----G----G---N-TKT
--G---------KA-IQFALDYLF--A----K-S--S---------------R---FLT-
------KIAVVLTD-GKSQ--------D---------D--------V----K------D-
---------------AAQ------------A-------------A-R--DSKITL-FAIG
VGS--E----T----------E----DAELRAI-A-N-K--P--S--ST--------YV-
-FY-V---E---DY-I-A--I-SKI----R--EVMKQK-L-----CE
>ANTR2_HUMAN/37-217_(2)
-PS--C------R--R-AFDLYFVLDKSGSVA---N-N--WI-------E-I-YNFVQQL
AER-F-------V--S----------------P-EMRLSFIVFSS------QA--T----
------IIL---P-----L-T-----G----------D------R-----------G---
--KIS---------KG---L-E----DL-K---R----VSP-----V----G---E-TYI
--H---------EG-LKLANEQI---Q----K-A------------GG----L---KTS-
------SIIIALTD-GKLD--------G---------L--------VPSYAE------K-
---------------EAK------------I-------------S-R--SLGASV-YCVG
VLD-------F----------E----QAQLERI-A-D-S--K--E------------QV-
-FP-V---KG--GF-Q-A--L-KGI----I--NSIL---A-----QS
>L8E853_HUMAN/1491-1659_(2)
-KR--N------S--M-VLDVAFVLEGSDKIG---EAD--FN-------R-S-KEFMEEV
IQR-M-------D--V----G------Q----D-SIHVTVLQYSY------MV--T----
------VEY---P-----F-S-----E--A-Q-----S------K-----------G---
--DIL---------QR---V-R----EI-R---Y------Q-----G----G-N-R-TNT
--G---------LA-LRYLSDHSF--L----V-S--Q------G--DR----E---QAP-
------NLVYMVTG-NPAS--------D---------E--------I----K------R-
---------------L---------------------------------PGDIQV-VPIG
VGP-------NA---------N----VQELERI-G-W-P--N---------------AP-
-IL-I---Q---DF-E-T--L------------------------PR
>CO6A3_HUMAN/33-219_(2)
-K-------N--G--A-AADIIFLVDSSWTIG---EEH--FQ-------L-V-REFLYDV
VKS-L-------A--V----G------E----N-DFHFALVQFNG------NP--H----
------TEF---L-----L-N-----T--Y-R-----T------K-----------Q---
--EVL---------SH---I-S----NM-S---Y------I-----G----G---T-NQT
--G---------KG-LEYIMQSHL--T----K-A--A------G--SRA-G-D---GVP-
------QVIVVLTD-GHSK--------D---------G--------L----A------L-
---------------PSA------------E-------------L-K--SADVNV-FAIG
VED-------A----------D----EGALKEI-A-S-E--P--L--NM--------HM-
-FN-L---E---NF-T-S--L-HDI----V--GNLVSC-V-----HS
>D6RGG3_HUMAN/131-318_(2)
-QK--C---S-VS--A-WTDLVFLVDGSWSVG---RNN--FK-------Y-I-LDFIAAL
VSA-F-------D--I----G------E----E-KTRVGVVQYSS------DT--R----
------TEF---N-----L-N-----Q--Y-Y-----Q------R-----------D---
--ELL---------AA---I-K----KI-P---Y------K-----G----G---N-TMT
--G---------DA-IDYLVKNTF--T----E-S--A------G--AR----V---GFP-
------KVAIIITD-GKSQ--------D---------E--------V----E------I-
---------------PAR------------E-------------L-R--NVGVEV-FSLG
IKA-------A----------D----AKELKQI-A-S-T--P--S--LN--------HV-
-FN-V---A---NF-D-A--I-VDI----Q--NEIISQ-V-----CS
>CO6A5_HUMAN/227-419_(2)
-IS--CQ--K--D--S-LADLVFLVDESLGTG----GN--LR-------H-L-QTFLENI
TSS-M-------D--V----K------E----N-CMRLGLMSYSN------SA--K----
------TIS---F-----L-K-----S--S-T-----T------Q-----------S---
--EFQ---------QQ---I-K----NL-S---I------Q-----V----G---K-SNT
--G---------AA-IDQMRRDGF--S----E-S--Y------G--SRR-A-Q---GVP-
------QIAVLVTH-RPSD--------D---------E--------V----H------D-
---------------AAL------------N-------------L-R--LEDVNV-FALS
IQG-------A----------N----NTQLEEI-V-S-Y--P--P--EQ--------TI-
-ST-L---K---SY-A-D--L-ETYSTKFL--KKLQNE-I-----WS
>A0A087X0S5_HUMAN/1-149_(2)
-----------------------------XIG---LQN--FE-------I-A-KDFVVKV
IDR-L-------S--R----DELVKFEP----G-QSYAGVVQYSH------SQ--MQ---
------EHV---S-----L-R---SPS--I-R-----N------V-----------Q---
--ELK---------EA---I-K----SL-Q---W------M-----A----G---G-TFT
--G---------EA-LQYTRDQLL--P----P--------------------S---PNN-
------RIALVITD-GRSD--------T---------Q--------RDT-TP------L-
---------------N--------------V-------------L-C--SPGIQV-VSVG
IKD--V----F----------DFI------------------------------------
-----------------------------P--GSDQLN-V-----IS
>ITAX_HUMAN/143-335_(2)
-QE--C---P--R--Q-EQDIVFLIDGSGSIS---SRN--FA-------T-M-MNFVRAV
ISQ-F-------Q--R----------------P-STQFSLMQFSN------KF--Q----
------THF---T-----F-E-----E--F-R-----R------S-----------S---
--NPL---------SL---L-A----SV-H---Q------L-----Q----G---F-TYT
--A---------TA-IQNVVHRLF--H----A-S--Y------G--ARR-------DAA-
------KILIVITD-GKKE--------G---------D--------S----LDY---KD-
---------------VIP------------M-------------A-D--AAGIIR-YAIG
VGL-------AFQN-----RNS----WKELNDI-A-S-K--P--S--QE--------HI-
-FK-V---E---DF-D-A--L-KDI----Q--NQLKEK-I-----FA
>CO6A5_HUMAN/997-1180_(2)
-EV--C------H-LQ-EADVIFLCDGSDRVS---NSD--FV-------T-M-TTFLSDL
IDN-F-------D--I----Q------S----Q-RMKIGMAQFGS------NY--Q----
------SII---E-----L-K-----N--S-L-----T------K-----------T---
--QWK---------TQ---I-Q----NV-S---K------S-----G----G---F-PRI
--D---------FA-LKKVSN-MF--N----L-H--A------G--GRR-N-A---GVP-
------QTLVVITS-GDPR--------Y---------D--------V----A------D-
---------------AVK------------T-------------L-K--DLGICV-LVLG
IGD-------V----------Y----KEHLLPI-T-G-N--S--E------------KI-
-IT-F---Q---DF-D-K--L-KNV----D----VKKR-I-----IR
>ITAD_HUMAN/142-334_(2)
-PE--C---P--H--Q-EMDIVFLIDGSGSID---QND--FN-------Q-M-KGFVQAV
MGQ-F-------E--G----------------T-DTLFALMQYSN------LL--K----
------IHF---T-----F-T-----Q--F-R-----T------S-----------P---
--SQQ---------SL---V-D----PI-V---Q------L-----K----G---L-TFT
--A---------TG-ILTVVTQLF--H----H-K--N------G--ARK-------SAK-
------KILIVITD-GQKY--------K---------D--------P----LEY---SD-
---------------VIP------------Q-------------A-E--KAGIIR-YAIG
VGH-------AFQG-----PTA----RQELNTI-S-S-A--P--P--QD--------HV-
-FK-V---D---NF-A-A--L-GSI----Q--KQLQEK-I-----YA
>B5MD45_HUMAN/239-411_(2)
-D-------P--N--C-KIDLSFLIDGSTSIG---KRR--FR-------I-Q-KQLLADV
AQA-L-------D--I----G------P----A-GPLMGVVQYGD------NP--A----
------THF---N-----L-K-----T--H-T-----N------S-----------R---
--DLK---------TA---I-E----KI-T---Q------R-----G----G---L-SNV
--G---------RA-ISFVTKNFF--S----K-A--N------G--NR----S---GAP-
------NVVVVMVD-GWPT--------D---------K--------V----E------E-
---------------ASR------------L-------------A-R--ESGINI-FFIT
IEG--A----A---------------ENEKQYV-V-EPNFAN--K------------AV-
-CR-T---N---GF-------------------------Y-----SL
>B4E2A1_HUMAN/126-322_(2)
-QR--C------P--T-YMDVVIVLDGSNSIY-----P--WS-------E-V-QTFLRRL
VGK-L-------F--I----D------P----E-QIQVGLVQYGE------SP--V----
------HEW---S-----L-G-----D--F-R-----T------K-----------E---
--EVV---------RA---A-K----NL-S---R------R-----E----G-R-E-TKT
--A---------QA-IMVACTEGF--S----Q-S--H------G--GR----P---EAA-
------RLLVVVTD-GESH--------D---------G--------E----E-L---PA-
---------------ALK------------A-------------C-E--AGRVTR-YGIA
VLG-------HYLRRQRDPSSF----LREIRTI-A-S-D--P--D--ER--------FF-
-FN-V---T---DE-A-A--L-TDI----V--DALGDR-I-----FG
>CO6A3_HUMAN/236-420_(2)
-T-------A--Q--D-SADIIFLIDGSNNTG---SVN--FA-------V-I-LDFLVNL
LEK-L-------P--I----G------T----Q-QIRVGVVQFSD------EP--R----
------TMF---S-----L-D-----T--Y-S-----T------K-----------A---
--QVL---------GA---V-K----AL-G---F------A-----G----G---ELANI
--G---------LA-LDFVVENHF--T----R-A--G------G--SRV-E-E---GVP-
------QVLVLISA-GPSS--------D---------E--------I----R------Y-
---------------GVV------------A-------------L-K--QASVFS-FGLG
AQA-------A----------S----RAELQHI-A-T-D--D--N------------LV-
-FT-V---P---EF-R-S--F-GDL----Q--EKLLP--Y-----IV
>D6RGG3_HUMAN/430-618_(2)
-E---C---SGVD--I-KADIVFLVDGSYSIG---IAN--FV-------K-V-RAFLEVL
VKS-F-------E--I----S------P----N-RVQISLVQYSR------DP--H----
------TEF---T-----L-K-----K--F-T-----K------V-----------E---
--DII---------EA---I-N----TF-P---Y------R-----G----G---S-TNT
--G---------KA-MTYVREKIF--V----P-S--K------G--SR----S---NVP-
------KVMILITD-GKSS--------D---------A--------F----R------D-
---------------PAI------------K-------------L-R--NSDVEI-FAVG
VKD-------A----------V----RSELEAI-A-S-P--P--A--ET--------HV-
-FT-V---E---DF-D-A--F-QRI----S--FELTQS-I-----CL
>CO6A3_HUMAN/1429-1613_(2)
-AV------E--S--D-AADIVFLIDSSEGVR---PDG--FA-------H-I-RDFVSRI
VRR-L-------N--I----G------P----S-KVRVGVVQFSN------DV--F----
------PEF---Y-----L-K-----T--Y-R-----S------Q-----------A---
--PVL---------DA---I-R----RL-R---L------R-----G----G---SPLNT
--G---------KA-LEFVARNLF--V----K-S--A------G--SRI-E-D---GVP-
------QHLVLVLG-GKSQ--------D---------D--------V----S------R-
---------------FAQ------------V-------------I-R--SSGIVS-LGVG
DRN-------I----------D----RTELQTI-T-N-D--P--R------------LV-
-FT-V---R---EF-R-E--L-PNI----E--ERIMN--------SF
>B7ZW00_HUMAN/33-209_(2)
-E----------V--N-KRDIVFLVDGSSALG---LAN--FN-------A-I-RDFIAKV
IQR-L-------E--I----G------Q----D-LIQVAVAQYAD------TV--R----
------PEF---Y-----F-N-----T--H-P-----T------K-----------R---
--EVI---------TA---V-R----KM-K---P------L-----D----G---SALYT
--G---------SA-LDFVRNNLF--T----S-S--A------G--YRA-A-E---GIP-
------KLLVLITG-GKSL--------D---------E--------I----S------Q-
---------------PAQ------------E-------------L-K--RSSIMA-FAIG
NKG-------A----------D----QAELEEI-A-F-D--S--S------------LV-
-FI-P---A---EF-R-A--A-PL---------------Q-----GM
>L8E853_HUMAN/1684-1865_(2)
-PD--C------S--Q-PLDVILLLDGSSSFP---ASY--FD-------E-M-KSFAKAF
ISK-A-------N--I----G------P----R-LTQVSVLQYGS------IT--T----
------IDV---P-----W-N-----V--V-P-----E------K-----------A---
--HLL---------SL---V-D----VM-Q---R------E-----G----G---P-SQI
--G---------DA-LGFAVRYLT--S----E-M--H------G--AR----P---GAS-
------KAVVILVT-DVSV--------D---------S--------V----D------A-
---------------AAD------------A-------------A-R--SNRVTV-FPIG
IGD--R----Y----------D----AAQLRIL-A-G-P--A--G--DS--------NV-
-VK-L---Q---RI-E-D--L-PTM---------V--T-L-----GN
>CO6A1_HUMAN/820-1019_(2)
-CPI-T---F--S--S-PADITILLDGSASVG---SHN--FD-------T-T-KRFAKRL
AER-F-------L--T----AGRT-DPA----H-DVRVAVVQYSG------TG--Q----
------QRPERAS-----L-Q-----F--L-Q-----N------Y-----------T---
--ALA---------SA---V-D----AM-D---F------I-----N----D---A-TDV
--N---------DA-LGYVTRFYR--E----A--------------SS----G---AAK-
------KRLLLFSD-GNSQ--------G-AT----PAA--------I----E------K-
---------------AVQ------------E-------------A-Q--RAGIEI-FVVV
VGR--Q----V----------N----EPHIRVL-V-T-G--K--T--AEYDVAYGESHL-
-FR-V---P---SY-Q-A--L-------------LRGV-F-----HQ
>CO6A5_HUMAN/620-802_(2)
-KG--C------E-DM-KADIMFLVDSSWSIG---NEN--FR-------K-M-KIFMKNL
LTK-I-------Q--I----G------A----D-KTQIGVVQFSD------KT--K----
------EEF---Q-----L-N-----R--Y-F-----T------Q-----------Q---
--EIS---------DA---I-D----RM-S---L------I-----N----E---G-TLT
--G---------KA-LNFVGQ-YF--T----H-S--K------G--AR----L---GAK-
------KFLILITD-GVAQ--------D---------D--------V----R------D-
---------------PAR------------I-------------L-R--GKDVTI-FSVG
VYN-------A----------N----RSQLEEI-S-G-D--S--S------------LV-
-FH-V---E---NF-D-H--L-KAL----E--RKLIFR-------VC
>H0YJW4_HUMAN/101-197_(2)
-NQ--Q---------------TYLMN----------------------------------
------------------------------------------------------------
--------------------------------------------------------A---
--DVA---------ER---M-S----ST-T---V-----DS-----E----E---R-LLR
--G---------KA-LKHTAQKFF--T----V-D--A------G--VR----K---GIP-
------KVVVVFID-GWPS--------D---------D--------I----E------E-
---------------AGI------------V-------------A-R--EFGVNV-FIVS
VAK--P----I---------------PEELG-----------------------------
---------------------------------------M-----VQ
>CO6A3_HUMAN/1833-1994_(2)
-K----------A--C-NLDVILGFDGSRDQ-----NV--FV-------A-Q-KGFESKV
DAI-LNRISQMHR--V----SCSG-GRS----P-TVRVSVVANTP------SG--PV---
------EAF---D-----F-D-----E--Y-Q------------------------P---
--EML---------EK---F-R----NM-R---S------Q-----H----P---Y-VLT
--E---------DT-LKVYLN-KF--R----------------Q--SS----P---DSV-
------KVVIHFTD-GADG--------D-LA------D--------L----H------R-
---------------ASE------------N-------------L-R--QEGVRALILVG
LER--V----V----------N----LERL------------------------------
---------------------------------------M-----HL
>B4DTY8_HUMAN/165-361_(2)
-QE--C------S--T-QLDIVIVLDGSNSIY-----P--WD-------S-V-TAFLNDL
LER-M-------D--I----G------P----K-QTQVGIVQYGE------NV--T----
------HEF---N-----L-N-----K--Y-S-----S------T-----------E---
--EVL---------VA---A-K----KI-V---Q------R-----G----G-R-Q-TMT
--A---------LG-IDTARKEAF--T----E-A--R------G--AR----R---GVK-
------KVMVIVTD-GESH--------D---------N--------H----R-L---KK-
---------------VIQ------------D-------------C-E--DENIQR-FSIA
ILG-------SYNRGNLSTEKF----VEEIKSI-A-S-E--P--T--EK--------HF-
-FN-V---S---DE-L-A--L-VTI----V--KTLGER-I-----FA
>CO6A5_HUMAN/805-993_(2)
-HD--C---K--R-IT-LLDVVFVLDHSGSIK---KQY--QD-------H-M-INLTIHL
VKK-A-------D--V----G------R----D-RVQFGALKYSD------QP--N----
------ILF---Y-----L-N-----T--Y-S-----N------R-----------S---
--AII---------EN---L-R----KR-R---D------T-----G----G---N-TYT
--A---------KA-LKHANA-LF--T----E-E--H------G--SRI-K-Q---NVK-
------QMLIVITD-GESH--------D---------H--------DQ--LN------D-
---------------TAL------------E-------------L-R--NKGITI-FAVG
VGK-------A----------N----QKELEGM-A-G-N--K--N------------NT-
-IY-V---D---NF-D-K--L-KDV----F--TLVQER-M-----CT
>A3KMG0_HUMAN/252-437_(2)
-GG--G------S--S-ATDLVFLIDGSKSVR---PEN--FE-------L-V-KKFISQI
VDT-L-------D--V----S------D----K-LAQVGLVQYSS------SV--R----
------QEF---P-----L-G-----R--F-H-----T------K-----------K---
--DIK---------AA---V-R----NM-S---Y------M-----E----K---G-TMT
--G---------AA-LKYLIDNSF--T----V-S--S------G--AR----P---GAQ-
------KVGIVFTD-GRSQ--------D---------Y--------I----N------D-
---------------AAK------------K-------------A-K--DLGFKM-FAVG
VGN-------A----------V----EDELREI-A-S-E--P--V--AE--------HY-
-FY-T---A---DF-K-T--I-NQI----G--KKLQKK-I-----CV
>CO6A5_HUMAN/25-208_(2)
-----G------P--V-YADVVFLVDSSDHLG---PKS--FP-------F-V-KTFINKM
INS-L-------P--I----E------A----N-KYRVALAQYSD------EF--H----
------SEF---H-----L-S-----T--F-K-----G------R-----------S---
--PML---------NH---L-K---KNF-Q---F------I-----G----G---S-LQI
--G---------KA-LQEAHRTYF--S----A-P--I------N--GRD-R-K---QFP-
------PILVVLAS-AESE--------D---------E--------V----E------E-
---------------ASK------------A-------------L-Q--KDGVKI-ISVG
VQK-------A----------S----EENLKAM-A-T-S--H---------------FH-
-FN-L---R---TI-R-D--L-STF----S--QNMTQI-I-----KD
>A3KMG0_HUMAN/17-205_(2)
-HL--C---R--T--R-PTDLVFVVDSSRSVR---PVE--FE-------K-V-KVFLSQV
IES-L-------D--V----G------P----N-ATRVGMVNYAS------TV--K----
------QEF---S-----L-R-----A--H-V-----S------K-----------A---
--ALL---------QA---V-R----RI-Q---P------L-----S----T---G-TMT
--G---------LA-IQFAITKAF--G----D-A--E------G--GRS-RSP---DIS-
------KVVIVVTD-GRPQ--------D---------S--------V----Q------D-
---------------VSA------------R-------------A-R--ASGVEL-FAIG
VGS-------V----------D----KATLRQI-A-S-E--P--Q--DE--------HV-
-DY-V---E---SY-S-V--I-EKL----S--RKFQEA-------FC
>B4E1Z4_HUMAN/766-975_(2)
-DP---------S--G-SMNIYLVLDGSDSIG---ASN--FT-------G-A-KKCLVNL
IEK-V-------A--S----Y------G----V-KPRYGLVTYAT------YP--K----
------IWV---K-----V-S-----E--A-D---SSN------A-----------D---
--WVT---------KQ---L-N----EI-N---Y------EDH-KLK----S---G-TNT
--K---------KA-LQAVYSMMS--W-PDDV-P--P------E--GW----N---RTR-
------HVIILMTD-GLHN--------M---------G--------G----D------PI
T-VIDEIRDLLYIGKDRK------------N-------------P-R--EDYLDV-YVFG
VGP--L----V----------N----QVNINAL-A-S-K--K--DN-EQ--------HV-
-FK-V---K---DM-E-N--L-EDV----F--YQMID--E-----SQ
>MATN3_HUMAN/75-264_(2)
-GV--C---K--S--R-PLDLVFIIDSSRSVR---PLE--FT-------K-V-KTFVSRI
IDT-L-------D--I----G------P----A-DTRVAVVNYAS------TV--K----
------IEF---Q-----L-Q-----A--Y-T-----D------K-----------Q---
--SLK---------QA---V-G----RI-T---P------L-----S----T---G-TMS
--G---------LA-IQTAMDEAF--T----V-E--A------G--ARE-PSS---NIP-
------KVAIIVTD-GRPQ--------D---------Q--------V----N------E-
---------------VAA------------R-------------A-Q--ASGIEL-YAVG
VDR-------A----------D----MASLKMM-A-S-E--P--L--EE--------HV-
-FY-V---E---TY-G-V--I-EKL----S--SRFQET-F-----CA
>A5D8U1_HUMAN/26-214_(2)
-PR--C---H--T--G-PLDLVFVIDSSRSVR---PFE--FE-------T-M-RQFLMGL
LRG-L-------N--V----G------P----N-ATRVGVIQYSS------QV--Q----
------SVF---P-----L-R-----A--F-S-----R------R-----------E---
--DME---------RA---I-R----DL-V---P------L-----A----Q---G-TMT
--G---------LA-IQYAMNVAF--S----V-A--E------G--ARP-PEE---RVP-
------RVAVIVTD-GRPQ--------D---------R--------V----A------E-
---------------VAA------------Q-------------A-R--ASGIEI-YAVG
VQR-------A----------D----VGSLRAM-A-S-P--P--L--DE--------HV-
-FL-V---E---SF-D-L--I-QEF----G--LQFQSR-------LC
>CO6A3_HUMAN/632-817_(2)
-EV------H--S--N-KRDIIFLLDGSANVG---KTN--FP-------Y-V-RDFVMNL
VNS-L-------D--I----G------N----D-NIRVGLVQFSD------TP--V----
------TEF---S-----L-N-----T--Y-Q-----T------K-----------S---
--DIL---------GH---L-R----QL-Q---L------Q-----G----G---SGLNT
--G---------SA-LSYVYANHF--T----E-A--G------G--SRI-R-E---HVP-
------QLLLLLTA-GQSE--------D---------S--------Y----L------Q-
---------------AAN------------A-------------L-T--RAGILT-FCVG
ASQ-------A----------N----KAELEQI-A-F-N--P--S------------LV-
-YL-M---D---DF-S-S--L-PAL----P--QQLIQ--P-----LT
>Q9UIU0_HUMAN/247-417_(2)
-G---A------A--S-PKDMLILVDVSGSVS---GLT--LK-------L-I-RTSVSEM
LET-L-------S-------------------D-DDFVNVASFNS------NA--Q----
------DVS---C-----F-QHLVQAN--V-R-----N------K-----------K---
--VLK---------DA---V-N----NI-T---A------K----------G---I-TDY
--K---------KG-FSFAFEQLL-------N-Y--N------V--SR----A---NCN-
------KIIMLFTD-GGEE--------R---------A--------Q----E------I-
---------------FNK------------Y-------------N-K--DKKVRV-FTFS
VGQH-N----Y----------D----RGPIQWM-A-C-E--N--K---G--------YY-
-YE-I---P---S--------------------------------IG
>CO6A5_HUMAN/433-618_(2)
-TG--C---V--D-TK-EADIHFLIDGSSSIQ---EKQ--FE-------Q-I-KRFMLEV
TEM-F-------S--I----G------P----D-KVRVGVVQYSD------DT--E----
------VEF---Y-----I-T-----D--Y-S-----N------D-----------I---
--DLR---------KA---I-F----NI-K---Q------L-----T----G---G-TYT
--G---------KA-LDYILQ-II--K----N-G-MK------D--RM----S---KVP-
------CYLIVLTD-GMST--------D---------R--------V----V------E-
---------------PAK------------R-------------L-R--AEQITV-HAVG
IGA-------A----------N----KIELQEI-A-G-K--E--E------------RV-
-SF-G---Q---NF-D-A--L-KSI----K--NEVVRE-I-----CA
>B3KQB2_HUMAN/26-214_(2)
-PR--C---H--T--G-PLDLVFVIDSSRSVR---PFE--FE-------T-M-RQFLMGL
LRG-L-------N--V----G------P----N-ATRVGVIQYSS------QV--Q----
------SVF---P-----L-R-----A--F-S-----R------R-----------E---
--DME---------RA---I-R----DL-V---P------L-----A----Q---G-TMT
--G---------LA-IQYAMNVAF--S----V-A--E------G--ARP-PEE---RVP-
------RVAVIVTD-GRPQ--------D---------R--------V----A------E-
---------------VAA------------Q-------------A-R--ARGIEI-YAVG
VQR-------A----------D----VGSLRAM-A-S-P--P--L--DE--------HV-
-FL-V---E---SF-D-L--I-QEF----G--LQFQSR-------LC
>A0A804HKQ0_HUMAN/76-138
-RP------E--K--K-KADIVFLLDGSINFR---RDS--FQ-------E-V-LRFVSEI
VDT-V-------Y--E----D------G----D-SIQVGLVQYNS------DP--T----
------DEF---F-----L-----------------------------------------
------------------------------------------------------------
------------------------------------------------------------
------------------------------------------------------------
------------------------------------------------------------
------------------------------------------------------------
----------------------------------------------K
>Q6FHW5_HUMAN/33-216
-AQ--C---T--Q--R-PVDIVFLLDGSERLG---EQN--FH-------K-A-RRFVEQV
ARR-L-------T--L----ARRD-DDP----L-NARVALLQFGG------PG--E----
------QQV---A-----F-P-----L--S-H-----N------L-----------T---
--AIH---------EA---L-E----TT-Q---Y------L-----N----S---F-SHV
--G---------AG-VVHAINAIV--R----S-P--R--G---R--AR----R---HAE-
------LSFVFLTD-GVTG--------N-D-------S--------L----H------E-
---------------SAH------------S-------------M-R--KQNVVP-TVLA
LGS--D----V----------D----MDVLTTL-S-L-G--D--R---A--------AV-
-FH-E---K---DY-D-S--L------------------A-----QP
>A0A7P0T9B0_HUMAN/1-168
----------------------------XSVL---H-H--WN-------E-I-YYFVEQL
AHK-F-------I--S----------------P-QLRMSFIVFST------RG--T----
------TLM---K-----L-T-----E----------D------R-----------E---
--QIR---------QG---L-E----EL-Q---K----VLP-----G----G---D-TYM
--H---------EG-FERASEQIY--Y----E-N--R---------QG----Y---RTA-
------SVIIALTD-GELH--------E---------D--------LFFYSE------R-
---------------EAN------------R-------------S-R--DLGAIV-YCVG
VKD-------F----------N----ETQLARI-A-D-S--K--D------------HV-
-FP-V---ND--GF-Q-A--L-QGI----I--HSILK--K-----SC
>Q63HQ4_HUMAN/624-793
-AQ------P--E--S-KRDILFLFDGSANLV----GQ--FP-------V-V-RDFLYKI
IDE-L-------N--V----K------P----E-GTQIAVAQYSD------DV--K----
------VES---R-----F-D-----E--H-Q-----S------K-----------P---
--EIL---------NL---V-K----RM-K---I------K-----T----G---KALNL
--G---------YA-LDYAQRYIF--V----K-S--A------G--SRI-E-D---GVL-
------QFLVLLVA-GRSS--------D---------R--------V----D------G-
---------------PAS------------N-------------L-K--QSGVVP-FIFQ
AKN-------A----------D----PAELEQI-V-L-S--P--A------------FI-
-LA----------------------------------A-E-----SL
>Q63HQ4_HUMAN/28-214
-QQ--A---A--Q--D-SADIIFLIDGSNNTG---SVN--FA-------V-I-LDFLVNL
LEK-L-------P--I----G------T----Q-QIRVGVVQFSD------EP--R----
------TMF---S-----L-D-----T--Y-S-----T------K-----------A---
--QVL---------GA---V-K----AL-G---F------A-----G----G---ELANI
--G---------LA-LDFVVENHF--T----R-A--G------G--SRV-E-E---GVP-
------QVLVLISA-GPSS--------D---------E--------I----R------Y-
---------------GVV------------A-------------L-K--QASVFS-FGLG
AQA-------A----------S----RAELQHI-A-T-D--D--N------------LV-
-FT-V---P---EF-R-S--F-GDL----Q--EKLLP--Y-----IV
>VWA1_HUMAN/29-211
-S----------A--P-RGDLMFLLDSSASVS---HYE--FS-------R-V-REFVGQL
VAP-L-------P--L----G------T----G-ALRASLVHVGS------RP--Y----
------TEF---P-----F-G-----Q--H-S-----S------G-----------E---
--AAQ---------DA---V-R----AS-A---Q------R-----M----G---D-THT
--G---------LA-LVYAKEQLF--A----E-A--S------G--AR----P---GVP-
------KVLVWVTD-GGSS--------D---------P--------V----G------P-
---------------PMQ------------E-------------L-K--DLGVTV-FIVS
TGR-------G----------N----FLELSAA-A-S-A--P--A--EK--------HL-
--H-F---V---DV-D-D--L-HII----V--QELRGS-I-----LD
>B3KVT3_HUMAN/47-202
-N---K------D--C-KADIAFLIDGSFNIG---QRR--FN-------L-Q-KNFVGKV
ALM-L-------G--I----G------T----E-GPHVGLVQASE------HP--K----
------IEF---Y-----L-K-----N--F-T-----S------A-----------K---
--DVL---------FA---I-K----EV-G---F------R-----G----G---N-SNT
--G---------KA-LKHTAQKFF--T----V-D--A------G--VR----K---GIP-
------KVVVVFID-GWPS--------D---------D--------I----E------E-
---------------AGI------------V-------------A-R--EFGVNV-FIVS
VAK--P----I----------P-----EELGM----------------------------
---------------------------------------V-----QD
>COSA1_HUMAN/790-982
-PK--C------K-ET-PLELVFVIDSSESVG---PEN--FQ-------I-I-KNFVKTM
ADR-V-------A--L----D------L----A-TARIGIINYSH------KV--E----
------KVA---N-----L-K-----Q--F-S-----S------K-----------D---
--DFK---------LA---V-D----NM-Q---Y------L-----G----E---G-TYT
--A---------TA-LQAANDM-F--E----------------D--AR----P---GVK-
------KVALVITD-GQTD--------S-RE------K--------L----T------E-
---------------VVK------------N-------------A-S--DTNVEI-FVIG
VVK-------K----------NFEIFHKEMNLI-A-T-D--P--E------------HV-
-YQ-F---D---DF-F-T--L-QTL----K--QKLFQK-I-----CE
>A0A2R8Y3T0_HUMAN/159-332
-N---K------D--C-KADIAFLIDGSFNIG---QRR--FN-------L-Q-KNFVGKV
ALM-L-------G--I----G------T----E-GPHVGLVQASE------HP--K----
------IEF---Y-----L-K-----N--F-T-----S------A-----------K---
--DVL---------FA---I-K----EV-G---F------R-----G----G---N-SNT
-DG---------KA-LKHTAQKFF--T----V-D--A------G--VR----K---GIP-
------KVVVVFID-GWPS--------D---------D--------I----E------E-
---------------AGI------------V-------------A-R--EFGVNV-FIVS
VAK--P----I----------P-----EELGM----------------------------
---------------------------------------------VQ
>H0Y393_HUMAN/1-99
------------------------------------------------------------
------------------------------------------------------------
------------------------------------------------------------
-----------------------------------------------------------I
--G---------RA-LLWTTENLF--P----E-T--P----------Y----L---RKH-
------KVIFVVSA-GENY--------E---------R--------KEF-VK------M-
---------------MAL------------R-------------A-K--CQGYVI-FVIS
LGS--T---------------R----KDDMEEL-A-S-Y--P--L------------DQH
LIQ-L---G---RI-H-KPDL-----------NYIAKF-L-----KP
>H0Y935_HUMAN/2-155
-EK--C---P--A--Y-PTELVFALDNSYDVT---EES--FN-------K-T-RDIITSI
VND-L-------N--I----R------ENNCPV-GARVAMVSYNS------GT--S----
------YLI---R-----W-S-----D--Y-N-----R------K-----------K---
--QLL---------QQ---L-S----QI-K---Y------Q-----D----TTE-P-RDV
--G---------NA-MRFVTRNVF--K----R-T--Y------A---G----A---NVR-
------RVAVFFSN-GQTA--------S---------R--------S----S------I-
---------------ITA------------T-------------M-E--FSALDI-SPTV
F-------------------------AF--------------------------------
---------------------------------------------DE
>VWF_HUMAN/1271-1457
--Y--C------S--R-LLDLVFLLDGSSRLS---EAE--FE-------V-L-KAFVVDM
MER-L-------R--I----S------Q----K-WVRVAVVEYHD------GS--H----
------AYI---G-----L-K-----D--R-K-----R------P-----------S---
--ELR---------RI---A-S----QV-K---Y------A-----G----S---QVAST
--S---------EV-LKYTLFQIF--S----K-I------------DR----P---EAS-
------RITLLLMA-SQEP--------Q-RM----SRN--------F----V------R-
---------------YVQ------------G-------------L-K--KKKVIV-IPVG
IGP--H----A----------N----LKQIRLI-E-K-Q--A--P--EN--------KA-
-FV-L---S---SV-D-E--L-EQQ----R--DEIV---S-----YL
>H0YBB2_HUMAN/47-93
------------------------------------------------------------
------------------------------------------------------------
------------------------------------------------------------
------------------------------------------------------------
------------------------------------------------------------
------------------------------------------------------------
--------------------------------------------------------TRIG
VKN-------A----------D----VNELQEI-A-S-E--P--D--ST--------HV-
-YN-V---A---EF-D-L--M-HTV----V--ESLTRT-L-----CS
>B4E0A4_HUMAN/621-803
-V----------G--G-KRDVVFLIDGSQSAG----PE--FQ-------Y-V-RTLIERL
VDY-L-------D--V----G------F----D-TTRVAVIQFSD------DP--K----
------VEF---L-----L-N-----A--H-S-----S------K-----------D---
--EVQ---------NA---V-Q----RL-R---P------K-----G----G---RQINV
--G---------NA-LEYVSGNIF--K----R-P--L------G--SRI-E-E---GVP-
------QFLVLISS-GKSD--------D---------E--------V----D------D-
---------------PAV------------E-------------L-K--QFGVAP-FTIA
R-N-------A----------D----QEELVKI-S-L-S--P--E------------YV-
-FS-V---S---TF-R-E--L-PSL----E--QKLLTP-I-----TT
>H0YBJ4_HUMAN/1-62
------------------------------------------------------------
------------------------------------------------------------
------------------------------------------------------------
------------------------------------------------------------
------------------------------------------------------------
----------------------------------------------X----A------E-
---------------VAA------------K-------------A-R--DTGILI-FAIG
VGQ-------V----------D----FNTLKSI-G-S-E--P--H--ED--------HV-
-FL-V---A---NF-S-Q--I-ETL----T--SVFQKK-L-----CT
>Q68DH2_HUMAN/269-437
-T----------T--M-PKNVVFVIDKSGSMS---GRK--IQ-------Q-T-REALIKI
LDD-L-------S--P------------------RDQFNLIVFST------EA--T----
------QWR---PS--LVP-A-----S--A-E-----N------V-----------N---
--KAR---------SF---A-A----GI-----Q------A-----L----G---G-TNI
--N---------DA-MLMAVQLLD--S----S-N--Q-EE---R--LP----E---GSV-
------SLIILLTD-GDPT--------V---------G--------E----TNPRSIQN-
---------------NVR------------E-------------A-V--SGGYSL-FCLG
FGF--D----V----------S----YAFLEKL-A-L-D--N--G---------------
---------------------------------------G-----LA
>Q71V33_HUMAN/1-155
------------------------------------------------------------
-QG-L-------D--I----G------P----T-KTQVGLIQYAN------NP--R----
------VVF---N-----L-N-----T--Y-K-----T------K-----------E---
--EMI---------VA---T-S----QT-S---Q------Y-----G----G-D-L-TNT
--F---------GA-IQYARKYAY--S----A-A--S------G--GR----R---SAT-
------KVMVVVTD-GESH--------D---------G--------S----M-L---KA-
---------------VID------------Q-------------C-N--HDNILR-FGIA
VLG-------YLNRNALDTKNL----IKEIKAI-A-S-I--P--T--ER--------YF-
-FN-V---S---DE-A-A--L-L----------------E-----KA
>ITAM_HUMAN/142-334
-RG--C---P--Q--E-DSDIAFLIDGSGSII---PHD--FR-------R-M-KEFVSTV
MEQ-L-------K--K----------------S-KTLFSLMQYSE------EF--R----
------IHF---T-----F-K-----E--F-Q-----N------N-----------P---
--NPR---------SL---V-K----PI-T---Q------L-----L----G---R-THT
--A---------TG-IRKVVRELF--N----I-T--N------G--ARK-------NAF-
------KILVVITD-GEKF--------G---------D--------P----LGY---ED-
---------------VIP------------E-------------A-D--REGVIR-YVIG
VGD-------AFRS-----EKS----RQELNTI-A-S-K--P--P--RD--------HV-
-FQ-V---N---NF-E-A--L-KTI----Q--NQLREK-I-----FA
>A0A804HJ28_HUMAN/196-358
-CPI-T---F--S--S-PADITILLDGSASVG---SHN--FD-------T-T-KRFAKRL
AER-F-------L--T----AGRT-DPA----H-DVRVAVVQYSG------TG--Q----
------QRPERAS-----L-Q-----F--L-Q-----N------Y-----------T---
--ALA---------SA---V-D----AM-D---F------I-----N----D---A-TDV
--N---------DA-LGYVTRFYR--E----A--------------SS----G---AAK-
------KRLLLFSD-GNSQ--------G-AT----PAA--------I----E------K-
---------------AVQ------------E-------------A-Q--RAGIEI-FVVV
VGR--Q----L----------G--------------------------------------
---------------------------------------A-----AI
>B4E0A4_HUMAN/822-1006
-AV------E--S--D-AADIVFLIDSSEGVR---PDG--FA-------H-I-RDFVSRI
VRR-L-------N--I----G------P----S-KVRVGVVQFSN------DV--F----
------PEF---Y-----L-K-----T--Y-R-----S------Q-----------A---
--PVL---------DA---I-R----RL-R---L------R-----G----G---SPLNT
--G---------KA-LEFVARNLF--V----K-S--A------G--SRI-E-D---GVP-
------QHLVLVLG-GKSQ--------D---------D--------V----S------R-
---------------FAQ------------V-------------V-R--SSGIVS-LGVG
DRN-------I----------D----RTELQTI-T-N-D--P--R------------LV-
-FT-V---R---EF-R-E--L-PNI----E--ERIMN--------SF
>H0Y991_HUMAN/2-55
------------------------------------------------------------
------------------------------------------------------------
------------------------------------------------------------
------------------------------------------------------------
------------------------------------------------------------
------------------------------------------------------------
--------------------------------------------I-Q--QSGFSV-FVVG
VAD-------V----------D----YNELANI-A-S-K--PSER------------HV-
-FI-V---D---DF-E-S--F-EKI----E--DNLIT--F-----VC
>VWA2_HUMAN/45-227
--W--C------S--A-AVDIMFLLDGSNSVG---KGS--FE-------R-S-KHFAITV
CDG-L-------D--I----S------P----E-RVRVGAFQFSS------TP--H----
------LEF---P-----L-D-----S--F-S-----T------Q-----------Q---
--EVK---------AR---I-K----RM-V---F------K-----G----G---R-TET
--E---------LA-LKYLLHRGL--P---------G------G--RN----A---SVP-
------QILIIVTD-GKSQ--------G---------D--------V----A------L-
---------------PSK------------Q-------------L-K--ERGVTV-FAVG
VRF-------P----------R----WEELHAL-A-S-E--P--R--GQ--------HV-
-LL-A---E---QV-E-D-AT-NGL----F--STLSS--S-----AI
>CO6A6_HUMAN/19-205
-QDS-G------P--E-YADVVFLVDSSDRLG---SKS--FP-------F-V-KMFITKM
ISS-L-------P--I----E------A----D-KYRVALAQYSD------KL--H----
------SEF---H-----L-S-----T--F-K-----G------R-----------S---
--PML---------NH---L-R---KNF-G---F------I-----G----G---S-LQI
--G---------KA-LQEAHRTYF--S----A-P--A------N--GRD-K-K---QFP-
------PILVVLAS-SESE--------D---------N--------V----E------E-
---------------ASK------------A-------------L-R--KDGVKI-ISVG
VQK-------A----------S----EENLKAM-A-T-S--Q---------------FH-
-FN-L---R---TV-R-D--L-SMF----S--QNMTHI-I-----KD
>H3BMV4_HUMAN/1-34
------------------------------------------------------------
------------------------------------------------------------
------------------------------------------------------------
------------------------------------------------------------
------------------------------------------------------------
------------------------------------------------------------
------------------------------------------------------------
------------------------------XTI-A-S-K--P--P--RD--------HV-
-FQ-V---N---NF-E-A--L-KTI----Q--NQLREK-I-----FA
>H0Y4P7_HUMAN/1-119
------------------------------------------------------------
------------------------------------------------------------
--------------------------------------------X-----------K---
--SLL---------QA---V-A----NL-P---Y------K-----G----G---N-TLT
--G---------MA-LNFIRQQNF--R----T-Q--A------G--MR----P---RAR-
------KIGVLITD-GKSQ--------D---------D--------V----E------A-
---------------PSK------------K-------------L-K--DEGVEL-FAIG
IKN-------A----------D----EVELKMI-A-T-D--P--D--DT--------HA-
-YN-V---A---DF-E-S--L-SRI----V--DDLTIN-L-----CN
>ITAE_HUMAN/194-388
-EE--E---E--E--A-GTEIAIILDGSGSID---PPD--FQ-------R-A-KDFISNM
MRN-F-------Y--E----K------C----F-ECNFALVQYGG------VI--Q----
------TEF---D-----L-R-----D--S-Q-----D------V-----------M---
--ASL---------AR---V-Q----NI-T---Q------V-----G----S---V-TKT
--A---------SA-MQHVLDSIF--T----S-S--H------G--SRR-------KAS-
------KVMVVLTD-GGIF--------E---------D--------P----LNL---TT-
---------------VIN------------S-------------P-K--MQGVER-FAIG
VGE-------EF---------KSARTARELNLI-A-S-D--P--D--ET--------HA-
-FK-V---T---NY-M-A--L-DGL----L--SKLRYN-I-----IS
>A0A7R5SDN4_HUMAN/5-221
-DP---------S--G-SMNIYLVLDGSDSIG---ARN--FT-------G-A-KKCVVNL
IEK-V-------A--S----Y------G----V-KPRYGLVTYAT------YP--K----
------IWV---K-----V-S-----E--A-D---SSN------A-----------D---
--WVT---------KQ---L-N----EI-N---Y------EGQHKLK----S---G-TNT
--K---------KA-LQAVYSMMS--W-PDDV-P--P------E--GW----N---RTR-
------HVIILMTD-GLHN--------M---------G--------G----D------PI
T-VIDEIRDLLYIGKDRK------------N-------------P-R--EDYLDV-YVFG
VGP--L----V----------N----QVNINAL-A-S-K--K--DN-EQ--------HV-
-FK-V---K---DM-E-N--L-EDV----F--YQMIDE-S-----QS
>A0A0A0MQT7_HUMAN/9-171
----------------------------------------KN-------K-I-ISFLYST
VGA-L-------N-KI----G------T----D-GTQVAMVQFTD------DP--R----
------TEF---K-----L-N-----A--Y-K-----T------K-----------E---
--TLL---------DA---I-K----HI-S---Y------K-----G----G---N-TKT
--G---------KA-IKYVRDTLF--T----A-E--S------G--TR----R---GIP-
------KVIVVITD-GRSQ--------D---------D--------V----N------K-
---------------ISR------------E-------------M-Q--LDGYSI-FAIG
VAD-------A----------D----YSELVSI-G-S-K--PSAR------------HV-
-FF-V---D---DF-D-A--F-KKI----E--DELIT--F-----VC
>Q9BUM6_HUMAN/12-208
-DCEKR------C--G-ALDVVFVIDSSESIG---YTN--FT-------L-E-KNFVINV
VNR-L-------G--A----IAKDPKSE----T-GTRVGVVQYSH------EG--TF---
------EAI---Q-----L-D---DEH--I-D-----S------L-----------S---
--SFK---------EA---V-K----NL-E---W------I-----A----G---G-TWT
--P---------SA-LKFAYDRLI--K----E-S--R----------R----Q---KTR-
------VFAVVITD-GRHD--------P---------R--------DDD-LN------L-
---------------R--------------A-------------L-C--DRDVTV-TAIG
IGD--M----F----------HEKHESENLYSI-A-C-D--K-PQ------------QV-
-RN-M---T---LF-S-D--L-V------A--EKF-ID-D-----ME
>C9J6F5_HUMAN/1-129
------------------------------------------------------------
-------------------------------------MGVVQYGD------NP--A----
------THF---N-----L-K-----T--H-T-----N------S-----------R---
--DLK---------TA---I-E----KI-T---Q------R-----G----G---L-SNV
--G---------RA-ISFVTKNFF--S----K-A--N------G--NR----S---GAP-
------NVVVVMVD-GWPT--------D---------K--------V----E------E-
---------------ASR------------L-------------A-R--ESGINI-FFIT
IEG--A----A---------------ENEKQYV-V-EPNFAN--K------------AV-
-CR-T---N---GF-----------------------Y-S-----LH
>B3KQU9_HUMAN/33-221
-HL--C---R--T--R-LTDLVFVVDSSRSVR---PVE--FE-------K-V-KVFLSQV
IES-L-------D--V----G------P----N-ATRVGMVNYAS------TV--K----
------QEF---S-----L-R-----A--H-V-----S------K-----------A---
--ALL---------QA---V-R----RI-Q---P------L-----S----T---G-TMT
--G---------LA-IQFAITKAF--G----D-A--E------G--GRS-RSP---DIS-
------KVVIVVTD-GRPQ--------D---------S--------V----Q------D-
---------------VSA------------R-------------A-R--ASGVEL-FAIG
VGS-------V----------D----KATLRQI-A-S-E--P--Q--DE--------HV-
-DY-V---E---SY-S-V--I-EKL----S--RKFQEA-------FC
>G3V5X3_HUMAN/41-194
-N---K------D--C-KADIAFLIDGSFNIG---QRR--FN-------L-Q-KNFVGKV
ALM-L-------G--I----G------T----E-GPHVGLVQASE------HP--K----
------IEF---Y-----L-K-----N--F-T-----S------A-----------K---
--DVL---------FA---I-K----EV-G---F------R-----G----G---N-SNT
--G---------KA-LKHTAQKFF--T----V-D--A------G--VR----K---GIP-
------KVVVVFID-GWPS--------D---------D--------I----E------E-
---------------AGI------------V-------------A-R--EFGVNV-FIVS
VAK--P----I----------P-----EELG-----------------------------
---------------------------------------------MV
>VWA2_HUMAN/338-519
-LE------------C-RVDLLFLLDSSAGTT---LDG--FL-------R-A-KVFVKRF
VRA-V-------L--S----E------D----S-RARVGVATYSR------EL--L----
------VAV---P-----V-G-----E--Y-Q-----D------V-----------P---
--DLV---------WS---L-D----GI-P---F------R-----G----G---P-TLT
--G---------SA-LRQAAERGF--G----S-A--T------R--TG----Q--DRPR-
------RVVVLLTE-SHSE--------D---------E--------V----A------G-
---------------PAR------------H-------------A-R--ARELL---LLG
VGS--E----A----------V----RAELEEI-T-G-S--P--K------------HV-
-MV-Y---S---DP-Q-D--L-FNQ----I--PELQGK-L-----CS
>B3KQB2_HUMAN/337-526
-NR--C---R--E--G-HVDLVLLVDGSKSVR---PQN--FE-------L-V-KRFVNQI
VDF-L-------D--V----S------P----E-GTRVGLVQFSS------RV--R----
------TEF---P-----L-G-----R--Y-G-----T------A-----------A---
--EVK---------QA---V-L----AV-E---Y------M-----E----R---G-TMT
--G---------LA-LRHMVEHSF--S----E-A--Q------G--ARP-RAL---NVP-
------RVGLVFTD-GRSQ--------D---------D--------I----S------V-
---------------WAA------------R-------------A-K--EEGIVM-YAVG
VGK-------A----------V----EAELREI-A-S-E--P--A--EL--------HV-
-SY-A---P---DF-G-T--M-THL----L--ENLRSS-I-----CP
>H0YJW4_HUMAN/1-108
------------X--C-KADIAFLIDGSFNIG---QRR--FN-------L-Q-KNFVGKV
ALM-L-------G--I----G------T----E-GPHVGLVQASE------HP--K----
------IEF---Y-----L-K-----N--F-T-----S------A-----------K---
--DVL---------FA---I-K----EV-G---F------R-----G----G---N-SNT
--D---------IT-LEKYLF---------------------------------------
------------------------------------------------------------
------------------------------------------------------------
------------------------------------------------------------
---------------V-M--L-KRS----E--N-QQTY-L-----MN
>A6PVD9_HUMAN/29-134
-SS--C------R-TA-PTDLVFILDGSYSVG---PEN--FE-------I-V-KKWLVNI
TKN-F-------D--I----G------P----K-FIQVGVVQYSD------YP--V----
------LEI---P-----L-G-----S--Y-D-----S------G-----------E---
--HLT---------AA---V-E----SI-L---Y------L-----G----G---N-TKT
--G---------KA-IQFALDYLF--A----K-S--S---------------R-------
------------------------------------------------------------
------------------------------------------------------------
------------------------------------------------------------
----------------------------------------------F
>B3KWK1_HUMAN/220-310
---------------------A---------------S--YR-------R-C-LP-----
------------------------------------------------------------
------------------------------------------------------------
---------------------------Q-I---Q------L-----Y----G---P-TNV
--A---------PI-INRVAEPAQ--R----E-Q--S------T--GQ----A---TKY-
------SVLLVLTD-GVVS--------D---------M--------A----E------TR
T--------------AIV------------R-------------A-S--RLPMSI-IIVG
VGN-------A----------D----FSDMRLL---------------------------
---------------------------------------D-----GD
>B7ZLK3_HUMAN/29-213
-SS--C------R-TA-PTDLVFILDGSYSVG---PEN--FE-------I-V-KKWLVNI
TKN-F-------D--I----G------P----K-FIQVGVVQYSD------YP--V----
------LEI---P-----L-G-----S--Y-D-----S------G-----------E---
--HLT---------AA---V-E----SI-L---Y------L-----G----G---N-TKT
--G---------KA-IQFALDYLF--A----K-S--S---------------R---FLT-
------KIAVVLTD-GKSQ--------D---------D--------V----K------D-
---------------AAQ------------A-------------A-R--DSKITL-FAIG
VGS--E----T----------E----DAELKAI-A-N-K--P--S--ST--------YV-
-FY-V---E---DY-I-A--I-SKI----R--EVMKQK-L-----CE
>CO6A6_HUMAN/1959-2149
-P---V------Q--S-YMDAAFLLDASRNMG---SAE--FE-------D-I-RAFLGAL
LDH-F-------E--I----TPEPETSV----T-GDRVALLSHAP------PD--FLPNT
QKSPVRAEF---N-----L-T-----T--Y-R-----S------K-----------R---
--LMK---------RH---V-H---ESV-K---Q------L-----N----G---D-AFI
--G---------HA-LQWTLDNVF--L----S-T--P----------N----L---RRN-
------KVIFVISA-GETS--------H---------LD-------GEI-LK------K-
---------------ESL------------R-------------A-K--CQGYAL-FVFS
LGP--I----W----------D----DKELEDL-A-S-H--P--L------------DHH
LVQ-L-------------------------------GR-I-----HK
>A0A1U9X8X3_HUMAN/248-456
-QR---------S--G-HLNLYLLLDCSQSVS---END--FL-------I-F-KESASLM
VDR-I-------F--S----F------E----I-NVSVAIITFAS------EP--K----
------VLM---S-----V-L-----N--D-N---SRD------M-----------T---
--DVI---------SS---L-E----NA-N---Y------KDH-ENG----T---G-TNT
--Y---------AA-LNSVYLMMNNQMRLLGM-E--T------M--AW----Q---EIR-
------HAIILLTD-GKSN--------M---------G--------G----S------PK
T-AVDHIREI----LNIN------------Q-------------K-R--NDYLDI-YAIG
VGKL-D----V----------D----WRELNEL-G-S-K--K--DG-ER--------HA-
-FI-L---Q---DT-K-A--L-HQV----F--EHMLD--------VS
>L8E853_HUMAN/1271-1457
--Y--C------S--R-LLDLVFLLDGSSRLS---EAE--FE-------V-L-KAFVVDM
MER-L-------R--I----S------Q----K-WVRVAVVEYHD------GS--H----
------AYI---G-----L-K-----D--R-K-----R------P-----------S---
--ELR---------RI---A-S----QV-K---Y------A-----G----S---QVAST
--S---------EV-LKYTLFQIF--S----K-I------------DR----P---EAS-
------RIALLLMA-SQEP--------Q-RM----SRN--------F----V------R-
---------------YVQ------------G-------------L-K--KKKVIV-IPVG
IGP--H----A----------N----LKQIRLI-E-K-Q--A--P--EN--------KA-
-FV-L---S---SV-D-E--L-EQQ----R--DEIV---S-----YL
>H7C587_HUMAN/54-109
--D--P------N--C-KIDLSFLIDGSTSIG---KRR--FR-------I-Q-KQLLADV
AQA-L-------D--I----G------P----A-GPLMGVVQYGP------L--------
------------------------------------------------------------
------------------------------------------------------------
------------------------------------------------------------
------------------------------------------------------------
------------------------------------------------------------
------------------------------------------------------------
---------------------------------------------HW
>CO6A6_HUMAN/992-1177
-VD--C------E-ID-KVDLVFLMDGSTSIQ---PND--FK-------K-M-KEFLASV
VQD-F-------D--V----S------L----N-RVRIGAAQFSD------TY--H----
------PEF---P-----L-G-----T--F-I-----G------E-----------K---
--EIS---------FQ---I-E----NI-K---Q------I-----F----G---N-THI
--G---------AA-LREVEH-YF--R----P-D--M------G--SRI-N-T---GTP-
------QVLLVLTD-GQSQ--------D---------E--------V----A------Q-
---------------AAE------------A-------------L-R--HRGIDI-YSVG
IGD-------V----------D----DQQLIQI-T-G-T--A--E------------KK-
-LT-V---H---NF-D-E--L-KKV----N--KRIVRN-I-----CT
>E7ETN3_HUMAN/144-216
-CD---------N--G--------------------------------------------
------------------------------------------------------------
------------------------------------------------------------
-----------------------------------------DH-ENG----T---G-TNT
--Y---------AA-LNSVYLMMNNQMRLLGM-E--T------M--AW----Q---EIR-
------HAIILLTD-GKSN--------M---------G--------G----S------PK
T-AVDHIREIL----N--------------------------------------------
------------------------------------------------------------
----------------------------------------------I
>B4DMS3_HUMAN/1-156
---------------------------------------------------M-KSFAKAF
ISK-A-------N--I----G------P----R-LTQVSVLQYGS------IT--T----
------IDV---P-----W-N-----V--V-P-----E------K-----------A---
--HLL---------SL---V-D----VM-Q---R------E-----G----G---P-SQI
--G---------DA-LGFAVRYLT--S----E-M--H------G--AR----P---GAS-
------KAVVILVT-DVSV--------D---------S--------V----D------A-
---------------AAD------------A-------------A-R--SNRVTV-FPIG
IGD--R----Y----------D----AAQLRIL-A-G-P--A--G--DS--------NV-
-VK-L---Q---RI-E-D--L-PTM---------V--T-L-----GN
>B3KTX9_HUMAN/69-244
-QR---------------------------------------------------------
----I-------F--S----F------E----I-NVSVAIITFAS------EP--K----
------VLM---S-----V-L-----N--D-N---SRD------M-----------T---
--EVI---------SS---L-E----NA-N---Y------KDH-ENG----T---G-TNT
--Y---------AA-LNSVYLMMNNQMRLLGM-E--T------M--AW----Q---EIR-
------HAIILLTD-GKSN--------M---------G--------G----S------PK
T-AVDHIREI----LNIN------------Q-------------K-R--NDYLDI-YAIG
VGKL-D----V----------D----WRELNEL-G-S-K--K--DG-ER--------HA-
-FI-L---Q---DT-K-A--L-HQV----F--EHMLD--V-----SK
>A0A0X8AZ85_HUMAN/1-50
------------------------------------------------------------
------------------------------------------------------------
------------------------------------------------------------
------------------------------------------------------------
--------------------KYAY--S----A-A--S------G--GR----R---SAT-
------KVMVVVTD-GESH--------D---------G--------S----M-L---KA-
---------------VID------------Q-------------C-N--HDNILR-FG--
------------------------------------------------------------
---------------------------------------------IA
>CO6A6_HUMAN/220-413
-EA--CQ--G--P--S-MADVVFLLDMSINGS---EEN--FD-------Y-L-KGFLEES
VSA-L-------D--I----K------E----N-CMRVGLVAYSN------ET--K----
------VIN---S-----L-S-----M--G-I-----N------K-----------S---
--EVL---------QH---I-Q----NL-S---P------R-----T----G---K-AYT
--G---------AA-IKKLRKEVF--S----A-R--N------G--SRK-N-Q---GVP-
------QIAVLVTH-RDSE--------D---------N--------V----T------K-
---------------AAV------------N-------------L-R--REGVTI-FTLG
IEG-------A----------S----DTQLEKI-A-S-H--P--A--EQ--------YV-
-SK-L---K---TF-A-D--L-AAHNQTFL--KKLRNQ-I-----TH
>B7Z8Q7_HUMAN/181-348
-T----------T--M-PKNVVFVIDKSGSMS---GRK--IQ-------Q-T-REALIKI
LDD-L-------S--P------------------RDQFNLIVFST------EA--T----
------QWR---PS--LVP-A-----S--A-E-----N------V-----------N---
--KAR---------SF---A-A----GI-----Q------A-----L----G---G-TNI
--N---------DA-MLMAVQLLD--S----S-N--Q-EE---R--LP----E---GSV-
------SLIILLTD-GDPT--------V---------G--------E----TNPRSIQN-
---------------NVR------------E-------------A-V--SGRYSL-FCLG
FGF--D----V----------S----YAFLEKL-A-L-D---------------------
-------------------------------------N-G-----GL
>B7Z6V7_HUMAN/142-292
-PE--C---P--H--Q-EMDIVFLIDGSGSID---QND--FN-------Q-M-KGFVQAV
MGQ-F-------E--G----------------T-DTLFALMQYSN------LL--K----
------IHF---T-----F-T-----Q--F-R-----T------S-----------P---
--SQQ---------SL---V-D----PI-V---Q------L-----K----G---L-TFT
--A---------TG-ILTVVTQLF--H----H-K--N------G--ARK-------SAK-
------KILIVITD-GQKY--------K---------D--------P----LEY---SD-
---------------VIP------------Q-------------A-E--KAGIIR-YAIG
VRL---------------------------------------------------------
---------------------------------------F-----FT
>A0A7I2V498_HUMAN/92-210
-SK--------------YLGMTLATDP---------------------------------
--------------------T------D----G-SILFAAVQFST------SY--K----
------TEF---D-----F-S-----D--Y-V-----K------R-----------K---
--DPD---------AL---L-K----HV-K---H------M-----L----L---L-TNT
--F---------GA-INYVATEVF--R----E-E--L------G--AR----P---DAT-
------KVLIIITD-GEAT--------D---------S--------G----N------I-
---------------DA--------------------------------AKDIIR-YIIG
VGL---------------------------------------------------------
------------------------------------ES-I-----FR
>A0A3G1VCY4_HUMAN/1-138
-----------------LADIVFLVDSSTSIG---PQN--FQ-------K-V-KNFLYSV
ILG-L-------D--I----S------S----D-RVRVGLAQYND------NI--Y----
------PAF---Q-----L-N-----Q--H-P-----L------K-----------S---
--MIL---------EQ---I-Q----NL-P---Y------R-----T----G---G-TNT
--G---------SA-LEFIRTNYL--T----E-E--S------G--SRA-K-D---RVP-
------QIVILVTD-GESN--------D---------E--------V----Q------E-
---------------VAD------------R-------------L-K--EDGVVV-L---
------------------------------------------------------------
----------------------------------------------C
>CO7A1_HUMAN/1072-1235
---------------------------------------------------T-RRVLERL
VLALG-------P--L----G------P----Q-AVQVGLLSYSH------RP--S----
------PLF---P-----L-N-----G--S-H-----D------L-----------G---
--IIL---------QR---I-R----DM-P---Y------M-----D---PS---G-NNL
--G---------TA-VVTAHRYML--A----PDA--P------G--RR----Q---HVP-
------GVMVLLVD-EPLR--------G---------D--------I----F------S-
---------------PIR------------E-------------A-Q--ASGLNV-VMLG
MAG-------A----------D----PEQLRRL-A-P-G--M--D--SV-------QTF-
-FA-V---D---DG-P-S--L-DQA----V--SGLATA-L-----CQ
>C9JH44_HUMAN/35-170
-NN--CPEKT--D--C-PIHVYFVLDTSESVT---MQS--PTD--ILLFH-M-KQFVPQF
ISQ-L-------Q--NEFYLD------QV--AL-SWRYGGLHFSD------QV--E----
------VFS---P-----P----------G-S-----D------R-----------A---
--SFI---------KN---L-Q----GI-S---S------F-----R----R---G-TFT
--D---------CA-LANMTEQIR--Q----------------D--RS----K---GTV-
------HFAVVITD-GHVT--------G---------S----P-----------------
------------------------------------------------------------
------------------------------------------------------------
----------------------------------------------C
>H0YBB2_HUMAN/2-53
-VCQ-T------P--A-IADIVILVDGSWSIG---RFN--FR-------L-V-RHFLENL
VTA-F-------D--V----G------S----E-KTRIGVK-------------------
------------------------------------------------------------
------------------------------------------------------------
------------------------------------------------------------
------------------------------------------------------------
------------------------------------------------------------
------------------------------------------------------------
----------------------------------------------N
>B4E0A4_HUMAN/224-392
-PE---------E--S-KRDILFLFDGSANLV----GQ--FP-------V-V-RDFLYKI
IDE-L-------N--L----K------P----E-GTRIAVAQYSD------DV--K----
------VES---R-----F-D-----E--H-Q-----S------K-----------P---
--EIL---------NL---V-K----RM-K---I------K-----T----G---KALNL
--G---------YA-LDYAQRYIF--V----K-S--A------G--SRI-E-D---GVL-
------QFLVLLVA-GRSS--------D---------R--------V----D------G-
---------------PAS------------N-------------L-K--QSGVVP-FIFQ
AKN-------A----------D----PAELEQI-V-L-S--P--A------------FI-
-LA----------------------------------A-E-----SL
>CO6A6_HUMAN/614-797
-EA--C------K-EM-KADIMFLVDSSGSIG---PEN--FS-------K-M-KTFMKNL
VSK-S-------Q--I----G------P----D-RVQIGVVQFSD------IN--K----
------EEF---Q-----L-N-----R--F-M-----S------Q-----------S---
--DIS---------NA---I-D----QM-A---H------I-----G----Q---T-TLT
--G---------SA-LSFVSQ-YF--S----P-T--K------G--AR----P---NIR-
------KFLILITD-GEAQ--------D---------I--------V----K------E-
---------------PAV------------V-------------L-R--QEGVII-YSVG
VFG-------S----------N----VTQLEEI-S-G-R--P--E------------MV-
-FY-V---E---NF-D-I--L-QRI----E--DDLVFG-I-----CS
>A0A0G2JK28_HUMAN/116-325
-QR---------S--G-HLNLYLLLDCSQSVS---END--FL-------I-F-KESASLM
VDR-I-------F--S----F------E----I-NVSVAIITFAS------EP--K----
------VLM---S-----V-L-----N--D-N---SRD------M-----------T---
--EVI---------SS---L-E----NA-N---Y------KDH-ENG----T---G-TNT
--Y---------AA-LNSVYLMMNNQMRLLGM-E--T------M--AW----Q---EIR-
------HAIILLTD-GKSN--------M---------G--------G----S------PK
T-AVDHIREI----LNIN------------Q-------------K-R--NDYLDI-YAIG
VGKL-D----V----------D----WRELNEL-G-S-K--K--DG-ER--------HA-
-FI-L---Q---DT-K-A--L-HQV----F--EHMLD--V-----SK
>C9JNG9_HUMAN/631-708
-PE---------E--S-KRDILFLFDGSANLV----GQ--FP-------V-V-RDFLYKI
IDE-L-------N--V----K------P----E-GTRIAVAQYSD------DV--K----
------VES---R-----F-D-----E--H-Q-----S------K-----------P---
--EIL---------NL---V-K----RM--------------------------------
------------------------------------------------------------
------------------------------------------------------------
------------------------------------------------------------
------------------------------------------------------------
---------------------------------------------KI
>B7ZW00_HUMAN/224-392
-PE---------E--S-KRDILFLFDGSANLV----GQ--FP-------V-V-RDFLYKI
IDE-L-------N--V----K------P----E-GTRIAVAQYSD------DV--K----
------VES---R-----F-D-----E--H-Q-----S------K-----------P---
--EIL---------NL---V-K----RM-K---I------K-----T----G---KALNL
--G---------YA-LDYAQRYIF--V----K-S--A------G--SRI-E-D---GVL-
------QFLVLLVA-GRSS--------D---------R--------V----D------G-
---------------PAS------------N-------------L-K--QSGVVP-FIFQ
AKN-------A----------D----PAELEQI-V-L-S--P--A------------FI-
-LA----------------------------------A-E-----SL
>CO6A3_HUMAN/830-999
-AQ------P--E--S-KRDILFLFDGSANLV----GQ--FP-------V-V-RDFLYKI
IDE-L-------N--V----K------P----E-GTRIAVAQYSD------DV--K----
------VES---R-----F-D-----E--H-Q-----S------K-----------P---
--EIL---------NL---V-K----RM-K---I------K-----T----G---KALNL
--G---------YA-LDYAQRYIF--V----K-S--A------G--SRI-E-D---GVL-
------QFLVLLVA-GRSS--------D---------R--------V----D------G-
---------------PAS------------N-------------L-K--QSGVVP-FIFQ
AKN-------A----------D----PAELEQI-V-L-S--P--A------------FI-
-LA----------------------------------A-E-----SL
>A0A024R091_HUMAN/1-176
---------------------MFLLDSSASVS---HYE--FS-------R-V-REFVGQL
VAP-L-------P--L----G------T----G-ALRASLVHVGS------RP--Y----
------TEF---P-----F-G-----Q--H-S-----S------G-----------E---
--AAQ---------DA---V-R----AS-A---Q------R-----M----G---D-THT
--G---------LA-LVYAKEQLF--A----E-A--S------G--AR----P---GVP-
------KVLVWVTD-GGSS--------D---------P--------V----G------P-
---------------PMQ------------E-------------L-K--DLGVTV-FIVS
TGR-------G----------N----FLELSAA-A-S-A--P--A--EK--------HL-
--H-F---V---DV-D-D--L-HII----V--QELRGS-I-----LD
>CO6A6_HUMAN/428-612
-G---C---V--D-TE-EADIYLLIDGSGSTQ---ATD--FH-------E-M-KTFLSEV
VGM-F-------N--I----A------P----H-KVRVGAVQYAD------SW--D----
------LEF---E-----I-N-----K--Y-S-----N------K-----------Q---
--DLG---------KA---I-E----NI-R---Q------M-----G----G---N-TNT
--G---------AA-LNFTLS-LL--Q----K-A-KK------Q--RG----N---KVP-
------CHLVVLTN-GMSK--------D---------S--------I----L------E-
---------------PAN------------R-------------L-R--EEHIRV-YAIG
IKE-------A----------N----QTQLREI-A-G-E--E--K------------RV-
-YY-V---H---DF-D-A--L-KDI----R--NQVVQE-I-----CT
>CO6A6_HUMAN/1749-1906
-PE--C---P--V--H-PTELVFALDHSRDVT---EQE--FE-------R-M-KEMMAFL
VRD-I-------K--V----R------ENSCPV-GAHIAILSYNS------HA--R----
------HLV---R-----F-S-----D--A-Y-----K------K-----------S---
--QLL---------RE---I-E----TI-P---Y------E-----R----SSA-S-REI
--G---------RA-MRFISRNVF--K----R-T--L------P---G----A---HTR-
------KIATFFSS-GQSA--------D---------A--------H----S------I-
---------------TTA------------A-------------M-E--FGALEI-IPVV
ITF-------S----------N----VP--------------------------------
---------------------------------------------SV
>B3KV07_HUMAN/76-263
-RE--L------S--E-RLELVFLVDDSSSVG---EVN--FR-------S-E-LMFVRKL
LSD-F-------P--V----V------P----T-ATRVAIVTFSS------KN--Y----
------VVP---R-----V-D-----Y--I-S-----TRRARQHK----------CA---
--LLL---------QE---I-P----AI-S---Y------R-----G----G---G-TYT
--K---------GA-FQQAAQILL-------------------H--AR----E---NST-
------KVVFLITD-GYSN--------G-G-------D--------P----R------P-
---------------IAA------------S-------------L-R--DSGVEI-FTFG
IWQ-------G----------N----IRELNDM-A-S-T--P--K--EE--------HC-
-YL-L---H---SF-E-E--F-EAL----A--RRALH--------ED
>Q8N2G3_HUMAN/49-238
-SS--C---E--N--K-RADLVFIIDSSRSVN---THD--YA-------K-V-KEFIVDI
LQF-L-------D--I----G------P----D-VTRVGLLQYGS------TV--K----
------NEF---S-----L-K-----T--F-K-----R------K-----------S---
--EVE---------RA---V-K----RM-R---H------P-----S----T---G-TMT
--G---------LA-IQYALNIAF--S----E-A--E------G--ARP-LRE---NVP-
------RVIMIVTD-GRPQ--------D---------S--------V----A------E-
---------------VAA------------K-------------A-R--DTGILI-FAIG
VGQ-------V----------D----FNTLKSI-G-S-E--P--H--ED--------HV-
-FL-V---A---NF-S-Q--I-ETL----T--SVFQKK-L-----CT
>J3QT83_HUMAN/1-149
------------------------------------------------------------
----F-------D--V----G------S----E-KTRIGLAQYSG------DP--R----
------IEW---H-----L-N-----A--F-S-----T------K-----------D---
--EVI---------EA---V-R----NL-P---Y------K-----G----G---N-TLT
--G---------LA-LNYIFENSF--K----P-E--A------G--SR----T---GVS-
------KIGILITD-GKSQ--------D---------D--------I----I------P-
---------------PSR------------N-------------L-R--ESGVEL-FAIG
VKN-------A----------D----VNELQEI-A-S-E--P--D--ST--------HV-
-YN-V---A---EF-D-L--M-HTV----V--ESLTRT-L-----CS
>J3QRR0_HUMAN/69-148
-S----------A--P-RGDLMFLLDSSASVS---HYE--FS-------R-V-REFVGQL
VAP-L-------P--L----G------T----G-ALRASLVHVGS------RP--Y----
------TEF---P-----F-G-----Q--H-S-----S------G-----------E---
--AAQ---------DA---V-R----AS-A------------------------------
------------------------------------------------------------
------------------------------------------------------------
------------------------------------------------------------
------------------------------------------------------------
---------------------------------------Q-----RM
>CO7A1_HUMAN/30-217
-TC--T------R-LY-AADIVFLLDGSSSIG---RSN--FR-------E-V-RSFLEGL
VLP-F-------SGAA----S------A----Q-GVRFATVQYSD------DP--R----
------TEF---G-----L-D-----A--L-G-----S------G-----------G---
--DVI---------RA---I-R----EL-S---Y------K-----G----G---N-TRT
--G---------AA-ILHVADHVF--L----P----Q------L--AR----P---GVP-
------KVCILITD-GKSQ--------D---------L--------V----D------T-
---------------AAQ------------R-------------L-K--GQGVKL-FAVG
IKN-------A----------D----PEELKRV-A-S-Q--PTSD------------FF-
-FF-V---N---DF-S-I--L-RTL----L--PLVSRR-V-----CT
>COEA1_HUMAN/1024-1210
-EV--C------K-AA-KADLVFMVDGSWSIG---DEN--FN-------K-I-ISFLYST
VGA-L-------N-KI----G------T----D-GTQVAMVQFTD------DP--R----
------TEF---K-----L-N-----A--Y-K-----T------K-----------E---
--TLL---------DA---I-K----HI-S---Y------K-----G----G---N-TKT
--G---------KA-IKYVRDTLF--T----A-E--S------G--TR----R---GIP-
------KVIVVITD-GRSQ--------D---------D--------V----N------K-
---------------ISR------------E-------------M-Q--LDGYSI-FAIG
VAD-------A----------D----YSELVSI-G-S-K--PSAR------------HV-
-FF-V---D---DF-D-A--F-KKI----E--DELIT--F-----VC
>A0A2R8Y3T0_HUMAN/379-513
-KT--C------Y--N-SVNIAFLIDGSSSVG---DSN--FR-------L-M-LEFVSNI
AKT-F-------E--I----S------D----I-GAKIAAVQFTY------DQ--R----
------TEF---S-----F-T-----D--Y-S-----T------K-----------E---
--NVL---------AV---I-R----NI-R---Y------M-----S----G---G-TAT
--G---------DA-ISFTVRNVF--G----P-I--R----------E----S---PNK-
------NFLVIVTD-GQSY--------D---------D--------V----Q------G-
---------------PAA------------A-------------A-H--DA---------
------------------------------------------------------------
---------------------------------------------AK
>H0Y5N9_HUMAN/1-139
------------------------------------------------------------
-------------------------------------VSFVQYSD------EV--K----
------SEF---K-----L-N-----T--Y-N-----D------K-----------A---
--LAL---------GA---L-Q----NI-R---Y------R-----G----G---N-TRT
--G---------KA-LTFIKEKVL--T----W-E--S------G--MR----K---NVP-
------KVLVVVTD-GRSQ--------D---------E--------V----K------K-
---------------AAL------------V-------------I-Q--QSGFSV-FVVG
VAD-------V----------D----YNELANI-A-S-K--PSER------------HV-
-FI-V---D---DF-E-S--F-EKI----E--DNLIT--F-----VC
>Q8TBN2_HUMAN/231-430
-CPI-T---F--S--S-PADITILLDGSASVG---SHN--FD-------T-T-KHFAKRL
AER-F-------L--T----AGRT-DPA----H-DVRVAVVQYSG------TG--Q----
------QRPERAS-----L-Q-----F--L-Q-----N------Y-----------T---
--ALA---------SA---V-D----AM-D---F------I-----N----D---A-TDV
--N---------DA-LGYVTRFYR--E----A--------------SS----G---AAK-
------KRLLLFSD-GNSQ--------G-AT----PAA--------I----E------K-
---------------AVQ------------E-------------A-Q--RAGIEI-FVVV
VGR--Q----V----------N----EPHIRVL-V-T-G--K--T--AEYDVAYGESHL-
-FR-V---P---SY-Q-A--L-------------LRGV-F-----HQ
>MATN4_HUMAN/26-213
-PR--C---H--T--G-PLDLVFVIDSSRSVR---PFE--FE-------T-M-RQFLMGL
LRG-L-------N--V----G------P----N-ATRVGVIQYSS------QV--Q----
------SVF---P-----L-R-----A--F-S-----R------R-----------E---
--DME---------RA---I-R----DL-V---P------L-----A----Q---G-TMT
--G---------LA-IQYAMNVAF--S----V-A--E------G--ARP-PEE---RVP-
------RVAVIVTD-GRPQ--------D---------R--------V----A------E-
---------------VAA------------Q-------------A-R--ARGIEI-YAVG
VQR-------A----------D----VGSLRAM-A-S-P--P--L--DE--------HV-
-FL-V---E---SF-D-L--I-QEF----G--LQFQ---S-----RL
>H0YBN2_HUMAN/81-183
-RK--C---T--E--G-PIDLVFVIDGSKSLG---EEN--FE-------V-V-KQFVTGI
IDS-L-------T--I----S------P----K-AARVGLLQYST------QV--H----
------TEF---T-----L-R-----N--F-N-----S------A-----------K---
--DMK---------KA---V-A----HM-K---Y------M-----G----K---G-SMT
--G---------LA-LKHMFERSF--T---------------------------------
------------------------------------------------------------
------------------------------------------------------------
------------------------------------------------------------
---------------------------------------------QG
>VWA2_HUMAN/523-703
-PG--C------R-TQ-ALDLVFMLDTSASVG---PEN--FA-------Q-M-QSFVRSC
ALQ-F-------E--V----N------P----D-VTQVGLVVYGS------QV--Q----
------TAF---G-----L-D-----T--K-P-----T------R-----------A---
--AML---------RA---I-S----QA-P---Y------L-----G----G---V-GSA
--G---------TA-LLHIYDKVM--T----V-Q--R------G--AR----P---GVP-
------KAVVVLTG-GRGA--------E---------D--------A----A------V-
---------------PAQ------------K-------------L-R--NNGISV-LVVG
VGP-------V----------L----SEGLRRL-A-G-P--R--D------------SL-
-IH-V---A---AY-A-D--L-RYH----Q--DV-----L-----IE
>A0A804HKC7_HUMAN/16-142
------------------------------------------------------------
------------------------------------------------------------
--PPVKVEF---S-----L-T-----D--Y-G-----S------K-----------E---
--KLV---------DF---L-S---RGM-T---Q------L-----Q----G---T-RAL
--G---------SA-IEYTIENVF--E----S-A--P----------N----P---RDL-
------KIVVLMLT-GEVP--------E---------QQ-------LEE-AQ------R-
---------------VIL------------Q-------------A-K--CKGYFF-VVLG
IGR--K----V----------N----IKEVYTF-A-S-E--P--N------------DVF
FKL-V---D---KS-T--------------------EL-N-----EE
>H7C0M5_HUMAN/163-250
-DCEKR------C--G-ALDVVFVIDSSESIG---YTN--FT-------L-E-KNFVINV
VNR-L-------G--A----IAKDPKSE----T-GTRVGVVQYSH------EG--TF---
------EAI---Q-----L-D---DER--I-D-----S------L-----------S---
--SFK---------EA---V-K--------------------------------------
------------------------------------------------------------
------------------------------------------------------------
------------------------------------------------------------
------------------------------------------------------------
----------------------------------------------N
>B4E0A4_HUMAN/1025-1205
-RP------E--K--K-KADIVFLLDGSINFR---RDS--FQ-------E-V-LRFVSEI
VDT-V-------Y--E----D------G----D-SIQVGLVQYNS------DP--T----
------DEF---F-----L-K-----D--F-S-----T------K-----------R---
--QII---------DA---I-N----KV-V---Y------K-----G----G---RHANT
--K---------VG-LEHLRVNHF--V----P-E--A------G--SRL-D-Q---RVP-
------QIAFVITG-GKSV--------E---------D--------A----Q------D-
---------------VSL------------A-------------L-T--QRGVKV-FAVG
VRN-------I----------D----SEEVGKI-A-S-N--S--A------------TA-
-FR-V---G---NV-Q-E--L-SEL----S---------E-----IS
>B3KQU9_HUMAN/268-453
-GG--G------S--S-ATDLVFLIDGSKSVR---PEN--FE-------L-V-KKFISQI
VDT-L-------D--V----S------D----K-LAQVGLVQYSS------SV--R----
------QEF---P-----L-G-----R--F-H-----T------K-----------K---
--DIK---------AA---V-R----NM-S---Y------M-----E----K---S-TMT
--G---------AA-LKYLIDNSF--T----V-S--S------G--AR----P---GAQ-
------KVGIVFTD-GRSQ--------D---------Y--------I----N------D-
---------------AAK------------K-------------A-K--DLGFKM-FAVG
VGN-------A----------V----EDELREI-A-S-E--P--V--AE--------HY-
-FY-T---A---DF-K-T--I-NQI----G--KKLQKK-I-----CV
>COKA1_HUMAN/171-357
-R---C---L-PP--V-PADMVFLVDGSWSIG---HSH--FQ-------Q-V-KDFLASV
IAP-F-------E--I----G------P----D-KVQVGLTQYSG------DA--Q----
------TEW---D-----L-N-----S--L-S-----T------K-----------E---
--QVL---------AA---V-R----RL-R---Y------K-----G----G---N-TFT
--G---------LA-LTHVLGQNL--Q----P-A--A------G--LR----P---EAA-
------KVVILVTD-GKSQ--------D---------D--------V----H------T-
---------------AAR------------V-------------L-K--DLGVNV-FAVG
VKN-------A----------D----EAELRLL-A-S-P--P--R--DI--------TV-
-HS-V---L---DF-L-Q--L-GAL----A--GLLSRL-I-----CQ
>CO6A2_HUMAN/606-801
-DCEKR------C--G-ALDVVFVIDSSESIG---YTN--FT-------L-E-KNFVINV
VNR-L-------G--A----IAKDPKSE----T-GTRVGVVQYSH------EG--TF---
------EAI---Q-----L-D---DER--I-D-----S------L-----------S---
--SFK---------EA---V-K----NL-E---W------I-----A----G---G-TWT
--P---------SA-LKFAYDRLI--K----E-S--R----------R----Q---KTR-
------VFAVVITD-GRHD--------P---------R--------DDD-LN------L-
---------------R--------------A-------------L-C--DRDVTV-TAIG
IGD--M----F----------HEKHESENLYSI-A-C-D--K-PQ------------QV-
-RN-M---T---LF-S-D--L-V------A--EKF-I--D-----DM
>COSA1_HUMAN/43-230
-S----------I--C-FIDIVFIVDSSESSK---IAL--FD-------K-Q-KDFVDSL
SDK-I-------F--Q----LTPGRSLE----Y-DIKLAALQFSS------SV--Q----
------IDP---P-----F-S-----S--W-K-----D------L-----------Q---
--TFK---------QK---V-K----SM-N---L------I-----G----Q---G-TFS
--Y---------YA-ISNATRLLK--R----E--------------GR----K---DGV-
------KVVLLMTD-GIDH--------P-KN-----PD--------V----Q------S-
---------------ISE------------D-------------A-R--ISGISF-ITIA
LST--V----V----------N----EAKLRLI-S-G-D--S--S--SE--PTLLLSDP-
-TL-V---D---KI-Q-D--R-------------L----D-----IL
>B4E282_HUMAN/29-225
-DG--C------P--T-YMDVVIVLDGSNSIY-----P--WS-------E-V-QTFLRRL
VGK-L-------F--I----D------P----E-QIQVGLVQYGE------SP--V----
------HEW---S-----L-G-----D--F-R-----T------K-----------E---
--EVV---------RA---A-K----NL-S---R------R-----E----G-R-E-TKT
--A---------QA-IMVACTEGF--S----Q-S--H------G--GR----P---EAA-
------RLLVVVTD-GESH--------D---------G--------E----E-L---PA-
---------------ALK------------A-------------C-E--AGRVTR-YGIA
VLG-------HYLRRQRDPSSF----LREIRTI-A-S-D--P--D--ER--------FF-
-FN-V---T---DE-A-A--L-TDI----V--DALGDR-I-----FG
>B4DV48_HUMAN/219-427
-QR---------S--G-HLNLYLLLDCSQSVS---END--FL-------I-F-KESASPM
VDR-I-------F--S----F------E----I-NVSVAIITFAS------EP--K----
------VLM---S-----V-L-----N--D-N---SRD------M-----------T---
--EVI---------SS---L-E----NA-N---Y------KDH-ENG----T---G-TNT
--Y---------AA-LNSVYLMMNNQMRLLGM-E--T------M--AW----Q---EIR-
------HAIILLTD-GKSN--------M---------G--------G----S------PK
T-AVDHIREIL----NIN------------Q-------------K-R--NDYLDI-YAIG
VGKL-D----V----------D----WRELNEL-G-S-K--K--DG-ER--------HA-
-FI-L---Q---DT-K-A--L-HQV----F--EHMLD--------VS
>H0YBU5_HUMAN/1-92
------------------------------------------------------------
------------------------------------------------------------
------------------------------------------------------------
------------------------------------------------------------
----------------------XF--T----Q-G--E------G--ARP-LST---RVP-
------RAAIVFTD-GRAQ--------D---------D--------V----S------E-
---------------WAS------------K-------------A-K--ANGITM-YAVG
VGK-------A----------I----EEELQEI-A-S-E--P--T--NK--------HL-
-FY-A---E---DF-S-T--M-DEI----S--EKLKKG-I-----CE
>Q7Z685_HUMAN/2-128
------------------------------------------------------------
------------------------------------------------------------
------------------------------------------------------------
------------------------------------------H-ENG----T---G-TNT
--Y---------AA-LNSVYLMMNNQMRLLGM-E--T------M--AW----Q---EIR-
------HAIILLTD-GKSN--------M---------G--------G----S------PK
T-AVDHIREIL----NIN------------Q-------------K-R--NDYLDI-YAIG
VGKL-D----V----------D----WRELNEL-G-S-K--K--DG-ER--------HA-
-FI-L---Q---DT-K-A--L-HQV----F--EHMLD--V-----SK
>CO6A1_HUMAN/607-773
CEC--K------C--G-PIDLLFVLDSSESIG---LQN--FE-------I-A-KDFVVKV
IDR-L-------S--R----DELVKFEP----G-QSYAGVVQYSH------SQ--MQ---
------EHV---S-----L-R---SPS--I-R-----N------V-----------Q---
--ELK---------EA---I-K----SL-Q---W------M-----A----G---G-TFT
--G---------EA-LQYTRDQLL--P----P--------------------S---PNN-
------RIALVITD-GRSD--------T---------Q--------RDT-TP------L-
---------------N--------------V-------------L-C--SPGIQV-VSVG
IKD--V----F----------DFI------------------------------------
-----------------------------P--GSDQLN-V-----IS
>J3QLP3_HUMAN/1-167
---------------------MFLLDSSASVS---HYE--FS-------R-V-REFVGQL
VAP-L-------P--L----G------T----G-ALRASLVHVGS------RP--Y----
------TEF---P-----F-G-----Q--H-S-----S------G-----------E---
--AAQ---------DA---V-R----AS-A---Q------R-----M----G---D-THT
--G---------LA-LVYAKEQLF--A----E-A--S------G--AR----P---GVP-
------KVLVWVTD-GGSS--------D---------P--------V----G------P-
---------------PMQ------------E-------------L-K--DLGVTV-FIVS
TGR-------G----------N----FLELSAA-A-S-A--P--A--EK--------HL-
--H-F---V---DV-D-D--L-H----------------I-----IV
>COMA1_HUMAN/30-219
-AG--C---K--S--V-HYDLVFLLDTSSSVG---KED--FE-------K-V-RQWVANL
VDT-F-------E--V----G------P----D-RTRVGVVRYSD------RP--T----
------TAF---E-----L-G-----L--F-G-----S------Q-----------E---
--EVK---------AA---A-R----RL-A---Y------H-----G----G---N-TNT
--G---------DA-LRYITARSF--S----P-H--A------G--GRP-RDR---AYK-
------QVAILLTD-GRSQ--------D---------L--------V----L------D-
---------------AAA------------A-------------A-H--RAGIRI-FAVG
VGE-------A----------L----KEELEEI-A-S-E--P--K--SA--------HV-
-FH-V---S---DF-N-A--I-DKI----R--GKLRRR-L-----CE
>Q53GZ8_HUMAN/248-456
-QR---------S--G-HLNLYLLLDCSQSVS---END--FL-------I-F-KESASLM
VDR-I-------F--S----F------E----I-NVSVAIITFAS------EP--R----
------VLM---S-----V-L-----N--D-N---SRD------M-----------T---
--EVI---------SS---L-E----NA-N---Y------KDH-ENG----T---G-TNT
--Y---------AA-LNSVYLMMNNQMRLLGM-E--T------M--AW----Q---EIR-
------HAIILLTD-GKSN--------M---------G--------G----S------PK
T-AVDHIRE--IL--NIN------------Q-------------K-R--NDYLDI-YAIG
VGKL-D----V----------D----WRELNEL-G-S-K--K--DG-ER--------HA-
-FI-L---Q---DT-K-A--L-HQV----F--EHMLD--------VS
>A0A087WXZ5_HUMAN/1-157
------------------------------------------------------MWVEET
VAR-F-------Q--S----------------P-NIRMCFITYST------DG--Q----
------TVL---P-----L-T-----S----------D------K-----------N---
--RIK---------NG---L-D----QL-Q---K----IVP-----D----G---H-TFM
--Q---------AG-FRKAIQQIE--S----F-N------------SG----N---KVP-
------SMIIAMTD-GELV--------A---------H--------AFQDTL------R-
---------------EAQ------------K-------------A-R--KLGANV-YTLG
VAD-------Y----------N----LDQITAI-A-D-S--P--G------------HV-
-FA-V---EN--GF-K-A--L-RST----I--DALTSK-V-----CL
>ANTRL_HUMAN/69-252
-HR--C------Q--G-SFDLYFILDKSGSVN---N-N--WI-------D-L-YMWVEET
VAR-F-------Q--S----------------P-NIRMCFITYST------DG--Q----
------TVL---P-----L-T-----S----------D------K-----------N---
--RIK---------NG---L-D----QL-Q---K----IVP-----D----G---H-TFM
--Q---------AG-FRKAIQQIE--S----F-N------------SG----N---KVP-
------SMIIAMTD-GELV--------A---------H--------AFQDTL------R-
---------------EAQ------------K-------------A-R--KLGANV-YTLG
VAD-------Y----------N----LDQITAI-A-D-S--P--G------------HV-
-FA-V---EN--GF-K-A--L-RST----I--DALTSK-V-----CL
>B3KNE0_HUMAN/1-109
------------------------------------------------------------
------------------------------------------------------------
------------------------------------------------------------
----------------------------------------M-----E----R---G-TMT
--G---------LA-LRHMVEHSF--S----E-A--Q------G--ARP-RAL---NVP-
------RVGLVFTD-GRSQ--------D---------D--------I----S------V-
---------------WAA------------R-------------A-K--EEGIVM-YAVG
VGK-------A----------V----EAELREI-A-S-E--P--A--EL--------HV-
-SY-A---P---DF-G-T--M-THL----L--ENLRSS-I-----CP
>B4DPQ4_HUMAN/279-456
-P----------V--V-PKNVAFVIDISGSMA---GRK--LE-------Q-T-KEALLRI
LED-M-------K--E------------------EDYLNFTLFSG------DV--S----
------TWK---EH--LVQ-A-----T--P-E-----N------L-----------Q---
--EAR---------TF---V-K----SM-----E------D-----K----G---M-TNI
--N---------DG-LLRGISMLN--K----A-R--E-EH---R--IP----E---RST-
------SIVIMLTD-GDAN--------V---------G--------E----SRPEKIQE-
---------------NVR------------N-------------A-I--GGKFPL-YNLG
FGN--N----L----------N----YNFLENM-A-L-E--N--H------------GF-
-ARRI------------------------------YED-S-----DA
>CO6A2_HUMAN/35-219
-NN--CPEKT--D--C-PIHVYFVLDTSESVT---MQS--PTD--ILLFH-M-KQFVPQF
ISQ-L-------Q--NEFYLD------QV--AL-SWRYGGLHFSD------QV--E----
------VFS---P-----P----------G-S-----D------R-----------A---
--SFI---------KN---L-Q----GI-S---S------F-----R----R---G-TFT
--D---------CA-LANMTEQIR--Q----------------D--RS----K---GTV-
------HFAVVITD-GHVT--------G---------S----PCGGI----K------L-
---------------QAE------------R-------------A-R--EEGIRL-FAVA
PNQ--N----L----------K----EQGLRDI-A-S-T--P--H------------EL-
-YR-N-------D------------------------Y-A-----TM
>Q59F25_HUMAN/357-519
-AK---------A--C-NLDVILGFDGSRDQ-----NV--FV-------A-Q-KGFESKV
DAI-LNRISQMHR--V----SCSG-GRS----P-TVRVSVVANTP------SG--PV---
------EAF---D-----F-D-----E--Y-Q------------------------P---
--EML---------EK---F-R----NM-R---S------Q-----H----P---Y-VLT
--E---------DT-LKVYLN-KF--R----------------Q--SS----P---DSV-
------KVVIHFTD-GADG--------D-LA------D--------L----H------R-
---------------ASE------------N-------------L-R--QEGVRALILVG
LER--V----V----------N----LERL------------------------------
---------------------------------------M-----HL
>A8KAL5_HUMAN/1024-1105
-EV--C------K-AA-KADLVFMVDGSWSIG---DEN--FN-------K-I-ISFLYST
VGA-L-------N-KI----G------T----D-GTQVAMVQFTD------DP--R----
------TEF---K-----L-N-----A--Y-K-----T------K-----------E---
--TLL---------DA---I-K----HI-S---Y--------------------------
------------------------------------------------------------
------------------------------------------------------------
------------------------------------------------------------
------------------------------------------------------------
-----------------------------------------------
>B4DQI1_HUMAN/35-210
-S--------------------------AA------------------------------
----I-------F--S----F------E----I-NVSVAIITFAS------EP--K----
------VLM---S-----V-L-----N--D-N---SRD------M-----------T---
--EVI---------SS---L-E----NA-N---Y------KDH-ENG----T---G-TNT
--Y---------AA-LNSVYLMMNNQMRLLGM-E--T------M--AW----Q---EIR-
------HAIILLTD-GKSN--------M---------G--------G----S------PK
T-AVDHIREI----LNIN------------Q-------------K-R--NDYLDI-YAIG
VGKL-D----V----------D----WRELNEL-G-S-K--K--DG-ER--------HA-
-FI-L---Q---DT-K-A--L-HQV----F--EHMLD--------VS
>H2DLA2_HUMAN/68-235
-KR--N------S--M-VLDVAFVLEGSDKIG---EAD--FN-------R-S-KEFMEEV
IQR-M---------------G------Q----D-SIHVTVLQYSY------MV--T----
------VEY---P-----F-S-----E--A-Q-----S------K-----------G---
--DIL---------QR---V-R----EI-R---Y------Q-----G----G-N-R-TNT
--G---------LA-LRYLSDHSF--L----V-S--Q------G--DR----E---QAP-
------NLVYMVTG-NPAS--------D---------E--------I----K------R-
----------------------------------------------L--PGDIQV-VPIG
VGP-------NA---------N----VQELERI-G-W-P--N---------------AP-
-IL-I---Q---DF-E-T--L------------------P-----RE
>Q8TBN2_HUMAN/18-184
AEC--K------C--G-PIDLLFVLDSSESIG---LQN--FE-------I-A-KDFVVKV
IDR-L-------S--R----DELVKFEP----G-QSYAGVVQYSH------SQ--MQ---
------EHV---S-----L-R---SPS--I-R-----N------V-----------Q---
--ELK---------EA---I-K----SL-Q---W------M-----A----G---G-TFT
--G---------EA-LQYTRDQLL--P----P--------------------S---PNN-
------RIALVITD-GRSD--------T---------Q--------RDT-TP------L-
---------------N--------------V-------------L-C--SPGIQV-VSVG
IKD--V----F----------DFI------------------------------------
-----------------------------P--GSDQLN-V-----IS
>E9PAL5_HUMAN/1749-1898
-N----------A--Y-PTELVFALDNSYDVT---EES--FN-------K-T-RDIITSI
VND-L-------N--I----R------ENNCPV-GARVAMVSYNS------GT--S----
------YLI---R-----W-S-----D--Y-N-----R------K-----------K---
--QLL---------QQ---L-S----QI-K---Y------Q-----D----TTE-P-RDV
--G---------NA-MRFVTRNVF--K----R-T--Y------A---G----A---NVR-
------RVAVFFSN-GQTA--------S---------R--------S----S------I-
---------------ITA------------T-------------M-E--FSALDI-SPTV
--------------------------FA--------------------------------
---------------------------------------------FD
>A0A494C0F7_HUMAN/165-274
-QE--C------S--T-QLDIVIVLDGSNSIY---P----WD-------S-V-TAFLNDL
LER-M-------D--I----G------P----K-QTQVGIVQYGE------NV--T----
------HEF---N-----L-N-----K--Y-S-----S------T-----------E---
--EVL---------VA---A-K----KI-V---Q------R-----G----G-R-Q-TMT
--A---------LG-IDTARRHSR-----------------------K----P---GVP-
------E-----------------------------------------------------
-----------------E------------------------------------------
----------------------------E-------------------------------
-------------------------------------L-K-----KS
>CO6A6_HUMAN/800-988
-EE--C---K--R-IE-VLDVVFVIDSSGSID---YDE--YN-------I-M-KDFMIGL
VKK-A-------D--V----G------K----N-QVRFGALKYAD------DP--E----
------VLF---Y-----L-D-----D--F-G-----T------K-----------L---
--EVI---------SV---L-Q----ND-Q---A------M-----G----G---S-TYT
--A---------EA-LGFSDH-MF--T----E-A--R------G--SRL-N-K---GVP-
------QVLIVITD-GESH--------D---------A--------DK--LN------A-
---------------TAK------------A-------------L-R--DKGILV-LAVG
IDG-------A----------N----PVELLAM-A-G-S--S--D------------KY-
-FF-V---E---TF-G-G--L-KGI----F--SDVTAS-V-----CN
>Q8N882_HUMAN/36-156
---------------------------------------------------------ARA
GRS-S-------R--Q----S------P----T-PRQFALMQYSN------LL--K----
------IHF---T-----F-T-----Q--F-R-----T------S-----------P---
[truncated: 62,310 more chars]
