# Supplementary material for: Molecular exaptation by the integrin αI domain
Source: Sci Adv. 2025 Sep 10;11(37):eadx9567. doi: 10.1126/sciadv.adx9567 (PMC12422189; doi:10.1126/sciadv.adx9567)
Supplement: Supplementary file 3 — Data S1 to S5 [file sciadv.adx9567_data_s1_to_s5.zip › adx9567_data_s5.txt]

>XP_026691356_extraction
CQLGISSHVT-----------KNN----NMYVGAVGSYDRAGAVVDYSAVAGSVSTQYRSVLNITQ--YA-NI--ASASGI----------SA----------------------------------------NLSDTYLGYSVTSGNF-FGGN-G-EYVASGAPRYNS-KGMVAVYEANN--V-MESSSKFLLLHPS--ETSGLWQLGAYFGHSVCAVDINKDSLDDL-IVSAPLFNDVATGYDQ--GRVFVY-INDPKDT-K-LQKWVSASYHPQMLSGSNA-KGARFGMSVAVV-GDVDLNGYDDIAVGAPFEEIYS--TGSGTVYIYFGS-SEGLIETRKQRILGKSV--S--PSLKTFGGFITSGAGSKNDVDGNGYSDVIISSPASDNIIILRARPIVKVQTQITLKPPSIDLI--N-CLS-SS-VAPCTSAAVCLSAFYTDNR---T----LTAPAPLNVTMKLDSLLG-NPVNKRLVFAGT-TS----STHT-MVYNVTS-RSSCFT-LPVRLNSAYFASTLSTGDFGIAARVEAS------------------------YDYTVNHK-------------------------------------------N-TIMS--AVIDPLL------PRVTTADWTLE-KQCSEINGTRCSH-DLKIETV-FSVPS--------------LG-EPLILR-SNPGIISINVTITN----------LGPDHSYFTRVNVVGNLDLN---K-VV--------------------GACVTVA---PTNT-PN-D-T-TVS--------------------FKSENSILQ-----GFMLKGEKCS--------------FILEYSLLS------------
>XP_011544137_extraction
SQEGFSTALTMSLPSPGILSSQD-----GLFLGAVGSFSWSGGAFLY-------P---------PNMSPT-FI--N-MSQE----------NV----------------------------------------DMRDSYLGYSTELALW-KG---V-QNLVLGAPRYQH-TGKAVIFTQVS--R-QW-----RKK--A--EVTG-TQIGSYFGASLCSVDVDSDGSTDLILIGAPHYYE---QTRG--GQVSVCPLPRGQRV-Q-WQ-------CDAVLRGEQGHPWGRFGAALTVL-GDVNEDKLIDVAIGAPGEQE-----NRGAVYLFHGASESGISPSHSQRIASSQL--S--PRLQYFGQALSGG----QDLTQDGLMDLAVGAR--GQVLLLRSLPVLKVGVAMRFSPVEVAKAVYR-CWEEKPSALEAGDATVCLT--IQK-S---S----LDQLGDIQSSVRFDLALDPGRLTSRAIFNET-KN----PTLTRRKTLGLG--IHCET-LKLLLPD-------CVEDVVSPIILHLN------------------------FSLVREPI----------------------------------------------PSP--QNLRPVLAVG--SQDLFTASLPFE-KNCGQ--DGLCEG-DLGVTLS-F------------------SG-LQTLTV-GSSLELNVIVTVWN----------AGED-SYGTVVSLYYPAGLSHR-R-VS-GAQKQP----------HQSALRLACE---TVPT-ED-EGL-RSS--------------------R---CSVNH-----PIFHEGSNGT--------------FIVTFDVSY------------
>XP_016858111_extraction
SQIGFSTHRL-----------KD-----GILFGMVGAYDWGGSVLWLEGGHRLFP---------PR--MA-LE--D-EFPP----------AL----------------------------------------QNHAAYLGYSVSSMLL-RG-G-R-RLFLSGAPRFRH-RGKVIAFQLKK--DGAV-----RVA--Q--SLQG-EQIGSYFGSELCPLDTDRDGTTDVLLVAAPMFLGP-QNKET--GRVYVY-LVGQQS--L-LT-------LQGTLQPEPP-QDARFGFAMGAL-PDLNQDGFADVAVGAPLEDG-----HQGALYLYHGT-QSGVRPHPAQRIAAASM--P--HALSYFGRSVDGR----LDLDGDDLVDVAVGAQ--GAAILLSSRPIVHLTPSLEVTPQAISVVQRD-CRRRGQ-EAVCLTAALCFQ--VTS-R---T-----PGRWDHQFYMRFTASLDEWTAGARAAFDGS-GQ----RLSPRRLRLSVG-NVTCEQ-LHFHV-L-------DTSDYLRPVALTVT------------------------FALDNTT-----------------------------------------------------KPGPVLNEG--SPTSIQKLVPFS-KDCGP--DNECVT-DLVLQVN-MDIRG-S------------RK-APFVVR-GGRRKVLVSTTLEN----------RKEN-AYNTSLSLIFSRNLHLA-S-LT-PQRE--------------SPIKVECA---AP------S-A-HAR--------------------L---CSVGH-----PVFQTGAKVT--------------FLLEFEFSC------------
>EMP26358_extraction
------------------------------------------------------------------------------------------------------------------------------------------QLGYAVGAGHF-LTPA-S-TEVIGGAPQQEQ-TGK----------------------------------LGSYFGAAVCAVDLNTDGLSDL-LVGAPMQSK---VREE--GRVYVY-INSGSGAEM-LE-------LEIELAGSDF-YAARFGESIANL-GDIDNDGFEDVA----------------------------------------------------------------------------VGAFLSDSAVLLRTRPVVVVEASLKH-PNAVNRTNLE-CVENGQ-PAVCVNLMLCFT--YKG-Q---D----VPGFVVLLYDLSVDVSRK-TNTPARFYFSSN-GT---SDMVSGSMQIYNS-NVTCKS-HPAFLK-----------------------------------------------------------------------------------------------------------------------------MVFA-RFCSR--E-NCSA-DLKVSGK-LAFSKLH------------EK-KTYLSV-GSMKTLLLNISLSN----------AGDD-AYETALDIQLPKGLYFV-R-VL-EQ----------------EETQIHCK---ISDN-EA-H-A-MRL--------------------Y---CSVGY-----LYVDHLSKMD--------------FSFLLDASS------------
>XP_005998780_extraction
CQAGISSFFI-----------ED-----IVIMGAPGSFYWTGSVITYNTTEN-------------T--FI-RY----VDEE----------NI----------------------------------------VKFGSYLGYSVGAGHF-TSPT-S-IEFIGGAPQQEQ-IGRAFIFKDGG--K-SL-----SII--F--EAKG-KKLGSYFGAAVCAVDLNSDGLSDL-LVGAPMHSI---VREE--GRVFAY-INRGSAA-M-TE-------LEMELVGRDS-YAARFGETIANL-GDIDDDGFADVAIGAPQEED-----LQGAIYIYNGR-KNGISPSFSQRITGLQI--G--YALSMFGQSISGD----IDADGNGYLDVAVGSFMSDSAVLLRTRPVVIVEASLIL-PKSVNRTKPE-CTENGQ-PAVCMNVTLCFS--YKG-R---E----IPGHIVLLYNLITDAHRK-EGLTARFFTLN--ET---SNGTLGKMEIYHH-KINCRT-HQAFMKK-------DVRDVLMPIHFEAT------------------------YHLGDHVVEH-G---------------------------------------T-TDSF--PPLQPILQQKEGDCNTVQNKTIFA-RYCAW--E-DCSA-NLLVSGR-VTIPGAS------------GN-KTYITV-GSMKTLILDVSLHN----------IGDD-AYQTVLSVRLPRDLYFS-K-IL-EL----------------EEKYISCE---VTDE-GD-Q-L-TRL--------------------D---CTVGY-----LYVNAMTKTD--------------ISFLLDASK------------
>XP_005999612_extraction
CQAGIAGFFT-----------EE-----LVVMGAPGSYYWTGTVKVLNLTND-------------K--MY-KP----KDKE----------VA----------------------------------------AGPYSYLGYAVTAGHF-SQPT-S-ADIVGGAPQDGG-IGKVYIYRIEK--D-HL-----IKI--F--EAKG-KKMGSYFGSSLCAVDLNSDGFSDL-LVGAPMFTD---IRDE--GQVTVY-INRGNGV-M-E--------EQLLLNGDNA-YNAHFGESMASL-DDIDDDGFPDVAIGAPKEND-----FIGAVYIYHGE-AAGIVTKYSMRLSGQRI--N--PMLRMFGQSISGG----VDMDGNGYPDVTIGAFMSDNVVLLRARPVITVDISIFL-PVSINITAPQ-CHDSLQ-PVNCLNVSACFR--FQG-K---Q----VPGQIGLVYNLTADVEKREKSQQSRVYFVVAGEM---TGQVSKKIHLSYM-EEQCEH-YIAHVKR-------VVKDVISPIVFEAA------------------------YSLGEHVVDK-K---------------------------------------E-EKAL--PPLKPILRWKKGEKIAQRNQTLFI-TFCKN--N-DCAA-DLKLQGK-LFLSSFD------------DK-TPYLAL-GAIKNISLNVSVSN----------NGDD-AYNTNVFFNFSSELFFI-K-MW-QK----------------EEKGISCE---LLE-------P-DFL--------------------K---CSVGF-----PFMRSKSKYH--------------FSIIFDTSH------------
>XP_019639141_extraction
CRGGVSV------------------------HGLPIQSDGDVRLKEEGLQDT-------------D--GV-E-----ASKQ----------SP----------------------------------------PLPTDILAVQVGKGHF-FNKD-D-TETVASAPTYDG-TGKVLIHDNKG-----------KVL--I--ELTG-DEPGANFGTSVAVVDLNGDGLSEL-LVGAPLHGG---DDER--GQVCVY-FNTGEGL-E-RR-------PEECLSGSST-ATSRFGVAIEAI-GDINEDGFQDIAIGAPFEDD-----KKGAVYIYHGT-KDGLNSTYAQRISSLDDFAL--RGLKLFGASIAGG----ADMDGDGTKDIAIGAPESSKAVIMKGKPVIEVSAQLELYPDKIDVR--E-CRMKGK-LSPCFYATACFT--FNE-K---R----APTNIPITYTISADANLRGGASESRLEFFGH-Q-----HDLKSDTTLYNN-RRACKK-HGVYLKD-------DASGFHLPAEFSLE------------------------YELTWESSE--------------------------------------------------KYNAPFLRKK---EENIRQKVKFT-EYCTDGSD-DCYRLPKQNPKQ-AEATK---------------A-KSLVP-----------------------------D-TNMADTAMTQPPKVPTTIKKLVASTK--------------KPEVSETKA---PEKP-LM-P-T-KETVNKESDPKMEVDALPAGKPHI---VPVDQHKIRLS-IKEGATTTFHMGVHKQEQRPLDLFLLLDLSATMKKDLANIQNL
>XP_022079967_extraction
CLAGASAEYA-----------VDG---QTLMLGAPGAMYNLGSVITVKGDQM-------------N--HI-GR----IWNH----------RI---------------------------------------PNHQYPYLGYSLTSGHF-SSPT-A-LEGATGGPRYRD-LGTVYIFDLEQ--A--------SVV--R--QFIG-EPVNSYFGASVEAADLNGDGWSDL-LVGAPLYSS---SQDE--GRVYVY-INDGMGN-L--E-------MRHKLGGSNA-VGARFGFAIESIPGDLNKDGYPDVAIGAPYEDE-----TSGAVYIYHGS-ISGINPKYSQRIAGKSF------NLVSFGAALSGA----LDLDGNSYPDLIVGAHLNNSVVYLRTKPVIYMQAQMDLSPPTLVLRNAS-D-V-SR-QPITCTVSFCMT--YSG-V---S----VNSSQDVVYTLEADTKV-SSILQSRVYFGLS-VS---TSTVEEMISLVTG-AQKCLN-HTLTVKS-------FVQDFLNPITVQLS------------------------YRLRDSS----------------------------------------------------DPLAPVLSPS--SSSGIQKEIGFA-RDCGL--DDICEA-DLQFVNYSYSLLS---------------G-REDIFL-GADSIVYITAKIAN----------VGEE-AHRARLVITHPENVVYE-A-VG-TLAT-------------TELMPVKCE---PVSLEDG-S-N-PYV--------------------D---CSIGN-----P-LKSNGEVT--------------LQVRMDIGN------------
>XP_022083756_extraction
CQAGISATYN-----------MDG---SRLILGAVGSYEWNGTTIEATRQASNFR---------YN--VG-QL--S-DWGV----------PS----------------------------------------KGRTEYRGYSVSTGKF-LTVD-T-EQGVTGAPRSQQ-IGKVTIYDLET--F--------QVY--T--ELLG-EMMSTYYGCAVQGVDLNGDGLSDL-LVGAPLYSD---VMDE--GRVYVY-INKGEAR-M-EQ-------LSFKLEGSNA-VGGRFGTSIAYI-KDVNLDGFNDVAIAAPYEDE-----NTGAVYIYRGD-RTGIQRRYSQRLAARDL--L--PGVTSFGSSIAGG----MDIDFNFYPDLVVGSYANDEVYMFKTLPVVKLRVWIEVSPETLDPEFNN-CELGGR-KITCLTVKACFD--YTD-V--HG----LPDKIKFDYTLEVDVLKTDLSATPRFFFQGE-AG-QQINSVAATIELTKS-QPSCYP-RFVYLKS-------EARDFLTPVRFLLT------------------------YDIWDYPDEP-P--RR--------------------------------GDEVSSPFP--GGLPPVIDNPSCSNGTAEKTVLFI-QDCGN--DSICQT-DLRVIAD-LFLSS---------------G-NPYITL-GGDGVVYLMVQVQN----------LGEE-AHQAELLISHSREIVFE-S-LE-SRTVECITD-RLGARTCSSDNVVTCE---PREA-IN-E-T-AEV--------------------L---CSLGN-----P-MRSRTVNI--------------LRMRFDVGG------------
>XP_022084379_extraction
CQAGFSAEYT-----------ADG---ETLMVGAVGSLAWRGSVVSIDNTNA------------MR--MS-DV--T-TWYP----------TG----------------------------------------EEDESYIGYAVTSGNF-VSKS-T-TQGAAGAPRAYQ-KGKVYIYDLQD--F--------TLL--S--QVVG-EMMGTYFGAAVRGMDLNNDGLTDL-LVGAPLYSV---TQDE--GRVYIY-INDGNAI-M-RK-------LPDLLSGSNA-ANARFGSAIADC-GDLNRDGFNDVVVGAPFEDD-----TSGAVYIYHGG-EMGLKTTYAQRLSGHSF--I--PHLKSFGSAISGG----VDMDGNSYPDLVIGAHQSNKAVLYLSRPVIKMEASVVVQGTPIDLNRTA-CLFQGR-PVPCVWVQPCFM--YSG-V---G----LPKNVAINFTLEADGLKRQTGLPGRVTFVEN-GI-RRGSTISHNLELRPN-LPTCLP-REAHIDV-------NMKDYLSSLPFRLT------------------------FDIRTAENS------D--------------------------------GP-P-ITQC--SGLCPILDMY--SPSKIVEQVGFI-FNCGE--DSICET-DLRLQAA-LHPAR---------------G-TSYISY-GNEENLFVDITLTN----------HGEE-AHLAQVIITHPEDITFV-R-VE-SNR--------------RKETIVLCG---PEKG-EN-M-T-AMV--------------------V---CDVDN-----P-MKAFSKSS--------------FRVKLFIPS------------
>PIK58487_extraction
CQAGLDSAFT-----------NKG---EMALYGAPGAYNSTGTVVSYSTSFE----------------YP-EP--E-VFTD----------ET----------------------------------------EYETDYTGYAVSSGHF-VGPARD-VQGVAGAPRAKE-LGKVTIYDISN--S--------TVY--Q--EIYG-EPMTTYFGSAIASVDLNNDGLSDL-LVGAPLYSN---NQDE--GKVYVY-LNTGSQD-EPLK-------LAQEIQGSKA-FRARFGTSITYC-GDLNKDKFNDVIIGAPYEDD-----GAGAIYIYLGA-ADGVDTTYSQRISGASL--D--PPVKTFGISVHGG----KDMDLNLYPDIVVGAYESDTAFLFKAKPIIEILAWLELSPDSVDPDLTT-CSLNGE-DYVCVEVTACFQ--FSG-V---S----PTFDLDIVFSIDVDEENTEAGIESRFLLTES-KL----THVDESVQSISF--------------------------EISPLDSQMISRQSQGPPHTSSNETHLRCLQVSSCDLRPRR--------R--------------------------------AP-P---IS--WGLPPVSNSYDCGAQYVTEEVIFV-QNCGS--DGICQT-DIELNVE-AELPG---------------NKQDELIL-GASPTLYINAKIDN----------NGEE-AHQAILKVYHPSDMGYE-G-VE-IEAVTCLPLADQRGDTCTAEIVANCL---PQIG-QD-A-S-AIV--------------------E---CSLGN-----P-MNAY---------------------------------------
>XP_011663252_extraction
CQAGFSATYS-----------MDG---STLILGAVGSLAWRGSVVSISSSGT-------------T--VA-DV--T-HWYP----------PG----------------------------------------DKDESYVGYAVSSGHF-VSPT-S-MEGVTGAPRAYE-KGHVYIYNLQN--F--------QLI--S--SIKG-ESMNTYFGAAVLGMDINHDGLTDL-LVGAPQYSQ---NQDE--GRVYIF-INDGNAI-M-RK-------VDVKLMGSNS-VGARFGTVIESV-GDLNGDGYEDVAIGAPYEDY-----SRGAVYIYLGG-EHHLRKPYSQRLLGST-------NMVSFGYSISGG----MDMDNNGYPDIVVGAYENDTAALFLSRPVIEMEAFLTLTPTLINTNLAE-CMLNGR-PATCLHLTACVK--YTG-A---S----VPYTIGMDHVLEVDYYKIATGLPSRVTFAKD-GV-ILGPRVVRNIQLIKG-QQTCHD-IDAYFKR-------DMKDFLSPVPFRLS------------------------HQLRTEGGA----------------------------------------R-Y-VTLC--NRLCPTISPY--SDNTVVQEAIFT-HNCGN--DSTCVT-DLKLEAD-IIIPR---------------G-TKYLPL-GSADNIYVMVDLIN----------EGEE-AHQAQVLIEHPIGITFV-R-VE-SNR--------------QQEAIVLCL---PLTP-NN-D-T-ASV--------------------L---CDVDN-----P-MKANSRSS--------------FRVKLSVPT------------
>XP_032821679_extraction
CQAGIAGLFL-----------ED-----AVVLGAPGSFYWTGTVILHNLTTR-------------A--NSFYS----ESER----------RA----------------------------------------VGYSSYLGYSITAGHF-THPQ-S-TEVVGGAPQRAN-VGEVYLFRIQR--G-GL-----HII--R--HFSG-KKMGSYFGSALCAVDLNSDGLSDL-LVGAPTHSA---SRDE--GRVHVY-VNHGNGD-L-V--------EQEPLVGLNA-YNAHFGAVIAAL-GDIDDDGFPDVAVGAPQEEE------FGAVYIYHGS-QNGITHKHSQRIFGKSI--E--SGISMFGQSISGQ----VDLDGNGYPDVVIGAFTSDVAVLFRTRPVITVEASVVL-PRSVNITAPL-CVDGGQ-PTLCLNVSVCLR--FRG-R---A----VPGKIELFYNLTADVAKKAGG--SRIILGPYADG---ITQVSGKADLAYD-KQLCRT-QLAYIKR-------DMRDVISPLAFEVS------------------------YWLGKHHVDD-V--GG--------------------------------TN-G-RPRF--PSLEPILRWNDGRGSVVRNKTVFE-RNCFN--E-DCAT-DMKLEAK-MFSKS-A------------IQ-TEELVI-GDGRTVSLNVTVRN----------EGDD-AYDATTTLSFPSSLFFV-K-VW-EP----------------EEKSVNCE---LKQE-EDQP-I-NSL--------------------K---CSIRF-----PCMKARTKRE--------------FSVVFDTTQ------------
>XP_032831291_extraction
--------------------------------------------------------------------------------------------------------------------------------------------------------------------------------------------------M--M--MLLP-LQLGSYFGAALCVGDVNGDSLSDL-LVGAPFHSD---LRDE--GRVFVF-LSRGGGA-M-LE-------MPTPLQGDNA-YNARFGEAMVNL-GDLDHDHYPEFAIGAPNEDD-----NGGAVYVYHGS-AHGIAAKYSQRISGRGI--H--PSLRMFGQSLAGG----LDLDDNGFADLAVGAYGSNAAVLIRARPVVDVSASVVL-PRGINVTGPG-CGRGGR-GAHCFTASVCLS--YSG-P---G----LTRSLDMRYELIADSVKQHSGLPVRLSLESA-EG---ASSVPGSVRLTIH-EQRCLQ-HVAYVKG-------KVNDVVAPLVFEVR------------------------YSLAHGETAEGE-RRGASRRRRSDSPGGGNNTGSSGSSGGGGGGGGGGDD-D-DDDL--PALRPVIRWRERHRDSARSVTKFE-RNCHT--D-VCPA-DLRVNGT-LVLPRLL------------SD-RPYLVV-GEVHSLRVNLSLGN----------VGED-AFDPTLRMHFHRDLFLV-N-AW-DT---------------EEEKALSCE---VLE-------G-NLL--------------------Q---CSVGF-----PFLKSHTKRE--------------VSVLFDSSQ------------
>XP_033127706_extraction
CQAGFSAEYS-----------IDG---NTLILGAVGSLAWRGSVISVTESNYGAE---------VN--VA-DV--S-SWYP----------AN----------------------------------------EEDESYIGYSVSSGYF-VRSD-L-VHGVTGAPRAYQ-KGKVFIYDLQT--F--------SVH--A--EFFG-EKMNTYFGAAVKGIDLNKDGMTDL-LVGAPLYSK---VLDE--GRVYIY-MNKGMGI-L-RQ-------LDVKLSGSDA-LNARFGSVIENI-GDINQDRYDDVAIGAPYEDE-----NRGAVYIYQTS-YSGIRTQYSQRISGRQV--D--PFVKSFGSSISGK----VDVDGNIYPDIAIGAFLQNRVFVLRTRPIVHMESTMTITPNPINKNNSN-CLVAGK-TAVCLNLQACLR--YTG-I---A----VPPSLSLNYTLTVEKNKVLQNRPARVVFLST-TR----TSVSSTERLEVG-QQHCYK-YQFQVKN-------EVTDFLSPIPFHFT------------------------YDLIVPEP-----------------------------------------P-M-INCL--GGPCPILDML--GSRDEYQQVRFA-HNCGN--DQVCKT-DLRLQGD-IQIPG---------------G-SSYLPL-GLQPHIYASIRVVN----------MGEE-AHQAKVIIAFPQNVVFI-K-SE-NA---------------KTPILALCE---PEVK-PN-S-TLTTV--------------------I---CDIGN-----P-LPAKVEAA--------------FKLKLDVSA------------
>XP_033639505_extraction
CQAGISAAYT-----------KDG----DLMLGAVGSYEWAGTTIKADKNGDTYR---------YT--FG-NL--S-DWNM----------MG---------------------------------------EKHQTEYIGYSVSSGNF-RSVD-T-EQGVTGAPRSDS-VGKVFIYNLET--F--------EMY--T--QLRG-EQMGSYYGGAVLGVDFNNDGLSDL-LVGAPLYTV---KQDE--GLVYVY-INKGAGR-M-EL-------QDFKLEGTRA-IGGRFGSAIAFI-GDINLDGFNDVAIGAPYEDE-----NTGAVYIYRGY-IGGIQRTYSQRIAARAL--ANLPGLQSFGSSISGG----MDIDFNEYPDIIVGAYANDTVVLFKTLPVIRLKAWIAVDPLTLDPEFLN-CILRNR-SITCLDVEVCFE--YTD-E--HG----LPEDVKFDYNLEVDTLKSDIGAASRFFFMTD-GG-SEATSIADTVELKKD-VRSCYL-TKAYLRG-------EAGDFLTPLKFLLN------------------------YNVFDYQPQG-P--LR--------------------------------GDEV-YRFK--GNLPPVYDA--CSNGTAEKMVLFV-GDCGS--DSICQT-NIKVVAD-LEAQS---------------G-NPYITL-GGDSVVYLLVEVHN----------QGEE-AHNSELLITHPREVVYE-S-LE-TTTVECLQS-----STCTPDNTITCA---PREA-YN-E-T-AEV--------------------L---CFVGN-----P-MRSNTVSI--------------LRMRFDVGG------------
>XP_033639529_extraction
CQAGISAAYT-----------KGG----DLMLGAVGSYEWNGTTINADKDGNTYR---------YN--FG-NL--T-DWNM----------KG---------------------------------------EKHQTEYIGYSVSSGNF-RSVD-T-EQGVTGAPRSDS-VGKVFIYDLET--F--------EMY--T--QLRG-EQMGSYYGGAVLGVDFNNDGLSDL-LVGAPLYTV---KQDE--GLVYVY-INKGAGR-M-EL-------QDFKLDGTRA-IGGRFGSAIAFI-GDINLDGFYDVAIGAPYEDE-----NTGAVYIYRGY-VGGIRRKYSQRIAAREV--L--PGLLSFGSSISGG----MDIDFNFYPDLVVGAYENDTVVLFKTLPVIRLRVWIEVEPSTLDPEFHN-CRIGGR-SITCLDVQVCFD--YTD-E--HG----LPDDVKFDYNLEVDTLKSDIGAASRFFFLTD-EG-SESTAKAETVELIKD-VISCYS-TKAYLRG-------EAGDFLTPLKFLLN------------------------YNIFDYPVEG-P--RR--------------------------------GDEVTYKFN--GGLAPVIDDSACSNGTVEKLVLFV-RDCGS--DSICQT-NIKVVAD-LEAQS---------------G-NPYITL-GGDSVVYLLVEVHN----------QGEE-AHNSELLITHPREVVYE-S-LE-ITTVECIQS-----STCTPDNMITCA---PREA-YN-E-T-AEV--------------------L---CSVGN-----P-MRSNTVSI--------------LRMRFDVGG------------
>XP_033639990_extraction
CQAGFSVDYT-----------EDG---QTLLVGAVGSLAWRGSVVSIDSLNT------------MK--MS-DV--T-TWYP----------TG----------------------------------------EEDESYIGYSVSSGHF-ISRI-T-TQGVTGAPRAYQ-RGRVYIYDLTD--F--------TLL--T--QLNG-ESMGTYFGAAVKGVDLNHDGLTDL-LVGAPLFSD---VEDE--GRVYIY-INDGNGI-M-RK-------LPEMLTGSNT-VNARFGSVIVDA-GDLNMDRYNDIAVGAPYEDG-----LAGAVYIYHGS-MTGLKTTPAQRISGKSF--S--VPLVSFGSSISGG----MDMDGNGYPDLVVGAHQSNKALLFLSKPVIRMLASIVVHSTPIDLNRTE-CLHQGK-LVPCVRVEACFI--YNG-E---A----LPQSIAINYTLEVDYFKAQTGLPGRLTLVEN-GI-RRGGRIERTASLNVG-ILSCQE-YEAHIYP-------NMKDFLSPLPFRMN------------------------FDIRTTENS------V--------------------------------GP-P-LTSC--TGFCPVLDMY--SPNTIVEQVGFI-YNCGE--DSICET-DLQLKGR-IDLAR---------------G-TPYIAY-GNEENLYIHIDLTN----------HGEE-AHLTQVIVTHPMDITFV-R-VE-SDQ--------------RSGGVVVCR---PEKG-LN-R-T-STV--------------------L---CDVDN-----P-MKAFRKRS--------------FMVKLFIPS------------
>XP_033640042_extraction
CMAGASAHYA-----------VDG---ETLMLGAPGAFYFRGSVITQRGSQT-------------V--FY-QQ--S-MWNF----------PS---------------------------------------EFHQYPSLGYSLTSGHF-SSPL-A-VEGVTGAPRYAD-LGRVYIFDLHE--R--------AVT--R--ELTG-EPVNTYFGASVEAVDLNNDGYSDL-LVGAPNYAK---KQDE--GCVYVY-INEM-GD-L--Q-------LQVKLHGSNA-IGARFGSTIKNV-GDLNKDGYKDVAIGAPYEDE-----SFGAVYIYHGT-SFGINSKYSQRISGRRF------GVTSFGTSLSGA----QDLDGNEYPDLVVGAPQNDSVVYLRSHPIINMQASMTIYPSVIIKQS-T-D---PT-NVPEVSVFVCFT--YSG-I---N----VGASQAFDYSLEVDYQV-SSILSSRVNFVSS-S----TATLERVQTLRHS-VEHCNN-HTLVLKK-------NVKDLLSPIPVRLS------------------------FSFADNS----------------------------------------------------SSFAPTLNPA--TSERITKEIGFG-RSCGD--DDTCQT-DLQLVQNFSQLDS---------------G-LDVIYL-GGDSSISITAEVVN----------NGEE-AHQAKLIINHPRTVVFE-G-AL-TLES-------------TDGLNVKCV---PLY--DD-E-V-PFI--------------------E---CNIGN-----P-MTAQAKVM--------------LKIRLDISA------------
>XP_035686290_extraction
CRGGVSV------------------------HGLPIQSEWSFGLKEDSRQDP-------------E--GV-AA----AKEA----------PP----------------------------------------PLPTDILAVQVGKGHF-FSKE-E-LETVASSPTYDG-TGKVLIHDRKG-----------KVL--I--ELTG-DEPGANFGSSVAIVDLNGDGLSEL-LVGAPLHGG---NDER--GQVCVY-FNTGEGL-E-RR-------PEECLSGSSK-ARSRFGVAIEAI-GDINEDGFQDVAIGAPFEDD-----KKGAVYIYHGT-KDGLNSTYSQRISSQNDFEL--RGLKMFGASIAGG----EDISGDGTLDIAVGAPESSKAVIIKGKPIIEVSAQLELYPDKINVR--E-CRMKGK-MSPCFYATACFT--FNE-K---R----APANIPITYTISADANLRGGASESRLEFFGK-E-----HDLKSITTLYNN-RRTCQK-HGVYLKG-------DASGFHLPAEFSLE------------------------YELTWESSE--------------------------------------------------KYNAPILKKK---EENIRQKVKFI-EYCTDGTD-DCYSLPVQNPKQ-TETNK---------------G-KSFLP-----------------------------D-TNMADTSMTQPPKVTTTIKKIISATK--------------KPEVPETEDQEELEKP-LM-P-I-KETVD--KDSKKEVDALPGSKPII---VDVDQHKIRLS-LKEGATTTFHMGVHKQEQRPLDLFLLLDLSATMKKDLANIQNL
>XP_038049392_extraction
CQAGFSAEYT-----------ADG---ETLMVGAVGSLAWRGSVVSIDNANT------------MT--MS-DV--T-TWYP----------TG----------------------------------------EEDESYIGYAVTSGHF-LSRS-S-TQGAVGAPRAYQ-RGKVYIYDLLD--F--------TLL--T--QIKG-QSMGTYFGAAVRGMDLNNDGLTDL-LVGAPLYSV---NQDE--GRVYMY-INDGNAI-M-RQ-------LPETLSGSSM-VNARFGSAIADG-GDLNMDGFKDVVIGAPFEDD-----NSGAVYIYHGG-ETGLKTTFAQRLSGRTF--T--PHLKSFGSALSGG----IDMDGNQYPDLLIGAHQSNRAVLYLSRPVIKMHASIVVKGTPIDLNRTT-CVSEGR-LVPCVRVVSCFM--YSG-V---G----LPENVAINYTLEADTLKRQTGLPGRVTFVEN-AV-RRGSTISQNLQLRAG-LPTCQD-REAHIDV-------NMKDYLSPLPFRLT------------------------FDIRTTENS------I--------------------------------GQ-P-VTQC--TGLCPMLDMY--SPSKIIKQVGFI-FNCGE--DSVCET-DLQLQAT-LLPKR---------------G-TPYIPY-GNEENLFVEITLTN----------QGEE-AHLAQVIVTHPEDITFV-R-VE-SDW--------------RKETLVLCG---PEKG-EN-M-T-AKV--------------------V---CDVDN-----P-MRAFSKSF--------------FRVKLFVPF------------
>XP_038079202_extraction
CLSGASAEYA-----------VDG---QTLLLGAPGAMYYRGSVITVNGDDI-------------N--YF-SG----IWNY----------YI---------------------------------------SNHQYPSVGYSMSSGHF-SSPS-A-NEGVTSAPRYRD-IGAVYIFDVVQ--Q--------TVV--A--QLIG-EPVNTYFGASVEAVDLNNDMWSDL-LVGAPLYST---NQDE--GCVYVY-INDGMGN-L--E-------MRSKLRGSNA-IGARFGSAVETV-GDLNKDYFTDIAIGAPYEDE-----MSGAVYIYHGA-SYGINPKYSQRIPGKSF------GLISFGYSLAGS----LDLDGNQYPDLIVGAHLSDSVVYLRTKPVVYMQATMVLSPATLIMRNAS-D-T-SK-KPIRSTVIVCLT--YHG-I---N----VGSSQSVVYTLEADNQV-SSILQSRVYFGSS-VS---ASRIEETTSLDNS-IQKCVN-HTLTVKN-------FVKDFLNPIPVELS------------------------YRLHDDG----------------------------------------------------SPMAPVLSPS--SMSGIHREIGFG-RDCGA--DDICQA-ELQFVNYSYSLRS---------------G-REEIFL-GADASVFITVQISN----------EGEE-AHQARLVITHPENVVYE-A-VE-TITT-------------TERIGVKCE---PVSLEDG-S-S-PYI--------------------D---CNIGN-----P-LRSDGKVL--------------LQVRMDIGN------------
>XP_041477994_extraction
CQAGFSATYS-----------MDG---STLILGAVGSLAWRGSVVSISSGAT-------------T--VA-DT--T-NWYP----------PE----------------------------------------DKDESYVGYAVSSGHF-ISTT-S-MEGVTGAPRAYE-KGHVYIYNLQN--F--------ALI--T--TIKG-ESMNTYFGAAVLGMDINHDGLTDL-LVGAPQFSQ---DQDE--GRVYIF-VNDGNAI-M-RK-------MDVKLMGSNS-IGARFGSVIESV-GDLNADGYEDVAIGAPYEDN-----NRGAVYIYLGG-ENHLRKPYSQRLVAAT-------NMVSFGSSISGG----MDMDNNGYPDIAVGAYENDTAALFLSKPVIEMEAFLTLTPTLINTNHAE-CMLYGR-PTTCLHLTACVR--YTG-A---S----VPYRIGIDRMLEVDYYKVATGFPPRVVFFEN-GE-SMGSTIVQNIQLVKN-QQTCHD-IVAYFKR-------DMKDFLSPVPFRLS------------------------HELRISGNA----------------------------------------P-Y-ITLC--NRLCPTISPY--SDNNIVQEATFM-SNCGN--DSICVT-DLQLSAS-TIIPR---------------G-TKYLPL-GSADNIYVMVDLMN----------QGEE-AHQAQVLIEYPVGITFV-R-VE-SNR--------------QQETIVLCS---PLTT-SN-E-T-ASV--------------------L---CDVDN-----P-MKANSRSS--------------FRVKLSVPT------------
>XP_041478067_extraction
CQFGMSAAYA-----------KDGEDSETFVAGAPGSYDWTGTVFKQLIDTNN-Q---------MN--SG-EL--R-DWNT----------DY--------------------------------------SYDDFFQYVGYSTTVGYF-RTNT-T-QQGASGAPRAGGLVGKVYIHDLQT--F--------QVY--Q--ELQG-EMMNTYFGGAVAALDINGDGFSDL-LVGAPLYSV---DQDE--GRVYVY-INSGGMN-PDLV-------LHQTLDGTST-PGSRFGHAIVSL-NDITDDLLPEIAIGAPYEG-------GGVVYIYQCI-AGGVDEAYLQRIDGRDT--D--PNVQTFGSAIAGG----GDIDDNFYPDLAVGAYASDSVFVYKTRPLLDLEVTLTVTPDPLDPKNPS-CID--S-EGTCIEIAVCFT--YSG-PRKEA----LPQYIDVIFDIELDKEKTAAGFKPRFLLQN--GT-DMLNELGATKQIRMN-VDICFN-YKAYLQS-------TASDFLSPVPVDLT------------------------YILRDYEHEG-P--PR--------------------------------QDRP-RQFP--YGIPPLMLSPQCRSITTVEDVNFV-RDCGV--DALCRT-DLKLIAN-VSIEG---------------N-PTEIIS-GGPSRLYVNARVEN----------DGEE-AHQAVLTVTHPYDMRYE-G-LE-TNQLSCLDD-----NECDARALVLCE---PT--------A-AGV--------------------K---CNLGN-----P-MNSYTVST--------------LRLRFDIGG------------
>XP_007888292_extraction
CQAGISSFMT-----------ED-----SIVIGAPGSHSATGTVFMKQEGAL-------------I--SN-FE----QVDS----------ST----------------------------------------VKRGSYLGYAVSAGHF-VYRN-S-TDVVGGAPQQDQ-TGRVYIFDTKD--A-EKW----IIK--F--IGKG-KMLGSYFGASVCAVDLNSDGLSDL-LVGAPMYST---VREE--GRVYVY-LNTGLAK-M-KE-------LKMELVGGNS-YAARFGDVIVDI-GDIDADGFPDVAIGAPQEDD-----KHGSIYIYNGR-ERGISSIFSQRINGYRI--R--NNLFGFGQSISGG----IDVDGNAFSDVAVGAFMSDTVVLLRSRPVVILEASLLL-PPSIKRTKRE-CTEYGK-PAVCINVTLCFH--STG-K---E----ISGHIALQYNLHVDVLTK-TGFPSRFHAIS--KT---FNGTSELIEIYHN-IAKCKT-HQAILKG-------TVRDLRTPVQFEME------------------------YFLGKHFMKN-E---------------------------------------S-KDTF--SPLQPVLQQKEGESNIVRNKTYFE-RYCAF--Q-DCAA-NLNVSAV-IILKGDH------------VN-KSYLPV-QDAKIIILNVSLFN----------AGDD-AYSSFLYVQFPNILYFI-K-VV-EV----------------EENQIHCE---LITG-H--P-T-TAL--------------------N---CSVGH-----VYVDALSRVG--------------VTFLLDASR------------
>XP_007902236_extraction
CQAGIAGHFV-----------ED-----LVVMGAPGSYYWTGTVKVYNLKDK-------------K--YY-NF----KDST----------AG----------------------------------------STRYRYLGFAVATGHF-THPS-S-LEIVGGAPRDAD-SGKVYIFKIDQ--D-KL-----TAI--R--IIPG-KKMGSYFGSSLCAVDLNSDGYTDL-LVGAPMFTK---IRDE--GQVTVF-INRGNAV-L-E--------EKQLLLGDSL-YNAHFGESIASL-GDIDDDGFPDVAIGAPNEND-----YVGAVYIYHGD-ADGIVSTYSMRLSGKMI--S--PLLRMFGQSISGG----VDMDGNAYPDLTIGAFMSDNVVLLRARPVITVEITILL-PESLNITAPQ-CHDGFQ-PVTCLNVSTCFR--FHG-K---E----VPGEIELIYNLTADTVKKERGLQSRVYISAS-EP---VSQVTEKIELSSK-KERCER-YFVIVKR-------EVKDVISPIVFEVT------------------------YSLGKHIIGG-K---------------------------------------D-DKEL--PALKPILRWKKGHKLAQRNQTVFE-RNCLS--D-DCAA-DLGLHGK-LLLSSSM------------EH-KPFLAL-GAVKNISVNITIRN----------AGDD-AYDTNVFFNFSQELFFI-K-MW-QK----------------EEKGTSCE---LLE-------S-DFL--------------------K---CSVGF-----PFMRSQSKYE--------------FSVIFDTSH------------
>XP_040531991_extraction
CQAGMSSFYI-----------GD-----LIIMGAPGSYYWTGSVFVYNTTIN-------------T--IH-AY----THSN----------NQ----------------------------------------VKFGSYLGYSVGAGHF-LTPS-S-TEVIGGAPQQEQ-TGKAFIFSIDE----HL-----NVL--F--EVKG-KKLGSYFGASVCAVDLNSDGLSDL-LVGAPMEST---IREE--GRVYVY-INSGSKAEM-VE-------LDIELSGSDS-YAARFGESITNL-GDIDNDGFEDVAIGAPQEDD-----LKGAIYIYNGR-EDGITPSFSQRIPAQQV--S--TSLSMFGQSIASG----IDADNNGYQDIAVGAFLSDSAVVLRTKPVIIVEAFLKH-PKSINRTNLN-CMENDQ-PAICVNLQICFN--YTG-Q---G----VPDNTEMFYNLSVDVKRR-VDTQARFYFSAN-GT---SETTSGSIKINRK-IIACKG-HLAFMRK-------DVRDILTPVHVEAS------------------------YHLGQQILQK-R---------------------------------------D-NQEL--SALPPVLQRRKE-KDIIKSKFVFA-RICSQ--E-NCSA-DLRVSGK-VAFPKPH------------DK-KMYLVV-GSTKTLLLNISLHN----------AGDD-AYETVLHIQFPKGLYFI-R-VP-DL----------------EEKQIHCE---VLDK-DI-H-A-VKL--------------------E---CSVGY-----LYVDQNSKLD--------------LSFPLDTSS------------
>ITA9_HUMAN_extraction
CQAGIAGFFT-----------EE-----LVVMGAPGSFYWAGTIKVLNLTDN-------------T--YL-KL----NDEV----------IM----------------------------------------NRRYTYLGYAVTAGHF-SHPS-T-IDVVGGAPQDKG-IGKVYIFRADRRSG-TL-----IKI--F--QASG-KKMGSYFGSSLCAVDLNGDGLSDL-LVGAPMFSE---IRDE--GQVTVY-INRGNGA-L-E--------EQLALTGDGA-YNAHFGESIASL-DDLDNDGFPDVAIGAPKEDD-----FAGAVYIYHGD-AGGIVPQYSMKLSGQKI--N--PVLRMFGQSISGG----IDMDGNGYPDVTVGAFMSDSVVLLRARPVITVDVSIFL-PGSINITAPQ-CHDGQQ-PVNCLNVTTCFS--FHG-K---H----VPGEIGLNYVLMADVAKKEKGQMPRVYFVLLGET---MGQVTEKLQLTYM-EETCRH-YVAHVKR-------RVQDVISPIVFEAA------------------------YSLSEHVTG--E---------------------------------------E-EREL--PPLTPVLRWKKGQKIAQKNQTVFE-RNCRS--E-DCAA-DLQLQGK-LLLSSMD------------EK-TLYLAL-GAVKNISLNISISN----------LGDD-AYDANVSFNVSRELFFI-N-MW-QK----------------EEMGISCE---LLE-------S-DFL--------------------K---CSVGF-----PFMRSKSKYE--------------FSVIFDTSH------------
>NP_000876_extraction
CQAGISSFYT-----------KD-----LIVMGAPGSSYWTGSLFVYNITTN-------------K--YK-AF----LDKQ----------NQ----------------------------------------VKFGSYLGYSVGAGHF-RSQH-T-TEVVGGAPQHEQ-IGKAYIFSIDE--K-EL-----NIL--H--EMKG-KKLGSYFGASVCAVDLNADGFSDL-LVGAPMQST---IREE--GRVFVY-INSGSGAVM-NA-------METNLVGSDK-YAARFGESIVNL-GDIDNDGFEDVAIGAPQEDD-----LQGAIYIYNGR-ADGISSTFSQRIEGLQI--S--KSLSMFGQSISGQ----IDADNNGYVDVAVGAFRSDSAVLLRTRPVVIVDASLSH-PESVNRTKFD-CVENGW-PSVCIDLTLCFS--YKG-K---E----VPGYIVLFYNMSLDVNRK-AESPPRFYFSSN-GT---SDVITGSIQVSSR-EANCRT-HQAFMRK-------DVRDILTPIQIEAA------------------------YHLGPHVISK-R---------------------------------------S-TEEF--PPLQPILQQKKE-KDIMKKTINFA-RFCAH--E-NCSA-DLQVSAK-IGFLKPH------------EN-KTYLAV-GSMKTLMLNVSLFN----------AGDD-AYETTLHVKLPVGLYFI-K-IL-EL----------------EEKQINCE---VTDN-S--G-V-VQL--------------------D---CSIGY-----IYVDHLSRID--------------ISFLLDVSS------------
>KAJ8024981_extraction
CQAGVGLAYT-----------SGG----TPVYGAPGAFNWTGAAIAEMSGAFT-----------Y----H-DP----EMPP----------SG---------------------------------------TEFESDYTGYSVSTGHF-VGAS-GEEQGVTGAPRANQ-LGKVTVYDIST--G--------DVY--Q--EIYG-EPMNTYFGGAVAAVDVNNDGLSDL-LVGAPLFSN---DQDE--GKVYVY-LNTGGSE-NPLK-------LSQEIQGSRA-FRARFGSSISGI-KDLNHDGYFDVIIGAPYEDD-----GTGAVYIYLGG-AEGLDPNYSQRISGADL--D--PALETFGISVHGG----IDMDKNKYIDIVVGAYESDAVVVFKSKPIIDLQAWLELDPQSLDPEIKE-CTLNGK-AVGCLDVTVCFK--FTG-L---S----VTSLLDIEYSLRVDEEKIAEGIDSRFVLTEQ-G----LTEYNDTLGIPEN-EKRCDEPIKAYLQD-------NARDFLTRVPLKLI------------------------YDVFKYPVET-E--KR--------------------------------GDEP-FLFE--GGLPPVSNSYNCGAQTVTEEVIFV-QNCGA--DGICQT-DIKLKPT-VELPG---------------GKIDELIL-GASNNLFINTRIEN----------DGEE-AHQAVLRIYHPSDMGYE-G-VE-LMEVTCLTS-----EDCTPEVVATCS---PQLA-QD-S-S-ALV--------------------E---CSLGN-----P-MNAHNSAL--------------LRLRFDVSD------------
>KAJ8024984_extraction
CQAGVGLAYT-----------SDG----TPVYGAPGAFNWTGTAIAEMSRNNTFT---------Y----Q-EP----ETPP----------AG---------------------------------------STYESDYTGYSVATGHF-VGED-GEEQGVTGAPRANQ-LGKVTVYDIST--G--------TVY--Q--EIYG-EPMNTYFGSAVAAVDINNDGLCDL-LVGAPLFSN---DQDE--GKVYEY-LNTGGSE-KPLQ-------LSQEFRGSVA-FRARFGSTISGI-KDLNRDGYHDVIIGAPYEDD-----GTGAVYVYLGG-AEGLGPKFSQRISGADF--K--PKLETFGISLHGG----IDMDKNKYIDIVVGAYESDTVVLFKTKPVFDLQAWLELDPQSLDPEIKE-CTLNGK-VVGCLNVTACFR--FST-D--IV----VTDNVDIVYTVTVDEEKLAEGIASRFLLTER-L----LTEYNKTLGIPEN-EKTCDEPIKAYLQH-------NARDFLTKVPLKLT------------------------YDVFKYKVQT-DKDRR--------------------------------GDQP-FLFE--GGVPPVSNGYNCEAQTVTEEVIFV-QNCGA--DGLCQT-DLKLEPT-AELPG---------------GKTNKLIL-GASNNLFINTRIEN----------DGEE-AHQAVLRIYHPSYMGYE-S-VE-LIEVICLST-----EDCTPEVVASCS---PQLA-QG-S-S-ALV--------------------E---CSLGN-----P-MNAHNSAL--------------LRLRFDVSY------------
>KAJ8025007_extraction
CQAGFSAEYA-----------LDG---SSLLLGAVGSIAWRGTVISMTESGR-------------S--VA-DT--S-TWFP----------VG----------------------------------------DEDESYVGYSVSSGYF-TSLS-E-VQGVTGAPRAYE-HGRVYIYNLRD--F--------TLY--T--EIHG-PGMSTYFGARVLGMNLNGDDWTDL-LVGAPLYAE---DQDE--GCVYIY-RNEGVGV-M-L--------SEGQLKGSRI-PKSRFGSSIENV-GDLNMDGFEDVAIGAPYEENGSGNEMTGAVYIYHGT-GNGLKTSFSQRITPSSF--G--AVLQSFGHSISGK----LDVDGNGYPDLAVGAYQSGKAVVFLSRPVIEMETRLDFSRAPIDIKQAD-CLMGDK-KVPCVQAFTCFR--YRG-H---A----VPPTIPIDYTIETDWYKSEKGVPTRLQFVDK-GT-RR-SVREGTLQLEAT-IQKCVV-AEAHIDT-------DVKDFLSPIPFKVN------------------------YTLRTSHTV------R--------------------------------GL-P-QLSC--DDLCPIFDMY--SGNNIVELISFI-HNCGN--DSMCET-DLQLKVD-THIPR---------------G-TPYLPV-GVEDHFFINVEVYN----------NGEE-AHQAKVKIGHSDEISFV-N-VR-SNP--------------NREALVICS---PEKS-EN-E---TYI--------------------M---CYVDN-----P-MPPFSTSK--------------FTVKVGIRT------------
>XP_054767090_extraction
CQFGMSAAYA-----------KDGEDSETFVAGAPGSYDWTGTIFKQRIYTDN-Q---------MD--SG-VL--R-DWNT----------DY--------------------------------------SYDDFFQYVGYSTTVGYF-RTNT-T-QQGASGAPRAGGLVGKVYIHDLQT--F--------QVY--Q--ELQG-EMMNTYFGGAVAALDINGDGFSDL-LVGAPLYSV---DQDE--GRVYVY-INSGGTN-PDLV-------LHQTLDGTST-PGSRFGHAIVSL-NDITDDLLPEIAIGAPYEG-------GGVVYIYQCI-AGGVDEAYLQRIDGRDT--D--PNVQTFGSAIAGG----GDIDDNFYPDLAVGAYASDSVFVYKTRPLLDLEVTLTVTPDPLDPKNPS-CID--S-EGTCIEISVCFT--YSG-PRKEA----LPQYIDVIFDIELDKEKTAAGFKPRFLLQN--GT-EMLNELSAAKQIRMN-VDICFD-YKAYLQS-------SASDFLSPVPVDLT------------------------YILRDYEHEG-P--PR--------------------------------QDRP-QQFP--YGIPPLMLSPQCRSITTVEDLNFV-RDCGV--DALCRT-DLKLIAN-VSIEG---------------N-PTEIIS-GGPSRLYVNARIEN----------DGEE-AHQAVLTITHPYDMRYE-G-LE-TNELSCLDD-----NECDARALVLCE---PT--------V-AGV--------------------K---CDLGN-----P-MNSYIVST--------------LRLRFDIGG------------
>XP_054767121_extraction
CQAGFSATYS-----------MDG---STLILGAVGSLAWRGSVVSISSGAT-------------T--VA-DT--T-NWYP----------PD----------------------------------------DKDESYVGYAVSSGHF-ISTT-S-MEGVTGAPRAYE-KGHVYIYNLQS--F--------ALI--T--TMKG-ESMNTYFGAAVLGMDINHDGLTDL-LVGAPQFSQ---DQDE--GRVYIF-VNDGNAI-M-RK-------MDVKLMGSNS-IGARFGSVIESV-GDLNADGYEDVAIGAPYEDN-----SRGAVYIYLGG-ENHLRKPYSQRLVAAT-------NMVSFGSSISGG----MDMDNNGYPDIAVGAYENDTAALFLSKPVIEMEAFLTLTPTLINTNYAE-CMLYGR-PTTCLHLTACVR--YTG-A---S----VPYRIGIDRMLEVDYYKVATGFPPRVVFFEN-GE-SMGSTTVQNIQLVKN-QQTCHD-IVAYFKR-------DMKDFLSPVPFRLS------------------------HELRLSGNA----------------------------------------P-Y-ITLC--NRLCPTISPY--SDNNIVQEATFM-SNCGN--DSICIT-DLQLSAN-TIIPR---------------G-TKYLPL-GSADNIYVMVDLMN----------QGEE-AHQAQVLIEYPVGITFV-R-VE-SNR--------------QQETIVLCS---PLTT-SN-E-T-ASV--------------------L---CDVDN-----P-MKANSRSS--------------FRVKLSVPT------------
>XP_061419168_extraction
CQAGIAGLFL-----------ED-----AVVLGAPGSFYWTGTVILHNLTTR-------------A--NSFYS----ESER----------RA----------------------------------------VGYSSYLGYSITAGHF-THPQ-S-TEVVGGAPQRAN-VGEVYLFRIQR--G-GL-----HII--R--QFSG-KKMGSYFGSALCAVDLNSDGLSDL-LVGAPTHST---SRDE--GRVHVY-VNHGNGD-L-V--------EQEPLVGLNA-YNAHFGAVIAAL-GDIDDDGFPDVAVGAPQEEE------FGAVYIYHGS-QNGITHKHSQRLFGKSI--E--SGISMFGQSISGQ----VDLDGNGYPDVVIGAFTSDAAVLFRTRPVITVEASVVL-PRSVNITAPL-CVDGGQ-PTLCLNVSVCLR--FRG-R---A----VPGKIELFYNLTADVAKKAGG--SRIILGPYADG---ITQVSGKADLAYD-KQFCRT-QLAYIKR-------DMRDVISPLAFEVS------------------------YWLGKHHVDD-A--GS--------------------------------TN-G-RPRF--PSLEPILRWNDGRGSVVRNKTVFE-RNCFN--E-DCAT-DMKLEAK-MFGKS-A------------IQ-TEELVI-GDGRTVSLNVTVRN----------EGDD-AYDATTTLSFPSSLFFV-K-VW-EP----------------EEKSVNCE---LKQE-EDQP-I-NSL--------------------K---CSIRF-----PCMKARTKRE--------------FSVVFDTTQ------------
>XP_061432407_extraction
CQAGMSAAIT-----------QD-----AVVMGAPGSFYWTGTVVVWNATEN-------------R--LH-YH----A-EP----------WH----------------------------------------VGPGSYLGYSVETGNF-VTPG-S-TEIAGGAPQHSS-VGKVFLFKVDN--G-KL-----IPF--F--EASG-KKLGSYFGASLCVGDVNGDSLSDL-LVGAPFHSD---VRDE--GRVFLF-LSRGGGA-M-LE-------MPTPLQGDNA-YNARFGEAMVNL-GDLDHDHYPEFAIGAPYEDD-----NGGAVYVYHGS-AHGIAAKYSQRISGRGI--H--PSLRMFGQSLAGG----LDLDDNGFADLTVGAYGSNAAVLIRARPVVDVSASVVL-PRGINVTGPG-CGRGGR-GAHCFPASVCFS--YSG-P---G----LAHSLDMRYELIADSVKQHSGLPVRLSLESA-EG---ASSVPGSVRLAIH-EQRCLQ-HVAYVKG-------KVNDVVAPLVFEVR------------------------YSLAHGETAEDE-PSGASRRRRSDSPGGGNNTGS--DGAGDGGGGGGGDD-D-DDDL--PALRPVIRWRERHRDSARSATKFE-RNCHT--D-VCPA-DLRVNGT-LVLPRPL------------SD-RPYLVV-GEVRSLRVNLSLAN----------VGED-AFDPTLHLHFHPRLFLV-N-AW-DT---------------EEEKALSCE---VLE-------G-TLL--------------------Q---CSVGF-----PFLKSHTKRE--------------VSVLFDSSQ------------
>XP_016859494_extraction
CQQGVAATFT-----------KDF---HYIVFGAPGTYNWKGIVRVEQKNNTF-----------FD--MN-IFEDG-PYEVGGETEHDESLVPVP----------------------------------------ANSYLGFSLDSGKGIVSKD-E-ITFVSGAPRANH-SGAVVLLKRDM--K-SA-----HLL--PEHIFDG-EGLASSFGYDVAVVDLNKDGWQDI-VIGAPQYFD---RDGEVGGAVYVY-MNQQGRW-N-NV-------KPIRLNGT---KDSMFGIAVKNI-GDINQDGYPDIAVGAPYDD-------LGKVFIYHGS-ANGINTKPTQVLKGIS---------PYFGYSIAGN----MDLDRNSYPDVAVGSL-SDSVTIFRSRPVINIQKTITVTPNRIDLRQKTACG--AP-SGICLQVKSCFE--YTA-N---PA--GYNPSISIVGTLEAEKERRKSGLSSRVQFRNQ-GS-E--PKYTQELTLKRQKQKVCME-ETLWLQD-------NIRDKLRPIPITAS------------------------VEIQEPSSRR-----------------------------------------R-VNSL--PEVLPILNSD--EPKTAHIDVHFLKEGCGD--DNVCNS-NLKLEYK-FCTREGNQDKFSY--LPIQKG-VPELVL-KDQKDIALEITVTNSPSNPRNPTKDGDD-AHEAKLIATFPDTLTYS-A-YR-ELRA-------------FPEKQLSCV---AN----Q-N-G-SQA--------------------D---CELGN-----P-FKRNSNVT--------------FYLVLSTTE------------
>XP_005257365_extraction
CQLGTSGGFT-----------QN-----TVYFGAPGAYNWKGNSYMIQRKEW-----------------------------------------------------------------------------------------------------------------------------------------------------------------------DL-----------SEYSYKD---PED--QGNL------------------------------------------------------YIDIAVGAPFEG-------LGKVYIYHSS-SKGLLRQPQQVIHGEKL--G-LPGLATFGYSLSGQ----MDVDENFYPDLLVGSL-SDHIVLLRARPVINIVHKTL-VPRPAVLDPAL-CT-----ATSCVQVELCFA--YNQ-S---AGNPNYRRNITLAYTLEADRDRR----PPRLRFAGS-ES----AVFHGF--FSMP-EMRCQK-LELLLMD-------NLRDKLRPIIISMN------------------------YSLPLRMPDR-----------------------------------------P-RLGLRSLDAYPILNQA--QALENHTEVQFQ-KECGP--DNKCES-NLQMRAA-FVSEQQQ-------------K-LSRLQYSRDVRKLLLSINVTNT----RTSERSGED-AHEALLTLVVPPALLLS-S-VR-PPG--------------------AC----------Q-A-N-ETI--------------------F---CELGN-----P-FKRNQRME--------------LLIAFEVIG------------
>ITA7_HUMAN_extraction
CQQGTAAAFS-----------PDS---HYLLFGAPGTYNWKGTARVELCAQGS-----------AD--LA-HLDDG-PYEAGGEKEQDPRLIPVPANSYFGLLFVTNIDSSDPDQLVYKTLDPADRLPGPAGDLALNSYLGFSIDSGKGLVRAE-E-LSFVAGAPRANH-KGAVVILRKDS--A--S-----RLV--PEVMLSG-ERLTSGFGYSLAVADLNSDGWPDL-IVGAPYFFE---RQEELGGAVYVY-LNQGGHW-A-GI-------SPLRLCGS---PDSMFGISLAVL-GDLNQDGFPDIAVGAPFDG-------DGKVFIYHGS-SLGVVAKPSQVLEGEAV------GIKSFGYSLSGS----LDMDGNQYPDLLVGSL-ADTAVLFRARPILHVSHEVSIAPRSIDLEQPN-CA--GG-HSVCVDLRVCFS--YIA-V---PS--SYSPTVALDYVLDADTDRRLRGQVPRVTFLSR-NLEEPKHQASGTVWLKHQHDRVCGD-AMFQLQE-------NVKDKLRAIVVTLS------------------------YSLQTPRLRR-Q-------------------------------------A-P-GQGL--PPVAPILNAH--QPSTQRAEIHFLKQGCGE--DKICQS-NLQLVRARFCT-RVSDTEFQPLPMDVDGT-TALFAL-SGQPVIGLELMVTNLPSDPAQPQADGDD-AHEAQLLVMLPDSLHYS-G-VR-ALDP--------------AEKPL-CL---SN----E-N-A-SHV--------------------E---CELGN-----P-MKRGAQVT--------------FYLILSTSG------------
